# Supplementary material for: A CRISPR Screen Using Subtilase Cytotoxin Identifies SLC39A9 as a Glycan-Regulating Factor
Source: iScience. 2019 May 8;15:407–20. doi: 10.1016/j.isci.2019.05.005 (PMC6526310; doi:10.1016/j.isci.2019.05.005)
Supplement: Data S1. Read Count, Normalization, and Statistical Analysis of sgRNA in GeCKO Version 2 Library, Related to Figure 1 [file mmc2.xlsx]

## Sheet: A
Data S1. Read Count, Normalization and Statistical Analysis of sgRNA in GeCKO version 2 Library, Related to Figure 1
Set A
sgRNA seuence	Gene ID	sgRNA ID	Number of reads				Normalized number of reads (10,000,000 reads)				Fold enrichment		sgRNA ranking results of MAGeCK
			A-1_control	A-2_control	A-1_SubABR	A-2_SubABR	A-1_ cont_normalized	A-2_ cont_normalized	A-1_ SubABR_normalized	A-2_ SubABR_normalized	A-1_ SubABR/control	A-2_ SubABR/control	score	p-value (lower tail)	p-value (higher tail)	p-value (two sided)	FDR	Whether the abundance is higher in treatment samples
GTCGCTGAGCTCCGATTCGA	A1BG	HGLibA_00001	12	39	0	0	34.4475	130.456	0	0	0	0	2.9892	0.0013984	0.9986	0.0027968	0.0045778	FALSE
ACCTGTAGTTGCCGGCGTGC	A1BG	HGLibA_00002	61	8	0	0	175.108	26.7602	0	0	0	0	2.9895	0.0013972	0.9986	0.0027944	0.0045745	FALSE
CGTCAGCGTCACATTGGCCA	A1BG	HGLibA_00003	42	81	0	0	120.566	270.947	0	0	0	0	3.7913	7.493e-05	0.99993	0.00014986	0.00051862	FALSE
CGCGCACTGGTCCAGCGCAC	A1CF	HGLibA_00004	7	0	0	0	20.0944	0	0	0	0	#DIV/0!	1.873	0.030533	0.96947	0.061065	0.067788	FALSE
CCAAGCTATATCCTGTGCGC	A1CF	HGLibA_00005	14	14	0	0	40.1888	46.8304	0	0	0	0	2.6412	0.0041305	0.99587	0.008261	0.011139	FALSE
AAGTTGCTTGATTGCATTCT	A1CF	HGLibA_00006	189	114	0	0	542.548	381.333	0	0	0	0	5.2524	7.5061e-08	1	1.5012e-07	4.4058e-06	FALSE
CGCTTCTTAAATTCTTGGGT	A2M	HGLibA_00007	65	71	0	0	186.591	237.497	0	0	0	0	4.0531	2.527e-05	0.99997	5.0539e-05	0.00024119	FALSE
TCACAGCGAAGGCGACACAG	A2M	HGLibA_00008	2	18	0	0	5.74125	60.2105	0	0	0	0	2.4443	0.0072563	0.99274	0.014513	0.018165	FALSE
CAAACTCCTTCATCCAAGTC	A2M	HGLibA_00009	49	123	0	0	140.661	411.439	0	0	0	0	3.7699	8.1673e-05	0.99992	0.00016335	0.00055112	FALSE
AAATTTCCCCTCCGTTCAGA	A2ML1	HGLibA_00010	65	43	0	0	186.591	143.836	0	0	0	0	3.7587	8.5406e-05	0.99991	0.00017081	0.00056808	FALSE
GCTTACCTGTAGTTCCACCA	A2ML1	HGLibA_00011	141	44	0	0	404.758	147.181	0	0	0	0	3.8188	6.7044e-05	0.99993	0.00013409	0.00047844	FALSE
TATTTCCAACTCCCGACACC	A2ML1	HGLibA_00012	74	27	0	0	212.426	90.3158	0	0	0	0	3.5629	0.00018341	0.99982	0.00036683	0.00098404	FALSE
CGAATGCGCGTCGCGTTCGA	A3GALT2	HGLibA_00013	15	23	0	0	43.0594	76.9357	0	0	0	0	2.8557	0.0021474	0.99785	0.0042948	0.0064519	FALSE
CTTCGAACGCGACGCGCATT	A3GALT2	HGLibA_00014	139	5	0	0	399.017	16.7251	0	0	0	0	3.1555	0.00080103	0.9992	0.0016021	0.0029655	FALSE
CGGCAGATCCTACTTACACT	A3GALT2	HGLibA_00015	87	106	1	14515	249.744	354.573	2.54097	30707.9	0.0101743	86.6052	1.6984	0.91293	0.087073	0.17415	0.18626	TRUE
CAGTCCCGCTACGTCCTCAA	A4GALT	HGLibA_00016	136	76	0	0	390.405	254.222	0	0	0	0	4.6399	1.7425e-06	1	3.4851e-06	3.7884e-05	FALSE
CTACTGCCCCACGACGCACG	A4GALT	HGLibA_00017	139	48	0	0	399.017	160.561	0	0	0	0	3.9321	4.2099e-05	0.99996	8.4199e-05	0.00034417	FALSE
CTTTGAGGACATCAACCCCG	A4GALT	HGLibA_00018	243	180	0	0	697.562	602.105	0	0	0	0	5.9429	1.4e-09	1	2.8001e-09	2.6142e-07	FALSE
CAGCTCGGATGCATCCCGCC	A4GNT	HGLibA_00019	66	35	0	0	189.461	117.076	0	0	0	0	3.6725	0.00012008	0.99988	0.00024016	0.00072461	FALSE
GTAGCGCCTCCACTCTCGAT	A4GNT	HGLibA_00020	0	8	0	0	0	26.7602	0	0	#DIV/0!	0	2.0123	0.022093	0.97791	0.044187	0.050046	FALSE
GAAACACAATGCCACGTCTG	A4GNT	HGLibA_00021	10	24	0	0	28.7063	80.2807	0	0	0	0	2.7889	0.0026448	0.99736	0.0052895	0.0076513	FALSE
TCCCTTATCAGGCGTGATGT	AAAS	HGLibA_00022	61	73	0	0	175.108	244.187	0	0	0	0	4.0472	2.5922e-05	0.99997	5.1844e-05	0.00024507	FALSE
CCCAGACGGCAGCAAAATCC	AAAS	HGLibA_00023	15	23	0	0	43.0594	76.9357	0	0	0	0	2.8557	0.0021474	0.99785	0.0042948	0.0064519	FALSE
GTGGGGTGACCAACCTGCTC	AAAS	HGLibA_00024	19	1	0	0	54.5419	3.34503	0	0	0	0	2.371	0.008869	0.99113	0.017738	0.021694	FALSE
CCCCGGTCGGGAGGAGATCC	AACS	HGLibA_00025	40	22	0	0	114.825	73.5906	0	0	0	0	3.2093	0.0006652	0.99933	0.0013304	0.0025613	FALSE
CTTCTCACGTGTGTATGATG	AACS	HGLibA_00026	33	56	0	0	94.7307	187.322	0	0	0	0	3.5864	0.00016765	0.99983	0.0003353	0.00092088	FALSE
GTTATGATGACTTGTACCAT	AACS	HGLibA_00027	58	83	0	0	166.496	277.637	0	0	0	0	4.112	1.961e-05	0.99998	3.9221e-05	0.00020208	FALSE
GTCACCCGACTTCGCAACAC	AADAC	HGLibA_00028	56	56	0	0	160.755	187.322	0	0	0	0	3.8154	6.7988e-05	0.99993	0.00013598	0.00048317	FALSE
GAACCCCAGTGTTGCGAAGT	AADAC	HGLibA_00029	15	0	0	0	43.0594	0	0	0	0	#DIV/0!	2.2241	0.013073	0.98693	0.026145	0.030764	FALSE
AAAGCTCCCGACAACCTTAA	AADAC	HGLibA_00030	5	38	0	0	14.3531	127.111	0	0	0	0	2.7952	0.0025934	0.99741	0.0051868	0.0075321	FALSE
AATATATCACAGCTCGCCTT	AADACL2	HGLibA_00031	19	57	0	0	54.5419	190.667	0	0	0	0	3.2356	0.00060697	0.99939	0.0012139	0.002392	FALSE
TGTTTGCCGTCCATCTATTC	AADACL2	HGLibA_00032	25	40	0	0	71.7656	133.801	0	0	0	0	3.2847	0.00051049	0.99949	0.001021	0.0021064	FALSE
TTTGGCAAGTACAATCGTAC	AADACL2	HGLibA_00033	111	41	0	0	318.639	137.146	0	0	0	0	3.8617	5.63e-05	0.99994	0.0001126	0.00042297	FALSE
ATCGTGTACTACCACGGTGG	AADACL3	HGLibA_00034	16	26	0	0	45.93	86.9707	0	0	0	0	2.93	0.001695	0.99831	0.0033899	0.0053302	FALSE
AAATCCGTGACCACAACATC	AADACL3	HGLibA_00035	40	26	0	0	114.825	86.9707	0	0	0	0	3.2673	0.00054297	0.99946	0.0010859	0.0022002	FALSE
GATCCACTCCATATGCATCC	AADACL3	HGLibA_00036	14	8	0	0	40.1888	26.7602	0	0	0	0	2.4837	0.006502	0.9935	0.013004	0.016508	FALSE
CGGGTATCGTCCCAAAACGC	AADACL4	HGLibA_00037	68	8	0	0	195.203	26.7602	0	0	0	0	3.015	0.0012848	0.99872	0.0025697	0.0042742	FALSE
TCGTACTTCCTCCAGACGTC	AADACL4	HGLibA_00038	103	73	0	0	295.674	244.187	0	0	0	0	4.3777	5.996e-06	0.99999	1.1992e-05	8.9052e-05	FALSE
ACCATGTCACGCGGACCCCC	AADACL4	HGLibA_00039	81	81	0	0	232.521	270.947	0	0	0	0	4.2784	9.4127e-06	0.99999	1.8825e-05	0.00012156	FALSE
ACCAAAATCGATGATCTCCT	AADAT	HGLibA_00040	246	227	0	0	706.174	759.322	0	0	0	0	6.2144	2.5755e-10	1	5.151e-10	7.5036e-08	FALSE
CTTCAGTATTCTCCGAGTGC	AADAT	HGLibA_00041	8	39	0	0	22.965	130.456	0	0	0	0	2.8822	0.0019746	0.99803	0.0039492	0.0060355	FALSE
ATTAACCAGTGAACGCAAAA	AADAT	HGLibA_00042	7	60	0	0	20.0944	200.702	0	0	0	0	2.9762	0.0014591	0.99854	0.0029183	0.0047357	FALSE
ATGACTGTCCAATCACTATA	AAED1	HGLibA_00043	52	55	0	0	149.273	183.977	0	0	0	0	3.7654	8.3131e-05	0.99992	0.00016626	0.0005574	FALSE
AATGTCACCCTTATAGTGAT	AAED1	HGLibA_00044	123	71	0	0	353.087	237.497	0	0	0	0	4.5143	3.177e-06	1	6.354e-06	5.7279e-05	FALSE
GCTTACCTGGACCTAAAATG	AAED1	HGLibA_00045	0	0	0	0	0	0	0	0	#DIV/0!	#DIV/0!	1.032	0.15103	0.84897	0.30206	0.30466	FALSE
ACCATTCTTCATCACTACAT	AAGAB	HGLibA_00046	157	146	0	0	450.688	488.374	0	0	0	0	5.2845	6.3035e-08	1	1.2607e-07	3.9252e-06	FALSE
GCCTTGATAGTGTCTCCTCA	AAGAB	HGLibA_00047	34	43	0	0	97.6013	143.836	0	0	0	0	3.4338	0.00029756	0.9997	0.00059512	0.0014044	FALSE
AGCAGACATCAATCTATGTG	AAGAB	HGLibA_00048	16	24	0	0	45.93	80.2807	0	0	0	0	2.8905	0.001923	0.99808	0.003846	0.0058941	FALSE
GACCATTTCTGGTGCTCGAT	AAK1	HGLibA_00049	50	33	0	0	143.531	110.386	0	0	0	0	3.477	0.00025352	0.99975	0.00050704	0.0012512	FALSE
GTCCTATCGAGCACCAGAAA	AAK1	HGLibA_00050	41	18	0	0	117.696	60.2105	0	0	0	0	3.1586	0.00079266	0.99921	0.0015853	0.0029373	FALSE
GTTGACAAACATGCGTTTCA	AAK1	HGLibA_00051	106	61	0	0	304.286	204.047	0	0	0	0	4.292	8.8531e-06	0.99999	1.7706e-05	0.00011637	FALSE
AGGCTCTAATACAACCTATA	AAMDC	HGLibA_00052	5	5	0	0	14.3531	16.7251	0	0	0	0	2.0784	0.018835	0.98117	0.03767	0.043111	FALSE
TCCCAAGTCCGACTACCCCC	AAMDC	HGLibA_00053	45	15	0	0	129.178	50.1754	0	0	0	0	3.1599	0.00078908	0.99921	0.0015782	0.0029277	FALSE
GGTGTACAGACTCTTGTGAT	AAMDC	HGLibA_00054	34	14	1	0	97.6013	46.8304	2.54097	0	0.0260342	0	2.9948	0.0013731	0.99863	0.0027462	0.0045105	FALSE
ATCGCTGAGCCGCCATACGA	AAMP	HGLibA_00055	1	0	0	0	2.87063	0	0	0	0	#DIV/0!	1.032	0.15103	0.84897	0.30206	0.30466	FALSE
GGAGGGCCCCGACGATAGCG	AAMP	HGLibA_00056	0	7	0	0	0	23.4152	0	0	#DIV/0!	0	1.9372	0.026358	0.97364	0.052715	0.058991	FALSE
CTCCAGGTCTCCCGCTTCAA	AAMP	HGLibA_00057	25	10	0	0	71.7656	33.4503	0	0	0	0	2.7635	0.0028592	0.99714	0.0057183	0.0081705	FALSE
CGCGTCCTCGCACATGAGCG	AANAT	HGLibA_00058	18	20	0	0	51.6713	66.9006	0	0	0	0	2.8497	0.0021877	0.99781	0.0043755	0.006548	FALSE
ACCTTCACGCTCGATCTCAA	AANAT	HGLibA_00059	92	123	0	0	264.098	411.439	0	0	0	0	4.7139	1.215e-06	1	2.43e-06	2.9551e-05	FALSE
CCTTCATCATCGGCTCGCTC	AANAT	HGLibA_00060	31	64	0	0	88.9894	214.082	0	0	0	0	3.5509	0.00019194	0.99981	0.00038387	0.0010194	FALSE
GAGGTCGGGCCCAAGTTCCG	AAR2	HGLibA_00061	10	38	0	0	28.7063	127.111	0	0	0	0	2.9341	0.0016723	0.99833	0.0033446	0.0052768	FALSE
GGCACAGATCTGTCGATTCT	AAR2	HGLibA_00062	130	73	0	0	373.181	244.187	0	0	0	0	4.5741	2.3919e-06	1	4.7838e-06	4.7022e-05	FALSE
AAAGTCCCACCGGAACTTCT	AAR2	HGLibA_00063	7	0	0	0	20.0944	0	0	0	0	#DIV/0!	1.873	0.030533	0.96947	0.061065	0.067788	FALSE
CGTCCCGCGTGCGACTTCTT	AARD	HGLibA_00064	7	2	0	0	20.0944	6.69006	0	0	0	0	2.0123	0.022094	0.97791	0.044189	0.050046	FALSE
GTCCCCGAAGAAGTCGCACG	AARD	HGLibA_00065	45	125	0	0	129.178	418.129	0	0	0	0	3.6847	0.0001145	0.99989	0.000229	0.00070238	FALSE
AAAAGATGATGCTGCGAATC	AARD	HGLibA_00066	100	58	0	0	287.063	194.012	0	0	0	0	4.2176	1.2348e-05	0.99999	2.4697e-05	0.00014735	FALSE
CCACGCTCGGACCATCACTG	AARS	HGLibA_00067	0	0	0	0	0	0	0	0	#DIV/0!	#DIV/0!	1.032	0.15103	0.84897	0.30206	0.30466	FALSE
TGGGGGCAAACATAATGACC	AARS	HGLibA_00068	33	20	0	0	94.7307	66.9006	0	0	0	0	3.0816	0.0010296	0.99897	0.0020592	0.0035937	FALSE
TCACACCTTCTTCGAGATGC	AARS	HGLibA_00069	93	132	0	0	266.968	441.544	0	0	0	0	4.7625	9.5618e-07	1	1.9124e-06	2.5143e-05	FALSE
CCATTCGAAGGTCGCCCGCA	AARS2	HGLibA_00070	11	50	0	0	31.5769	167.251	0	0	0	0	3.0192	0.0012672	0.99873	0.0025344	0.0042351	FALSE
GCCGCGGGGCCGCACGGAAG	AARS2	HGLibA_00071	0	0	0	0	0	0	0	0	#DIV/0!	#DIV/0!	1.032	0.15103	0.84897	0.30206	0.30466	FALSE
AAGCCTGCCATCTCGCTTCG	AARS2	HGLibA_00072	104	94	0	0	298.545	314.433	0	0	0	0	4.5617	2.537e-06	1	5.0741e-06	4.9121e-05	FALSE
GTGCTGAGAGTGACTCGCCG	AARSD1	HGLibA_00073	3	8	0	0	8.61188	26.7602	0	0	0	0	2.1518	0.015707	0.98429	0.031414	0.036365	FALSE
TTCATTGACGCTCTGCTCAA	AARSD1	HGLibA_00074	149	74	0	0	427.723	247.532	0	0	0	0	4.6259	1.8646e-06	1	3.7292e-06	3.9678e-05	FALSE
AGATGTCATTGATTGTACCA	AARSD1	HGLibA_00075	152	41	0	0	436.335	137.146	0	0	0	0	3.7203	9.9477e-05	0.9999	0.00019895	0.00063549	FALSE
GACCTTCGATCCTTCTGTTG	AASDH	HGLibA_00076	84	48	2	0	241.133	160.561	5.08193	0	0.0210753	0	3.8124	6.8807e-05	0.99993	0.00013761	0.00048824	FALSE
TAAGGCTGCCTCCTGTTATA	AASDH	HGLibA_00077	129	115	0	0	370.311	384.678	0	0	0	0	4.8972	4.861e-07	1	9.722e-07	1.576e-05	FALSE
TCGATAGGTACATAAGCAGC	AASDH	HGLibA_00078	21	11	0	0	60.2831	36.7953	0	0	0	0	2.711	0.0033544	0.99665	0.0067087	0.0093343	FALSE
ACCCGATGGATCTAGACATC	AASDHPPT	HGLibA_00079	0	8	0	0	0	26.7602	0	0	#DIV/0!	0	2.0123	0.022093	0.97791	0.044187	0.050046	FALSE
AGGCTGGTCGTCTGATGATA	AASDHPPT	HGLibA_00080	2	3	0	0	5.74125	10.0351	0	0	0	0	1.7724	0.038161	0.96184	0.076323	0.083878	FALSE
ATCCTGATGTCTAGATCCAT	AASDHPPT	HGLibA_00081	31	18	0	0	88.9894	60.2105	0	0	0	0	3.0157	0.0012818	0.99872	0.0025636	0.0042649	FALSE
TCTGGATCACATGTTAGCAA	AASS	HGLibA_00082	0	2	0	0	0	6.69006	0	0	#DIV/0!	0	1.4098	0.079299	0.9207	0.1586	0.16983	FALSE
GTTAACTTTGTTTGTGATGC	AASS	HGLibA_00083	39	10	0	0	111.954	33.4503	0	0	0	0	2.9497	0.0015903	0.99841	0.0031805	0.0050699	FALSE
TAGGCAGTGATTACATCCAA	AASS	HGLibA_00084	10	44	0	0	28.7063	147.181	0	0	0	0	2.9664	0.0015065	0.99849	0.003013	0.0048561	FALSE
GTTGAACCCGCGACCAAGCG	AATF	HGLibA_00085	0	0	0	0	0	0	0	0	#DIV/0!	#DIV/0!	1.032	0.15103	0.84897	0.30206	0.30466	FALSE
CGCTCTGTCTATCGAGTTCT	AATF	HGLibA_00086	100	100	0	0	287.063	334.503	0	0	0	0	4.5864	2.2551e-06	1	4.5101e-06	4.5139e-05	FALSE
GTCTACTCACCAGACGATCC	AATF	HGLibA_00087	29	11	0	0	83.2481	36.7953	0	0	0	0	2.8556	0.0021475	0.99785	0.004295	0.0064519	FALSE
GCGCTGGATCGCGCCAGAGC	AATK	HGLibA_00088	0	1	0	0	0	3.34503	0	0	#DIV/0!	0	1.0321	0.15102	0.84898	0.30205	0.30466	FALSE
CCGTGAGCAGGCAGTTCCGC	AATK	HGLibA_00089	2	17	0	0	5.74125	56.8655	0	0	0	0	2.4241	0.0076724	0.99233	0.015345	0.019113	FALSE
TCGTGACTGCCGACCAGCTG	AATK	HGLibA_00090	198	108	0	0	568.384	361.263	0	0	0	0	5.2083	9.5282e-08	1	1.9056e-07	5.1738e-06	FALSE
TGCAATTACGAAGAGAGCCG	ABAT	HGLibA_00091	19	18	0	0	54.5419	60.2105	0	0	0	0	2.8258	0.0023583	0.99764	0.0047166	0.0069685	FALSE
CATGTTGCTCGCCCAGCGCC	ABAT	HGLibA_00092	12	31	0	0	34.4475	103.696	0	0	0	0	2.946	0.0016095	0.99839	0.0032191	0.0051111	FALSE
CCAGCACAGCTACCGCCTGC	ABAT	HGLibA_00093	78	59	0	0	223.909	197.357	0	0	0	0	4.0442	2.6256e-05	0.99997	5.2511e-05	0.0002473	FALSE
GCCTCCGAGCATCTGAGAAC	ABCA1	HGLibA_00094	43	67	0	0	123.437	224.117	0	0	0	0	3.8121	6.8899e-05	0.99993	0.0001378	0.00048824	FALSE
TGTTTCCGTTACCCGACTCC	ABCA1	HGLibA_00095	36	47	0	0	103.343	157.216	0	0	0	0	3.504	0.00022917	0.99977	0.00045835	0.00116	FALSE
CCTCCCCAGGAGTCGGGTAA	ABCA1	HGLibA_00096	26	28	0	0	74.6363	93.6608	0	0	0	0	3.1158	0.00091731	0.99908	0.0018346	0.0032856	FALSE
TCAGAGTGCTCCTTTATAAC	ABCA10	HGLibA_00097	125	61	0	0	358.828	204.047	0	0	0	0	4.4031	5.336e-06	0.99999	1.0672e-05	8.2243e-05	FALSE
CATATCGCCTGAAGTTTAAT	ABCA10	HGLibA_00098	205	131	2	0	588.478	438.199	5.08193	0	0.00863572	0	5.3252	5.0416e-08	1	1.0083e-07	3.3359e-06	FALSE
CTTCCTTAAAGAACACTGTT	ABCA10	HGLibA_00099	165	77	0	0	473.653	257.567	0	0	0	0	4.5808	2.3159e-06	1	4.6319e-06	4.5981e-05	FALSE
CAAGTGCTCGCACGAATTCT	ABCA12	HGLibA_00100	27	26	0	0	77.5069	86.9707	0	0	0	0	3.0914	0.00099599	0.999	0.001992	0.0035082	FALSE
CCTCGAAACCTTCCTAGTAC	ABCA12	HGLibA_00101	111	51	0	0	318.639	170.596	0	0	0	0	4.1822	1.4437e-05	0.99999	2.8875e-05	0.00016444	FALSE
CCCGGAACATATACTTTCAA	ABCA12	HGLibA_00102	52	87	0	0	149.273	291.017	0	0	0	0	4.0276	2.817e-05	0.99997	5.6339e-05	0.00026032	FALSE
AGACCAAATCACCGCCCTGC	ABCA13	HGLibA_00103	32	67	0	0	91.86	224.117	0	0	0	0	3.5711	0.00017773	0.99982	0.00035546	0.00096179	FALSE
ACCCACACTCTTCCAATATG	ABCA13	HGLibA_00104	254	191	0	4	729.139	638.9	0	8.46238	0	0.0132452	5.8435	2.5562e-09	1	5.1123e-09	4.0065e-07	FALSE
TACTTGAGCAACTTGATTCC	ABCA13	HGLibA_00105	58	26	0	0	166.496	86.9707	0	0	0	0	3.477	0.00025353	0.99975	0.00050705	0.0012512	FALSE
GAGTGCTTGGGCCGTGCTAT	ABCA2	HGLibA_00106	97	42	0	0	278.451	140.491	0	0	0	0	3.9648	3.6729e-05	0.99996	7.3457e-05	0.00031228	FALSE
CTCGGTGGCCAGAAACCCGC	ABCA2	HGLibA_00107	35	6	0	0	100.472	20.0702	0	0	0	0	2.7805	0.0027134	0.99729	0.0054269	0.0078314	FALSE
GAAGCCCACCATCTCCGTGA	ABCA2	HGLibA_00108	26	1	0	0	74.6363	3.34503	0	0	0	0	2.4989	0.0062297	0.99377	0.012459	0.015889	FALSE
TCCGTGTGTAACTGAACCGT	ABCA3	HGLibA_00109	72	69	0	0	206.685	230.807	0	0	0	0	4.0945	2.1155e-05	0.99998	4.231e-05	0.00021287	FALSE
GCGCGGCTTTCCCTCCGAGA	ABCA3	HGLibA_00110	4	5	0	0	11.4825	16.7251	0	0	0	0	2.0296	0.0212	0.9788	0.0424	0.048162	FALSE
TCATGAAGGAGGCGGCGATG	ABCA3	HGLibA_00111	71	4	0	0	203.814	13.3801	0	0	0	0	2.9379	0.001652	0.99835	0.0033041	0.0052274	FALSE
CACCTCGAAGCCGGGCATAA	ABCA4	HGLibA_00112	91	46	0	0	261.227	153.871	0	0	0	0	4.0261	2.8349e-05	0.99997	5.6698e-05	0.00026095	FALSE
ATGCCACCGTAGCAGGCAAG	ABCA4	HGLibA_00113	11	17	0	0	31.5769	56.8655	0	0	0	0	2.6556	0.0039587	0.99604	0.0079175	0.01073	FALSE
GCAATTGATGAGCTGCTCAC	ABCA4	HGLibA_00114	64	18	0	0	183.72	60.2105	0	0	0	0	3.2811	0.0005171	0.99948	0.0010342	0.0021248	FALSE
TCTAAGCCGAGCAACTTTGT	ABCA5	HGLibA_00115	90	86	0	0	258.356	287.672	0	0	0	0	4.3935	5.5764e-06	0.99999	1.1153e-05	8.466e-05	FALSE
GAAATAGATACCTTTCCCCG	ABCA5	HGLibA_00116	21	17	0	0	60.2831	56.8655	0	0	0	0	2.8378	0.0022712	0.99773	0.0045423	0.0067571	FALSE
TCTACTGATCATCTACCTGA	ABCA5	HGLibA_00117	77	102	0	0	221.038	341.193	0	0	0	0	4.4352	4.5994e-06	1	9.1987e-06	7.3867e-05	FALSE
TGGGGCCTCTCAATACTTCT	ABCA6	HGLibA_00118	105	123	0	0	301.416	411.439	0	0	0	0	4.8	7.9345e-07	1	1.5869e-06	2.2039e-05	FALSE
GTACACCTACCTTTCAAAAG	ABCA6	HGLibA_00119	30	33	0	0	86.1188	110.386	0	0	0	0	3.2408	0.00059598	0.9994	0.001192	0.0023569	FALSE
AAGATGATTCCCATAGCATA	ABCA6	HGLibA_00120	108	35	0	0	310.028	117.076	0	0	0	0	3.7019	0.00010699	0.99989	0.00021397	0.00066919	FALSE
GCTCTCCAAAGACGCGCGCC	ABCA7	HGLibA_00121	13	3	0	0	37.3181	10.0351	0	0	0	0	2.2881	0.011065	0.98894	0.022129	0.026445	FALSE
ACTCACTGCAGATTCGCGGC	ABCA7	HGLibA_00122	10	8	0	0	28.7063	26.7602	0	0	0	0	2.3825	0.0085988	0.9914	0.017198	0.0211	FALSE
GAGGCCACAGCAATTCGACC	ABCA7	HGLibA_00123	23	73	0	0	66.0244	244.187	0	0	0	0	3.3315	0.00043195	0.99957	0.0008639	0.001855	FALSE
TAAATGTATCTACCCGTCCC	ABCA8	HGLibA_00124	4	26	0	0	11.4825	86.9707	0	0	0	0	2.6401	0.0041441	0.99586	0.0082881	0.01117	FALSE
TCATTTACTTGATGACTATG	ABCA8	HGLibA_00125	71	104	0	0	203.814	347.883	0	0	0	0	4.4092	5.187e-06	0.99999	1.0374e-05	8.0568e-05	FALSE
TCTTTAATACTTTCCTCATC	ABCA8	HGLibA_00126	127	84	0	0	364.569	280.982	0	0	0	0	4.6424	1.7223e-06	1	3.4446e-06	3.7565e-05	FALSE
AATCAGTTGCAACTCCTCCT	ABCA9	HGLibA_00127	310	130	0	0	889.894	434.854	0	0	0	0	4.8163	7.3141e-07	1	1.4628e-06	2.0834e-05	FALSE
TACGTCATTGATGACAATGA	ABCA9	HGLibA_00128	26	30	0	0	74.6363	100.351	0	0	0	0	3.1445	0.00083195	0.99917	0.0016639	0.0030458	FALSE
AAAGAGCACAGAGACCATTC	ABCA9	HGLibA_00129	0	0	0	0	0	0	0	0	#DIV/0!	#DIV/0!	1.032	0.15103	0.84897	0.30206	0.30466	FALSE
TTGGACTGTCAGCTGCTGTC	ABCB1	HGLibA_00130	21	17	0	0	60.2831	56.8655	0	0	0	0	2.8378	0.0022712	0.99773	0.0045423	0.0067571	FALSE
GAAGCTAACCCTTGTGATTT	ABCB1	HGLibA_00131	150	84	0	0	430.594	280.982	0	0	0	0	4.7977	8.0266e-07	1	1.6053e-06	2.2211e-05	FALSE
CCAAACACCAGCATCATGAG	ABCB1	HGLibA_00132	9	24	0	0	25.8356	80.2807	0	0	0	0	2.7699	0.0028036	0.9972	0.0056071	0.0080295	FALSE
CAGCTAGCTGAGGAACGTAT	ABCB10	HGLibA_00133	54	72	0	0	155.014	240.842	0	0	0	0	3.9683	3.62e-05	0.99996	7.24e-05	0.00030939	FALSE
TACCATCATACTGATGCCTA	ABCB10	HGLibA_00134	35	487	0	0	100.472	1629.03	0	0	0	0	3.6157	0.00014975	0.99985	0.00029951	0.00085066	FALSE
TTCTTTGACAAGACTCGCAC	ABCB10	HGLibA_00135	43	13	0	0	123.437	43.4854	0	0	0	0	3.0764	0.0010477	0.99895	0.0020954	0.0036465	FALSE
GGAACTGTTAGTCCATACAA	ABCB11	HGLibA_00136	2	6	0	0	5.74125	20.0702	0	0	0	0	1.9945	0.023049	0.97695	0.046099	0.052009	FALSE
CCAAAAATGAGTAGCACGCC	ABCB11	HGLibA_00137	52	46	0	0	149.273	153.871	0	0	0	0	3.662	0.00012514	0.99987	0.00025029	0.0007466	FALSE
AAGAATTACTGAGTCAGACA	ABCB11	HGLibA_00138	16	56	0	0	45.93	187.322	0	0	0	0	3.1551	0.00080235	0.9992	0.0016047	0.0029701	FALSE
AAAGTCGCCCTCCGCGCTCG	ABCB4	HGLibA_00139	56	64	0	0	160.755	214.082	0	0	0	0	3.9026	4.7583e-05	0.99995	9.5166e-05	0.00037436	FALSE
GAGACCTGATCCGTGAGCTA	ABCB4	HGLibA_00140	17	28	0	0	48.8006	93.6608	0	0	0	0	2.9842	0.0014214	0.99858	0.0028428	0.0046325	FALSE
TTTAGTTTCGATACTCCGAT	ABCB4	HGLibA_00141	102	113	0	0	292.804	377.988	0	0	0	0	4.7045	1.2727e-06	1	2.5453e-06	3.0513e-05	FALSE
CTGCAGCACGACAGACCAAG	ABCB5	HGLibA_00142	16	13	0	0	45.93	43.4854	0	0	0	0	2.6556	0.0039588	0.99604	0.0079176	0.01073	FALSE
GGACATCACACTCATGATCC	ABCB5	HGLibA_00143	95	19	0	0	272.709	63.5555	0	0	0	0	3.3173	0.0004545	0.99955	0.00090901	0.0019316	FALSE
AGGTTGACCCTGTATTATGT	ABCB5	HGLibA_00144	110	63	0	0	315.769	210.737	0	0	0	0	4.3432	7.0204e-06	0.99999	1.4041e-05	9.9052e-05	FALSE
CTTCCTGCCAAAATCTCGCC	ABCB6	HGLibA_00145	106	48	0	0	304.286	160.561	0	0	0	0	4.1183	1.9084e-05	0.99998	3.8168e-05	0.00019879	FALSE
GGAACGGGCACTCAATGTGT	ABCB6	HGLibA_00146	157	122	0	0	450.688	408.093	0	0	0	0	5.1213	1.5171e-07	1	3.0342e-07	7.082e-06	FALSE
TCCCCAGTCCTATACATTGC	ABCB6	HGLibA_00147	98	65	0	0	281.321	217.427	0	0	0	0	4.2647	1.001e-05	0.99999	2.0019e-05	0.0001268	FALSE
TCAGCATGTTTCCCGACATC	ABCB7	HGLibA_00148	71	8	0	0	203.814	26.7602	0	0	0	0	3.0257	0.0012402	0.99876	0.0024805	0.004166	FALSE
TTACTAGATCTCCAACAGTA	ABCB7	HGLibA_00149	0	0	0	0	0	0	0	0	#DIV/0!	#DIV/0!	1.032	0.15103	0.84897	0.30206	0.30466	FALSE
CTGTATTTGGTGCATCACTC	ABCB7	HGLibA_00150	4	1	0	0	11.4825	3.34503	0	0	0	0	1.7131	0.043349	0.95665	0.086698	0.094871	FALSE
CCGCTTGACAACTGACGTGC	ABCB8	HGLibA_00151	81	82	1	0	232.521	274.292	2.54097	0	0.0109279	0	4.2866	9.0727e-06	0.99999	1.8145e-05	0.00011845	FALSE
CAGTCATGAAACTCCCTACG	ABCB8	HGLibA_00152	112	46	0	0	321.51	153.871	0	0	0	0	4.0137	2.9886e-05	0.99997	5.9772e-05	0.00027094	FALSE
TAAAGCGAGACCCCACGACA	ABCB8	HGLibA_00153	49	2	0	0	140.661	6.69006	0	0	0	0	2.7751	0.0027589	0.99724	0.0055178	0.0079351	FALSE
TGACGATGCCATCAATGGCG	ABCB9	HGLibA_00154	44	58	0	0	126.308	194.012	0	0	0	0	3.7212	9.9135e-05	0.9999	0.00019827	0.00063355	FALSE
GCAATTAGCTCATTTGCCGC	ABCB9	HGLibA_00155	61	40	0	0	175.108	133.801	0	0	0	0	3.6831	0.00011523	0.99988	0.00023045	0.00070368	FALSE
AGCGGAAGAGACAGTTTCGA	ABCB9	HGLibA_00156	58	27	0	0	166.496	90.3158	0	0	0	0	3.4886	0.00024277	0.99976	0.00048554	0.0012113	FALSE
CCGATGGCTCCGACCCGCTC	ABCC1	HGLibA_00157	84	81	0	0	241.133	270.947	0	0	0	0	4.3029	8.4296e-06	0.99999	1.6859e-05	0.00011235	FALSE
CGGAAAACATCATCAGGTCG	ABCC1	HGLibA_00158	118	79	1	0	338.734	264.257	2.54097	0	0.00750137	0	4.5393	2.8219e-06	1	5.6438e-06	5.2727e-05	FALSE
CAAGTTCGTGAATGACACGA	ABCC1	HGLibA_00159	33	43	0	0	94.7307	143.836	0	0	0	0	3.4219	0.00031096	0.99969	0.00062192	0.0014512	FALSE
TGCACGTGTACCAAGCTTAC	ABCC10	HGLibA_00160	107	74	5	0	307.157	247.532	12.7048	0	0.0413627	0	3.96	3.748e-05	0.99996	7.496e-05	0.00031734	FALSE
GTAAGCTTGGTACACGTGCA	ABCC10	HGLibA_00161	13	38	0	0	37.3181	127.111	0	0	0	0	3.0162	0.0012799	0.99872	0.0025599	0.0042649	FALSE
ATCCGAGACAACATCCTCTT	ABCC10	HGLibA_00162	139	112	0	0	399.017	374.643	0	0	0	0	4.9392	3.9213e-07	1	7.8425e-07	1.3614e-05	FALSE
TGTCGATGCCACGATTCACG	ABCC11	HGLibA_00163	129	101	0	0	370.311	337.848	0	0	0	0	4.7908	8.3072e-07	1	1.6614e-06	2.2792e-05	FALSE
GTGAATCGTGGCATCGACAT	ABCC11	HGLibA_00164	77	132	0	0	221.038	441.544	0	0	0	0	4.3404	7.1097e-06	0.99999	1.4219e-05	9.9971e-05	FALSE
CTAAGCGACTCCGTAAGCTT	ABCC11	HGLibA_00165	8	6	0	0	22.965	20.0702	0	0	0	0	2.2418	0.012488	0.98751	0.024976	0.029516	FALSE
CGTGCGGTAGTTGATGGCCC	ABCC12	HGLibA_00166	6	4	0	0	17.2238	13.3801	0	0	0	0	2.0626	0.019575	0.98042	0.039151	0.044708	FALSE
CTGGGCCATCAACTACCGCA	ABCC12	HGLibA_00167	90	129	0	0	258.356	431.509	0	0	0	0	4.7084	1.2481e-06	1	2.4962e-06	3.0154e-05	FALSE
TGCCGCACTCACCGGCCCTA	ABCC12	HGLibA_00168	81	31	0	0	232.521	103.696	0	0	0	0	3.681	0.00011618	0.99988	0.00023236	0.00070884	FALSE
GGATTGGTATATCGAACAGC	ABCC2	HGLibA_00169	1	0	0	0	2.87063	0	0	0	0	#DIV/0!	1.032	0.15103	0.84897	0.30206	0.30466	FALSE
GTATCGAGAGAATCCAGAAT	ABCC2	HGLibA_00170	0	0	0	0	0	0	0	0	#DIV/0!	#DIV/0!	1.032	0.15103	0.84897	0.30206	0.30466	FALSE
TCCTTACCTGTAAGAGTGTC	ABCC2	HGLibA_00171	33	15	0	0	94.7307	50.1754	0	0	0	0	2.9948	0.0013731	0.99863	0.0027461	0.0045105	FALSE
GCCGCTCATACTGTATCAGC	ABCC3	HGLibA_00172	20	0	0	0	57.4125	0	0	0	0	#DIV/0!	2.3491	0.0094102	0.99059	0.01882	0.022854	FALSE
GGATGATGTAGCCACGACAA	ABCC3	HGLibA_00173	3	7	0	0	8.61188	23.4152	0	0	0	0	2.0938	0.018137	0.98186	0.036274	0.041639	FALSE
GGCGACCCACAGGTAGATGC	ABCC3	HGLibA_00174	49	4	0	0	140.661	13.3801	0	0	0	0	2.8206	0.002397	0.9976	0.004794	0.0070743	FALSE
GGCACTTCGTCTTAGTAACA	ABCC4	HGLibA_00175	43	14	0	0	123.437	46.8304	0	0	0	0	3.1206	0.00090246	0.9991	0.0018049	0.0032472	FALSE
CTTCCTCTAATCTCCGTTTA	ABCC4	HGLibA_00176	119	77	0	0	341.604	257.567	0	0	0	0	4.5318	2.9238e-06	1	5.8477e-06	5.4042e-05	FALSE
TGATGTGAACAAGTTTGATC	ABCC4	HGLibA_00177	46	20	0	0	132.049	66.9006	0	0	0	0	3.2541	0.00056881	0.99943	0.0011376	0.0022792	FALSE
AGATCCACACAACCCTTCGC	ABCC5	HGLibA_00178	40	16	0	0	114.825	53.5205	0	0	0	0	3.1158	0.00091734	0.99908	0.0018347	0.0032856	FALSE
GTGCCTGATGATCACGCAGC	ABCC5	HGLibA_00179	9	3	0	0	25.8356	10.0351	0	0	0	0	2.1518	0.015707	0.98429	0.031415	0.036365	FALSE
AAACATTCTCTGCCCATCGT	ABCC5	HGLibA_00180	131	79	287	0	376.052	264.257	729.257	0	1.93925	0	0.22529	0.55402	0.44598	0.89195	0.89273	TRUE
AGTCCTGTGTACCTCCAGCG	ABCC6	HGLibA_00181	75	68	0	0	215.297	227.462	0	0	0	0	4.1062	2.0112e-05	0.99998	4.0224e-05	0.0002056	FALSE
ATCGTGGTGAGCCACACAGT	ABCC6	HGLibA_00182	42	112	0	0	120.566	374.643	0	0	0	0	3.6668	0.00012281	0.99988	0.00024563	0.00073767	FALSE
TGTTCCTGATTCACACCGAG	ABCC6	HGLibA_00183	113	71	0	0	324.381	237.497	0	0	0	0	4.4326	4.6552e-06	1	9.3104e-06	7.4436e-05	FALSE
GCGTAGCTGCGAGAAGCCGA	ABCC8	HGLibA_00184	9	0	0	0	25.8356	0	0	0	0	#DIV/0!	1.9945	0.02305	0.97695	0.046101	0.052009	FALSE
TGATGACATTGACCTCCACG	ABCC8	HGLibA_00185	180	85	0	0	516.713	284.327	0	0	0	0	4.6842	1.4051e-06	1	2.8101e-06	3.2763e-05	FALSE
GATGTTGTGATAGTAGACCA	ABCC8	HGLibA_00186	53	11	0	0	152.143	36.7953	0	0	0	0	3.0462	0.0011589	0.99884	0.0023179	0.0039467	FALSE
CCTCTTTATGCCAGCCGTGA	ABCC9	HGLibA_00187	6	25	0	0	17.2238	83.6257	0	0	0	0	2.6951	0.0035179	0.99648	0.0070358	0.0097168	FALSE
TTTCTAGGCGGCGGGAATCA	ABCC9	HGLibA_00188	0	10	0	0	0	33.4503	0	0	#DIV/0!	0	2.1043	0.017675	0.98232	0.035351	0.040619	FALSE
TCTTCATATAATATCAACGA	ABCC9	HGLibA_00189	5	9	0	0	14.3531	30.1053	0	0	0	0	2.2537	0.012108	0.98789	0.024217	0.028673	FALSE
CCTGTCGTTCCGCAGCCGTC	ABCD1	HGLibA_00190	1	16	0	0	2.87063	53.5205	0	0	0	0	2.3634	0.009054	0.99095	0.018108	0.022139	FALSE
CGACGACATGATCCGCTCAA	ABCD1	HGLibA_00191	24	63	0	0	68.895	210.737	0	0	0	0	3.3617	0.00038727	0.99961	0.00077455	0.0017115	FALSE
GCGGATCATGTCGTCGTACA	ABCD1	HGLibA_00192	41	29	0	0	117.696	97.0058	0	0	0	0	3.3232	0.00044498	0.99956	0.00088995	0.0018988	FALSE
CCTTATTGCACTGTTGACGA	ABCD2	HGLibA_00193	34	33	0	0	97.6013	110.386	0	0	0	0	3.2933	0.00049507	0.9995	0.00099015	0.0020575	FALSE
TTTCATAGGCGTGGTCTACT	ABCD2	HGLibA_00194	96	95	0	6	275.58	317.778	0	12.6936	0	0.0399448	4.089	2.1658e-05	0.99998	4.3317e-05	0.000217	FALSE
CAGCAGTGGACTAATTATGG	ABCD2	HGLibA_00195	26	23	0	0	74.6363	76.9357	0	0	0	0	3.0312	0.0012179	0.99878	0.0024357	0.0041004	FALSE
CTCGAACATATTGTGATGTT	ABCD3	HGLibA_00196	165	211	0	0	473.653	705.801	0	0	0	0	5.7038	5.8569e-09	1	1.1714e-08	7.2587e-07	FALSE
GTGGTTTGCAGTGGTATCAT	ABCD3	HGLibA_00197	48	50	0	0	137.79	167.251	0	0	0	0	3.669	0.00012174	0.99988	0.00024348	0.00073169	FALSE
ACCACCATTACAGAACAATG	ABCD3	HGLibA_00198	22	48	0	0	63.1538	160.561	0	0	0	0	3.3115	0.00046396	0.99954	0.00092792	0.0019594	FALSE
TACCTGCAGCCGAAGTACGC	ABCD4	HGLibA_00199	66	88	0	0	189.461	294.363	0	0	0	0	4.2232	1.2045e-05	0.99999	2.4091e-05	0.00014494	FALSE
GAGACCTCACCTGCGTACTT	ABCD4	HGLibA_00200	57	32	0	0	163.626	107.041	0	0	0	0	3.5456	0.00019586	0.9998	0.00039171	0.0010332	FALSE
GTCTCAGGTCATGGCGGTCG	ABCD4	HGLibA_00201	0	2	0	0	0	6.69006	0	0	#DIV/0!	0	1.4098	0.079299	0.9207	0.1586	0.16983	FALSE
TAATAACTCACAGTTGATTT	ABCE1	HGLibA_00202	34	30	0	0	97.6013	100.351	0	0	0	0	3.2497	0.00057771	0.99942	0.0011554	0.0023046	FALSE
ACAAATGTACCTCCTTCATC	ABCE1	HGLibA_00203	44	47	0	0	126.308	157.216	0	0	0	0	3.59	0.00016531	0.99983	0.00033063	0.00091239	FALSE
AGACTTAAACCTGATGAAGG	ABCE1	HGLibA_00204	4	0	0	0	11.4825	0	0	0	0	#DIV/0!	1.607	0.054026	0.94597	0.10805	0.11719	FALSE
AAAAAGCGAGATACCCGAAA	ABCF1	HGLibA_00205	16	0	0	0	45.93	0	0	0	0	#DIV/0!	2.2542	0.012091	0.98791	0.024182	0.028673	FALSE
GTACCCGCCCCAAAACCCCG	ABCF1	HGLibA_00206	9	35	0	0	25.8356	117.076	0	0	0	0	2.8849	0.0019579	0.99804	0.0039158	0.005989	FALSE
CTCAGTGCCAACCAGTGATG	ABCF1	HGLibA_00207	29	31	0	0	83.2481	103.696	0	0	0	0	3.2002	0.00068655	0.99931	0.0013731	0.0026298	FALSE
ATGATCAGTACGTGAAGACG	ABCF2	HGLibA_00208	62	25	0	0	177.979	83.6257	0	0	0	0	3.5116	0.0002227	0.99978	0.0004454	0.0011347	FALSE
CCTAGATGCTTGCGTGTGGT	ABCF2	HGLibA_00209	60	19	0	0	172.238	63.5555	0	0	0	0	3.3211	0.00044824	0.99955	0.00089649	0.0019096	FALSE
AGATCAGATTGCACACATGA	ABCF2	HGLibA_00210	77	53	0	0	221.038	177.287	0	0	0	0	3.9744	3.5277e-05	0.99996	7.0555e-05	0.00030362	FALSE
TCCGCCCCACCAGCCCGTAA	ABCF3	HGLibA_00211	20	59	0	0	57.4125	197.357	0	0	0	0	3.2546	0.00056773	0.99943	0.0011355	0.0022792	FALSE
TAGGGGCGTCCAGTAGCACC	ABCF3	HGLibA_00212	49	14	0	0	140.661	46.8304	0	0	0	0	3.1359	0.00085657	0.99914	0.0017131	0.0031229	FALSE
GCCGCCGTTACGGGCTGGTG	ABCF3	HGLibA_00213	22	41	0	0	63.1538	137.146	0	0	0	0	3.2585	0.00056002	0.99944	0.00112	0.0022544	FALSE
GTCCACGCTGATGAACATCC	ABCG1	HGLibA_00214	81	64	0	0	232.521	214.082	0	0	0	0	4.1178	1.9123e-05	0.99998	3.8246e-05	0.00019879	FALSE
ACTGAGACGGACCTGCTGAA	ABCG1	HGLibA_00215	79	75	0	0	226.779	250.877	0	0	0	0	4.2092	1.2816e-05	0.99999	2.5632e-05	0.00015103	FALSE
ATTTCCGGGAAGTTCAATAG	ABCG1	HGLibA_00216	38	45	0	0	109.084	150.526	0	0	0	0	3.504	0.00022917	0.99977	0.00045835	0.00116	FALSE
ACATCTCCAGATAATCCACT	ABCG2	HGLibA_00217	102	20	0	0	292.804	66.9006	0	0	0	0	3.3386	0.00042103	0.99958	0.00084207	0.0018193	FALSE
GACAGCTTCCAATGACCTGA	ABCG2	HGLibA_00218	54	10	0	0	155.014	33.4503	0	0	0	0	3.0131	0.0012929	0.99871	0.0025858	0.0042993	FALSE
CGAAGATTTGCCTCCACCTG	ABCG2	HGLibA_00219	112	138	0	0	321.51	461.614	0	0	0	0	4.959	3.5429e-07	1	7.0858e-07	1.2673e-05	FALSE
TGATGTCGTGCTCCCACACG	ABCG4	HGLibA_00220	110	166	364	1080	315.769	555.275	924.912	2284.84	2.92908	4.1148	2.8905	0.99774	0.0022559	0.0045117	0.0067349	TRUE
TCGTGTGGGAGCACGACATC	ABCG4	HGLibA_00221	16	3	0	0	45.93	10.0351	0	0	0	0	2.3824	0.008599	0.9914	0.017198	0.0211	FALSE
TCATGGCTTCCAACACCGTG	ABCG4	HGLibA_00222	57	70	0	0	163.626	234.152	0	0	0	0	3.9744	3.5276e-05	0.99996	7.0552e-05	0.00030362	FALSE
TCCTTTAAAGCCACCGCGTG	ABCG5	HGLibA_00223	4	4	0	0	11.4825	13.3801	0	0	0	0	1.957	0.025174	0.97483	0.050347	0.056687	FALSE
GCCGGGATTGCCGCGGCGGA	ABCG5	HGLibA_00224	33	59	0	0	94.7307	197.357	0	0	0	0	3.6227	0.00014576	0.99985	0.00029151	0.00083323	FALSE
GTAGTGCAGCGTCTCGCGCA	ABCG5	HGLibA_00225	22	31	0	0	63.1538	103.696	0	0	0	0	3.1061	0.0009479	0.99905	0.0018958	0.0033756	FALSE
CACGGCGGCAAGATCAAGTC	ABCG8	HGLibA_00226	11	9	0	0	31.5769	30.1053	0	0	0	0	2.4393	0.0073586	0.99264	0.014717	0.018389	FALSE
GCTGCCCATTGATCCAGATC	ABCG8	HGLibA_00227	24	79	0	0	68.895	264.257	0	0	0	0	3.3529	0.00039987	0.9996	0.00079974	0.0017521	FALSE
GGTACCTGAGCTCCCTATGA	ABCG8	HGLibA_00228	11	7	0	0	31.5769	23.4152	0	0	0	0	2.3726	0.0088327	0.99117	0.017665	0.021651	FALSE
GACCCTACCGTTCCACAAGT	ABHD1	HGLibA_00229	9	19	0	0	25.8356	63.5555	0	0	0	0	2.6627	0.0038762	0.99612	0.0077523	0.010549	FALSE
GGTGCAAGACGTATGTATCC	ABHD1	HGLibA_00230	68	33	0	0	195.203	110.386	0	0	0	0	3.669	0.00012174	0.99988	0.00024349	0.00073169	FALSE
GTAGAAAGTCTCGGTGGTGA	ABHD1	HGLibA_00231	6	47	0	0	17.2238	157.216	0	0	0	0	2.8846	0.0019595	0.99804	0.0039191	0.0059916	FALSE
TTGGAAGGTCTGGTCGATTA	ABHD10	HGLibA_00232	7	0	0	0	20.0944	0	0	0	0	#DIV/0!	1.873	0.030533	0.96947	0.061065	0.067788	FALSE
TGCAATTGCACGACCAGAGA	ABHD10	HGLibA_00233	5	0	0	0	14.3531	0	0	0	0	#DIV/0!	1.7131	0.043349	0.95665	0.086698	0.094871	FALSE
TACAAAAGCGTTGGCGATTG	ABHD10	HGLibA_00234	5	8	0	0	14.3531	26.7602	0	0	0	0	2.2173	0.0133	0.9867	0.026601	0.031253	FALSE
CCGCTCCCGTGCCCGAAAAC	ABHD11	HGLibA_00235	5	23	0	0	14.3531	76.9357	0	0	0	0	2.6322	0.004242	0.99576	0.008484	0.011386	FALSE
GGCTAGCTTACTGCACGAAC	ABHD11	HGLibA_00236	28	8	0	0	80.3775	26.7602	0	0	0	0	2.7762	0.0027495	0.99725	0.0054991	0.0079108	FALSE
GAGCCCGTGCAAAAAGACGA	ABHD11	HGLibA_00237	13	33	0	0	37.3181	110.386	0	0	0	0	2.9912	0.0013895	0.99861	0.0027791	0.0045601	FALSE
TGGTACCTGCGTTCCCATGC	ABHD12	HGLibA_00238	38	9	0	0	109.084	30.1053	0	0	0	0	2.911	0.0018016	0.9982	0.0036033	0.0056064	FALSE
GCGTTCTTCCACCAGACTGC	ABHD12	HGLibA_00239	61	26	0	0	175.108	86.9707	0	0	0	0	3.5116	0.0002227	0.99978	0.0004454	0.0011347	FALSE
TGATTCAAACCTTGATCCTG	ABHD12	HGLibA_00240	71	73	1	0	203.814	244.187	2.54097	0	0.0124671	0	4.1236	1.8647e-05	0.99998	3.7295e-05	0.00019534	FALSE
ACATGGTCGACCGCAACCTG	ABHD12B	HGLibA_00241	28	29	0	0	80.3775	97.0058	0	0	0	0	3.1539	0.0008055	0.99919	0.001611	0.0029738	FALSE
GCCGCATCGCCCGAGCCGCC	ABHD12B	HGLibA_00242	37	28	0	0	106.213	93.6608	0	0	0	0	3.2585	0.00056004	0.99944	0.0011201	0.0022544	FALSE
TATGAAGCAGCCCTTCGTGA	ABHD12B	HGLibA_00243	6	11	0	0	17.2238	36.7953	0	0	0	0	2.3625	0.0090751	0.99092	0.01815	0.022144	FALSE
GTGTCATTGTGAGTCCCATC	ABHD13	HGLibA_00244	5	1	0	0	14.3531	3.34503	0	0	0	0	1.7996	0.035965	0.96403	0.07193	0.079245	FALSE
GCTAATCTCTTAGTCCGAGA	ABHD13	HGLibA_00245	37	18	0	0	106.213	60.2105	0	0	0	0	3.1012	0.00096367	0.99904	0.0019273	0.003417	FALSE
CGATGCGTTACCTTCCTTTA	ABHD13	HGLibA_00246	133	168	0	0	381.793	561.965	0	0	0	0	5.2944	5.9693e-08	1	1.1939e-07	3.7705e-06	FALSE
GAGCACCTCGCGGTAAAAGA	ABHD14A	HGLibA_00247	1	4	0	0	2.87063	13.3801	0	0	0	0	1.7724	0.038161	0.96184	0.076322	0.083878	FALSE
ACTCCAACCCTTATCCTGTA	ABHD14A	HGLibA_00248	43	46	0	0	123.437	153.871	0	0	0	0	3.568	0.00017989	0.99982	0.00035978	0.00097061	FALSE
CTCCCACGTGTGAGAGTTAA	ABHD14A	HGLibA_00249	38	46	9	0	109.084	153.871	22.8687	0	0.209643	0	2.726	0.0032057	0.99679	0.0064114	0.0090026	FALSE
TACCTTCACACTGGCATAGT	ABHD14B	HGLibA_00250	120	88	0	2	344.475	294.363	0	4.23119	0	0.0143741	4.4743	3.833e-06	1	7.666e-06	6.5505e-05	FALSE
TTCGCTTCTCCTCCGAGACC	ABHD14B	HGLibA_00251	74	121	0	0	212.426	404.748	0	0	0	0	4.3548	6.6587e-06	0.99999	1.3317e-05	9.5734e-05	FALSE
GTGATCAGTCCATCACTGAG	ABHD14B	HGLibA_00252	11	28	0	0	31.5769	93.6608	0	0	0	0	2.8905	0.001923	0.99808	0.0038459	0.0058941	FALSE
TTCGTCCTGCCCGTAGCGCC	ABHD15	HGLibA_00253	19	13	0	0	54.5419	43.4854	0	0	0	0	2.7177	0.003287	0.99671	0.006574	0.0091834	FALSE
CCGCTGTTCGCGGTGAGCGA	ABHD15	HGLibA_00254	9	4	0	0	25.8356	13.3801	0	0	0	0	2.1919	0.014193	0.98581	0.028386	0.033152	FALSE
CGGGTCGTTGCGGTCCCAGT	ABHD15	HGLibA_00255	29	72	0	0	83.2481	240.842	0	0	0	0	3.4739	0.00025652	0.99974	0.00051304	0.0012632	FALSE
AGGGGAGGACCGACGGATAC	ABHD16A	HGLibA_00256	10	0	0	0	28.7063	0	0	0	0	#DIV/0!	2.0452	0.020419	0.97958	0.040838	0.046425	FALSE
GTACTATCAGCCCCGTGCCC	ABHD16A	HGLibA_00257	14	6	0	0	40.1888	20.0702	0	0	0	0	2.4208	0.0077435	0.99226	0.015487	0.019233	FALSE
TTTACAGATCCTGTATCCGT	ABHD16A	HGLibA_00258	97	201	0	0	278.451	672.351	0	0	0	0	4.2819	9.2671e-06	0.99999	1.8534e-05	0.00012029	FALSE
CGCCTCGTGGAGCGCTACCA	ABHD16B	HGLibA_00259	27	19	0	0	77.5069	63.5555	0	0	0	0	2.9736	0.0014718	0.99853	0.0029437	0.0047678	FALSE
CTTCGACGACCTTGTGCCGC	ABHD16B	HGLibA_00260	290	261	8	0	832.481	873.052	20.3277	0	0.0244182	0	6.2278	2.3659e-10	1	4.7317e-10	7.0208e-08	FALSE
GCACCGCTACCCCGTCGTGA	ABHD16B	HGLibA_00261	60	24	0	0	172.238	80.2807	0	0	0	0	3.4731	0.00025723	0.99974	0.00051445	0.0012632	FALSE
GACTCCAACAACCCAGCGCC	ABHD17A	HGLibA_00262	6	17	0	0	17.2238	56.8655	0	0	0	0	2.5421	0.0055099	0.99449	0.01102	0.014281	FALSE
CAGAACCCCACCTGGCGAGA	ABHD17A	HGLibA_00263	9	18	0	0	25.8356	60.2105	0	0	0	0	2.634	0.0042198	0.99578	0.0084396	0.011335	FALSE
TACACGGTCCTCTTCTCGCA	ABHD17A	HGLibA_00264	20	0	0	0	57.4125	0	0	0	0	#DIV/0!	2.3491	0.0094102	0.99059	0.01882	0.022854	FALSE
GGCAACGTTCAAACAATGCG	ABHD17B	HGLibA_00265	47	22	0	0	134.919	73.5906	0	0	0	0	3.2976	0.00048757	0.99951	0.00097513	0.0020297	FALSE
GAGTAAAGTGTATTTCGCAT	ABHD17B	HGLibA_00266	28	12	0	0	80.3775	40.1403	0	0	0	0	2.8556	0.0021475	0.99785	0.0042949	0.0064519	FALSE
ATCTGTCTGAACGAGCAGAC	ABHD17B	HGLibA_00267	53	36	0	0	152.143	120.421	0	0	0	0	3.5493	0.00019309	0.99981	0.00038618	0.0010213	FALSE
CGCTGCGCATTCATACCTCG	ABHD17C	HGLibA_00268	48	58	0	0	137.79	194.012	0	0	0	0	3.7621	8.4259e-05	0.99992	0.00016852	0.00056206	FALSE
GACAGCGCTCGTACATCGCT	ABHD17C	HGLibA_00269	178	48	0	0	510.971	160.561	0	0	0	0	3.7991	7.2611e-05	0.99993	0.00014522	0.00050793	FALSE
ACCTCAGCGAGCGCGCCGAC	ABHD17C	HGLibA_00270	0	1	0	0	0	3.34503	0	0	#DIV/0!	0	1.0321	0.15102	0.84898	0.30205	0.30466	FALSE
TTACCATAGGTGAACATGCG	ABHD2	HGLibA_00271	54	47	0	0	155.014	157.216	0	0	0	0	3.6935	0.00011058	0.99989	0.00022116	0.00068358	FALSE
TCGCCACGCATGTTCACCTA	ABHD2	HGLibA_00272	101	132	0	0	289.933	441.544	0	0	0	0	4.8455	6.3131e-07	1	1.2626e-06	1.8749e-05	FALSE
GATACATTCCACCGTTGATC	ABHD2	HGLibA_00273	37	24	0	0	106.213	80.2807	0	0	0	0	3.1957	0.00069754	0.9993	0.0013951	0.0026607	FALSE
TACAGAAACGTACTACCCGA	ABHD3	HGLibA_00274	72	12	1	0	206.685	40.1403	2.54097	0	0.0122939	0	2.9051	0.0018357	0.99816	0.0036715	0.0056886	FALSE
TGGACCTGCGGATGTTGTCC	ABHD3	HGLibA_00275	76	59	0	0	218.168	197.357	0	0	0	0	4.0262	2.8348e-05	0.99997	5.6697e-05	0.00026095	FALSE
CCGAGCCGAAGAACCCCACC	ABHD3	HGLibA_00276	33	40	0	0	94.7307	133.801	0	0	0	0	3.3814	0.00036055	0.99964	0.0007211	0.0016181	FALSE
GCAAAACGACCGCACCCCCT	ABHD4	HGLibA_00277	135	130	0	0	387.534	434.854	0	0	0	0	5.0432	2.2886e-07	1	4.5771e-07	9.4094e-06	FALSE
CGGAATCGCTGCACCAGACC	ABHD4	HGLibA_00278	43	41	0	0	123.437	137.146	0	0	0	0	3.504	0.00022918	0.99977	0.00045835	0.00116	FALSE
TTGGCTGTTCTTCGAGTAGC	ABHD4	HGLibA_00279	15	42	0	0	43.0594	140.491	0	0	0	0	3.1246	0.00089018	0.99911	0.0017804	0.0032151	FALSE
ACTCGCTGAAGTACCCATCA	ABHD5	HGLibA_00280	44	7	0	0	126.308	23.4152	0	0	0	0	2.874	0.0020264	0.99797	0.0040527	0.0061644	FALSE
GCACAACCTAGGTGGATTCT	ABHD5	HGLibA_00281	138	112	0	0	396.146	374.643	0	0	0	0	4.9326	4.0563e-07	1	8.1126e-07	1.3928e-05	FALSE
TAAGTCTAGTGCAGCGTTTA	ABHD5	HGLibA_00282	40	13	0	0	114.825	43.4854	0	0	0	0	3.0616	0.0011007	0.9989	0.0022013	0.0037884	FALSE
CCCCTTCCAGGTACTGGCGG	ABHD6	HGLibA_00283	14	16	0	0	40.1888	53.5205	0	0	0	0	2.6906	0.0035666	0.99643	0.0071333	0.0098254	FALSE
GCAAGTTAAGAGGATACACC	ABHD6	HGLibA_00284	0	2	0	0	0	6.69006	0	0	#DIV/0!	0	1.4098	0.079299	0.9207	0.1586	0.16983	FALSE
AACATGTTTGTGATTGCGGG	ABHD6	HGLibA_00285	27	19	0	0	77.5069	63.5555	0	0	0	0	2.9736	0.0014718	0.99853	0.0029437	0.0047678	FALSE
TGCCCTCGTCGATGAGCTTC	ABHD8	HGLibA_00286	109	82	4	0	312.898	274.292	10.1639	0	0.032483	0	4.0507	2.5533e-05	0.99997	5.1065e-05	0.00024322	FALSE
CCATGATGAGCGGCCAGTAC	ABHD8	HGLibA_00287	58	25	0	0	166.496	83.6257	0	0	0	0	3.4653	0.0002648	0.99974	0.0005296	0.0012936	FALSE
CAAACTTATCGTGCATGCCG	ABHD8	HGLibA_00288	57	63	0	0	163.626	210.737	0	0	0	0	3.9026	4.7583e-05	0.99995	9.5166e-05	0.00037436	FALSE
ACAGGGCGCTCCATATTCGC	ABI1	HGLibA_00289	57	61	30	0	163.626	204.047	76.229	0	0.465874	0	2.5627	0.0051924	0.99481	0.010385	0.013562	FALSE
AGTAGTCTGCCACCCGAGTC	ABI1	HGLibA_00290	51	40	0	0	146.402	133.801	0	0	0	0	3.579	0.00017244	0.99983	0.00034488	0.00094079	FALSE
AGCGCCCTGTAAGGTATATT	ABI1	HGLibA_00291	117	111	0	0	335.863	371.298	0	0	0	0	4.7885	8.4029e-07	1	1.6806e-06	2.2976e-05	FALSE
GCACTCCCCCTATCGCACAC	ABI2	HGLibA_00292	44	63	0	0	126.308	210.737	0	0	0	0	3.7789	7.8773e-05	0.99992	0.00015755	0.00053679	FALSE
GGGCTAGGTACGTAATCATT	ABI2	HGLibA_00293	41	30	0	0	117.696	100.351	0	0	0	0	3.3358	0.00042522	0.99957	0.00085044	0.0018333	FALSE
TATAACGAACTGGTCGTTCA	ABI2	HGLibA_00294	88	66	0	0	252.615	220.772	0	0	0	0	4.1979	1.3469e-05	0.99999	2.6939e-05	0.00015645	FALSE
AGTAGTCAGCGACCCGCAGC	ABI3	HGLibA_00295	3	15	0	0	8.61188	50.1754	0	0	0	0	2.4114	0.0079458	0.99205	0.015892	0.019667	FALSE
CCTTGATGCTCTTTCGAGAC	ABI3	HGLibA_00296	78	133	0	0	223.909	444.889	0	0	0	0	4.359	6.5327e-06	0.99999	1.3065e-05	9.4464e-05	FALSE
CGACATTGGCCATGGGATCA	ABI3	HGLibA_00297	43	63	0	0	123.437	210.737	0	0	0	0	3.7688	8.2017e-05	0.99992	0.00016403	0.00055251	FALSE
GTTGCATTTGCCACCTCGCA	ABI3BP	HGLibA_00298	25	63	0	0	71.7656	210.737	0	0	0	0	3.3892	0.00035044	0.99965	0.00070089	0.0015863	FALSE
TGGCACTCTGACACCGAGCT	ABI3BP	HGLibA_00299	15	19	0	0	43.0594	63.5555	0	0	0	0	2.7763	0.0027494	0.99725	0.0054988	0.0079108	FALSE
CAAGTCACTGTCCCAATGAC	ABI3BP	HGLibA_00300	131	84	0	0	376.052	280.982	0	0	0	0	4.6712	1.4974e-06	1	2.9949e-06	3.4274e-05	FALSE
TGTCCCCCAACTACGACAAG	ABL1	HGLibA_00301	51	48	0	0	146.402	160.561	0	0	0	0	3.6761	0.00011843	0.99988	0.00023687	0.00071854	FALSE
CCTCGTACACCTCCCCGTAC	ABL1	HGLibA_00302	93	121	0	0	266.968	404.748	0	0	0	0	4.7068	1.258e-06	1	2.516e-06	3.0313e-05	FALSE
CCGGCAGGAGGTGAACGCCG	ABL1	HGLibA_00303	27	59	0	0	77.5069	197.357	0	0	0	0	3.4439	0.00028674	0.99971	0.00057349	0.0013693	FALSE
GTCCATCTCGCTCAGGTACG	ABL2	HGLibA_00304	56	67	0	0	160.755	224.117	0	0	0	0	3.9341	4.1756e-05	0.99996	8.3513e-05	0.00034169	FALSE
TCCCTCGTACCTGAGCGAGA	ABL2	HGLibA_00305	66	20	0	0	189.461	66.9006	0	0	0	0	3.3483	0.00040661	0.99959	0.00081323	0.0017751	FALSE
TCTCTGTGGTGCGCCCCGCC	ABL2	HGLibA_00306	157	153	0	0	450.688	511.789	0	0	0	0	5.332	4.8563e-08	1	9.7125e-08	3.2503e-06	FALSE
CTTGATATCTCTTCCGCAGC	ABLIM1	HGLibA_00307	58	6	0	0	166.496	20.0702	0	0	0	0	2.9231	0.0017328	0.99827	0.0034657	0.0054264	FALSE
CGAAGCACTTCACCCTTGCA	ABLIM1	HGLibA_00308	132	115	0	0	378.923	384.678	0	0	0	0	4.9172	4.3901e-07	1	8.7802e-07	1.4688e-05	FALSE
CATTTATGGCAGTGAATGAC	ABLIM1	HGLibA_00309	136	136	0	0	390.405	454.924	0	0	0	0	5.092	1.7717e-07	1	3.5435e-07	7.9262e-06	FALSE
CGCGCTGCTGCCCACCGATA	ABLIM2	HGLibA_00310	61	81	0	0	175.108	270.947	0	0	0	0	4.1178	1.9122e-05	0.99998	3.8244e-05	0.00019879	FALSE
CCGAGTGACCTTCAACGGGA	ABLIM2	HGLibA_00311	10	8	0	0	28.7063	26.7602	0	0	0	0	2.3825	0.0085988	0.9914	0.017198	0.0211	FALSE
GTGATAGTCAGCTTCGCAGT	ABLIM2	HGLibA_00312	22	9	0	0	63.1538	30.1053	0	0	0	0	2.6836	0.0036412	0.99636	0.0072824	0.0099978	FALSE
GTCATCCAGTGCTACCGCTG	ABLIM3	HGLibA_00313	16	49	0	0	45.93	163.906	0	0	0	0	3.1412	0.00084125	0.99916	0.0016825	0.0030765	FALSE
CTTCGCCTGTGATGAAGTCC	ABLIM3	HGLibA_00314	17	5	0	0	48.8006	16.7251	0	0	0	0	2.475	0.0066624	0.99334	0.013325	0.016835	FALSE
CCACTTACTGCTAGTGTTCA	ABLIM3	HGLibA_00315	62	38	0	0	177.979	127.111	0	0	0	0	3.669	0.00012174	0.99988	0.00024349	0.00073169	FALSE
GATGGTCTACCCCCAGTCAA	ABO	HGLibA_00316	24	61	0	0	68.895	204.047	0	0	0	0	3.3636	0.00038471	0.99962	0.00076942	0.0017008	FALSE
GGATCATAGGTCGAAGTGCG	ABO	HGLibA_00317	10	9	0	0	28.7063	30.1053	0	0	0	0	2.4114	0.007946	0.99205	0.015892	0.019667	FALSE
AGCCCCAGAAGTCTAATGCC	ABO	HGLibA_00318	17	0	0	0	48.8006	0	0	0	0	#DIV/0!	2.2823	0.011234	0.98877	0.022469	0.02682	FALSE
GATCCAGCGCTGGACGTAGT	ABP1/AOC1	HGLibA_00319+HGLibA_02266	102	90	1910	0	292.804	301.053	4853.25	0	16.5751	0	1.5178	0.88952	0.11048	0.22096	0.23456	TRUE
GGTGCACTACCGCGTAGACC	ABP1/AOC1	HGLibA_00320+HGLibA_02267	103	50	0	0	295.674	167.251	0	0	0	0	4.1667	1.545e-05	0.99998	3.09e-05	0.0001718	FALSE
CGGAGAGCGCATTGCCTATG	ABP1/AOC1	HGLibA_00321+HGLibA_02268	108	155	0	0	310.028	518.479	0	0	0	0	4.9146	4.4486e-07	1	8.8972e-07	1.4825e-05	FALSE
CGATAACTATAAAGTCGCTC	ABR	HGLibA_00322	4	10	0	0	11.4825	33.4503	0	0	0	0	2.2537	0.012108	0.98789	0.024217	0.028673	FALSE
CGACTCATCGATGTACGGCA	ABR	HGLibA_00323	43	27	0	0	123.437	90.3158	0	0	0	0	3.3147	0.0004587	0.99954	0.00091741	0.0019396	FALSE
ACGCTTTGTACACACCGAGC	ABR	HGLibA_00324	53	52	0	0	152.143	173.941	0	0	0	0	3.7417	9.1379e-05	0.99991	0.00018276	0.00059662	FALSE
ATGTCCACCCGCCTACACAA	ABRA	HGLibA_00325	31	31	0	0	88.9894	103.696	0	0	0	0	3.2274	0.00062462	0.99938	0.0012492	0.0024438	FALSE
CAGCATGGCTCCGGGCGAAA	ABRA	HGLibA_00326	45	58	0	0	129.178	194.012	0	0	0	0	3.7315	9.5173e-05	0.9999	0.00019035	0.00061509	FALSE
GATGTGCTCCTCAGCACGCT	ABRA	HGLibA_00327	67	38	0	0	192.332	127.111	0	0	0	0	3.7178	0.0001005	0.9999	0.000201	0.00063871	FALSE
CTCTTAAAGCTGCAAAACGA	ABRACL	HGLibA_00328	38	144	0	0	109.084	481.684	0	0	0	0	3.5455	0.00019597	0.9998	0.00039193	0.0010337	FALSE
AGTGGAGGAAATTCATCGTT	ABRACL	HGLibA_00329	39	39	0	0	111.954	130.456	0	0	0	0	3.4338	0.00029757	0.9997	0.00059513	0.0014044	FALSE
TGCCAACCTCTTTGAAGCAT	ABRACL	HGLibA_00330	16	28	0	0	45.93	93.6608	0	0	0	0	2.9682	0.0014977	0.9985	0.0029955	0.0048294	FALSE
CGAGCCCGTTCACGTCCCCC	ABT1	HGLibA_00331	23	45	0	0	66.0244	150.526	0	0	0	0	3.3316	0.00043168	0.99957	0.00086336	0.0018544	FALSE
TAGACTGGCCGCCACGCGCT	ABT1	HGLibA_00332	4	0	0	0	11.4825	0	0	0	0	#DIV/0!	1.607	0.054026	0.94597	0.10805	0.11719	FALSE
GGTCGGACGCGTCTTCTTTC	ABT1	HGLibA_00333	5	0	0	0	14.3531	0	0	0	0	#DIV/0!	1.7131	0.043349	0.95665	0.086698	0.094871	FALSE
GCGCTCACCATCGAAGGTGT	ABTB1	HGLibA_00334	4	62	0	0	11.4825	207.392	0	0	0	0	2.9311	0.0016889	0.99831	0.0033778	0.0053244	FALSE
ATAGTAATCCCGCCTCCTGC	ABTB1	HGLibA_00335	52	70	0	0	149.273	234.152	0	0	0	0	3.9278	4.2859e-05	0.99996	8.5717e-05	0.00034824	FALSE
CTGCTGCAGTACCTGTACAC	ABTB1	HGLibA_00336	81	54	0	0	232.521	180.632	0	0	0	0	4.0201	2.9084e-05	0.99997	5.8169e-05	0.0002657	FALSE
TGCGTACTCGTGGATGCGCA	ABTB2	HGLibA_00337	18	12	0	0	51.6713	40.1403	0	0	0	0	2.6767	0.0037175	0.99628	0.007435	0.010169	FALSE
CGGCTCGCTCGTCATGGCCC	ABTB2	HGLibA_00338	21	32	0	0	60.2831	107.041	0	0	0	0	3.1061	0.0009479	0.99905	0.0018958	0.0033756	FALSE
CGCCGGCGCTCATGCTGTAC	ABTB2	HGLibA_00339	83	26	0	0	238.262	86.9707	0	0	0	0	3.5118	0.00022254	0.99978	0.00044508	0.0011347	FALSE
GATTCGGGCCATGATTGCCC	ACAA1	HGLibA_00340	55	17	1	0	157.884	56.8655	2.54097	0	0.0160938	0	3.2482	0.00058066	0.99942	0.0011613	0.002314	FALSE
ATTCACGTCCTTGAGAACCG	ACAA1	HGLibA_00341	6	2	0	0	17.2238	6.69006	0	0	0	0	1.957	0.025174	0.97483	0.050348	0.056687	FALSE
CACCCCCGACGAGCTTCTCT	ACAA1	HGLibA_00342	50	55	0	0	143.531	183.977	0	0	0	0	3.7451	9.0149e-05	0.99991	0.0001803	0.00059168	FALSE
CAAGCTTGGATCAGATATCA	ACAA2	HGLibA_00343	29	14	0	0	83.2481	46.8304	0	0	0	0	2.9132	0.0017887	0.99821	0.0035773	0.0055681	FALSE
CTTACCAATACCCATGATAG	ACAA2	HGLibA_00344	118	17	0	0	338.734	56.8655	0	0	0	0	3.289	0.00050279	0.9995	0.0010056	0.0020836	FALSE
ATTGTGGGCTACTTTGTATC	ACAA2	HGLibA_00345	25	19	0	0	71.7656	63.5555	0	0	0	0	2.9465	0.001607	0.99839	0.003214	0.0051063	FALSE
TGCAATTAGATTCGTTGTCA	ACACA	HGLibA_00346	89	40	0	0	255.486	133.801	0	0	0	0	3.9465	3.9643e-05	0.99996	7.9286e-05	0.00032944	FALSE
GCAGAATTTGTTACTCGCTT	ACACA	HGLibA_00347	1	12	0	0	2.87063	40.1403	0	0	0	0	2.2371	0.01264	0.98736	0.025279	0.029851	FALSE
TGGCTTGCACCTAGTAAAGC	ACACA	HGLibA_00348	14	3	0	0	40.1888	10.0351	0	0	0	0	2.321	0.010144	0.98986	0.020288	0.024429	FALSE
GATCATTACGTCCCCGTCCC	ACACB	HGLibA_00349	169	114	0	0	485.136	381.333	0	0	0	0	5.1359	1.4041e-07	1	2.8083e-07	6.7288e-06	FALSE
GGGTTGGGACCTGTAGCGTC	ACACB	HGLibA_00350	2	5	0	0	5.74125	16.7251	0	0	0	0	1.9372	0.026358	0.97364	0.052716	0.058991	FALSE
CGTTGTCGCCCAGACGCTAC	ACACB	HGLibA_00351	21	47	0	0	60.2831	157.216	0	0	0	0	3.2796	0.00051969	0.99948	0.0010394	0.0021272	FALSE
GTACAGAATCGTATCCCTTC	ACAD10	HGLibA_00352	30	3	0	0	86.1188	10.0351	0	0	0	0	2.6254	0.0043276	0.99567	0.0086553	0.011585	FALSE
GTTAAAGACCTCCGTGCCTG	ACAD10	HGLibA_00353	52	28	0	0	149.273	93.6608	0	0	0	0	3.4378	0.00029325	0.99971	0.00058649	0.0013915	FALSE
ATAACTCAAATTCGGGCAAA	ACAD10	HGLibA_00354	23	33	0	0	66.0244	110.386	0	0	0	0	3.1492	0.0008186	0.99918	0.0016372	0.0030074	FALSE
CCACTCCGATAGCTGTTGCA	ACAD11	HGLibA_00355	44	47	0	0	126.308	157.216	0	0	0	0	3.59	0.00016531	0.99983	0.00033063	0.00091239	FALSE
CTAACTGTACCTCTTTAGGG	ACAD11	HGLibA_00356	21	0	0	0	60.2831	0	0	0	0	#DIV/0!	2.3715	0.0088582	0.99114	0.017716	0.021675	FALSE
CTGAGCCAATGTTTCTACCG	ACAD11	HGLibA_00357	139	67	12	0	399.017	224.117	30.4916	0	0.0764168	0	3.7421	9.124e-05	0.99991	0.00018248	0.00059662	FALSE
AGACCCCTCCGAAGCCTAGC	ACAD8	HGLibA_00358	54	41	0	0	155.014	137.146	0	0	0	0	3.6227	0.00014576	0.99985	0.00029153	0.00083323	FALSE
TCTGACCTCCGCTAAGAAAC	ACAD8	HGLibA_00359	26	46	0	0	74.6363	153.871	0	0	0	0	3.3814	0.00036055	0.99964	0.00072109	0.0016181	FALSE
TCCGAAGCTATCAATCATCC	ACAD8	HGLibA_00360	53	31	0	0	152.143	103.696	0	0	0	0	3.4886	0.00024277	0.99976	0.00048553	0.0012113	FALSE
CGCCAGTTTAGGCAAGTATT	ACAD9	HGLibA_00361	203	157	0	0	582.737	525.17	0	0	0	0	5.6072	1.0279e-08	1	2.0557e-08	1.0785e-06	FALSE
CTCCCCTAGTCTTGAGTACA	ACAD9	HGLibA_00362	122	70	12	0	350.216	234.152	30.4916	0	0.087065	0	3.786	7.655e-05	0.99992	0.0001531	0.00052664	FALSE
TGACCTTGAGGCCAATAGCC	ACAD9	HGLibA_00363	1	0	0	0	2.87063	0	0	0	0	#DIV/0!	1.032	0.15103	0.84897	0.30206	0.30466	FALSE
TGTACTCCGCAGCTATTGTC	ACADL	HGLibA_00364	96	50	0	0	275.58	167.251	0	0	0	0	4.1062	2.0113e-05	0.99998	4.0226e-05	0.0002056	FALSE
CGCGTAGGGACCCTCGGAGA	ACADL	HGLibA_00365	18	10	0	0	51.6713	33.4503	0	0	0	0	2.6266	0.0043117	0.99569	0.0086235	0.01155	FALSE
CTCACCGCGCGGCGGGCAGC	ACADL	HGLibA_00366	11	0	0	0	31.5769	0	0	0	0	#DIV/0!	2.0902	0.018298	0.9817	0.036596	0.041931	FALSE
GCCAATCGACAACGTGAACC	ACADM	HGLibA_00367	38	7	0	0	109.084	23.4152	0	0	0	0	2.8359	0.0022845	0.99772	0.0045691	0.0067928	FALSE
TCCCCCTAATTAGAAGAGCC	ACADM	HGLibA_00368	57	47	0	0	163.626	157.216	0	0	0	0	3.7246	9.7798e-05	0.9999	0.0001956	0.00062716	FALSE
TGCTCGTAAATTTGCCAGAG	ACADM	HGLibA_00369	30	16	0	0	86.1188	53.5205	0	0	0	0	2.9682	0.0014978	0.9985	0.0029956	0.0048294	FALSE
TGGCGTAGGCCAGGTAATCG	ACADS	HGLibA_00370	64	24	0	0	183.72	80.2807	0	0	0	0	3.4827	0.0002482	0.99975	0.00049641	0.0012322	FALSE
CAGAACCCATGAGTCGCCCT	ACADS	HGLibA_00371	41	35	0	0	117.696	117.076	0	0	0	0	3.4058	0.00032986	0.99967	0.00065971	0.0015138	FALSE
GGCAGGTACCTGGTTCGCTG	ACADS	HGLibA_00372	57	85	0	0	163.626	284.327	0	0	0	0	4.1236	1.8646e-05	0.99998	3.7293e-05	0.00019534	FALSE
ATCCACTGTGCTCGTGATAG	ACADSB	HGLibA_00373	139	139	0	0	399.017	464.959	0	0	0	0	5.1317	1.4354e-07	1	2.8709e-07	6.8227e-06	FALSE
TTCCTCTATCACGAGCACAG	ACADSB	HGLibA_00374	6	11	0	0	17.2238	36.7953	0	0	0	0	2.3625	0.0090751	0.99092	0.01815	0.022144	FALSE
TATTGAGTAGAGCTTCTGAC	ACADSB	HGLibA_00375	42	28	0	0	120.566	93.6608	0	0	0	0	3.3232	0.00044498	0.99956	0.00088995	0.0018988	FALSE
TGTCTAACCGAGCCCTCAAG	ACADVL	HGLibA_00376	4	17	0	0	11.4825	56.8655	0	0	0	0	2.4902	0.0063832	0.99362	0.012766	0.016241	FALSE
GCTGGCAGGAACCCGGATAA	ACADVL	HGLibA_00377	3	13	0	0	8.61188	43.4854	0	0	0	0	2.3421	0.0095887	0.99041	0.019177	0.02324	FALSE
CGATGACAGCAAAGACGATG	ACADVL	HGLibA_00378	14	23	0	0	40.1888	76.9357	0	0	0	0	2.8378	0.0022711	0.99773	0.0045422	0.0067571	FALSE
GCTACACCCTCGACTTTGAC	ACAN	HGLibA_00379	107	119	0	0	307.157	398.058	0	0	0	0	4.7839	8.5979e-07	1	1.7196e-06	2.3378e-05	FALSE
GCGGGTCAACAGTGCCTATC	ACAN	HGLibA_00380	71	43	0	0	203.814	143.836	0	0	0	0	3.8154	6.799e-05	0.99993	0.00013598	0.00048317	FALSE
CCCCAGAGTCATTGGAGCGC	ACAN	HGLibA_00381	53	41	0	0	152.143	137.146	0	0	0	0	3.6119	0.00015199	0.99985	0.00030398	0.00085807	FALSE
GCCAGCCGCGCCTTCGTTGT	ACAP1	HGLibA_00382	153	68	0	0	439.206	227.462	0	0	0	0	4.4011	5.3852e-06	0.99999	1.077e-05	8.2576e-05	FALSE
AAATGCCGACAACGAAGGCG	ACAP1	HGLibA_00383	48	2	0	0	137.79	6.69006	0	0	0	0	2.7675	0.0028247	0.99718	0.0056494	0.0080863	FALSE
GGCTTCCACCAGCTCAATAG	ACAP1	HGLibA_00384	24	13	0	0	68.895	43.4854	0	0	0	0	2.8075	0.0024967	0.9975	0.0049934	0.0072973	FALSE
AGCCCTCGATTATGTGCTTC	ACAP2	HGLibA_00385	182	141	0	0	522.454	471.649	0	0	0	0	5.3926	3.4732e-08	1	6.9464e-08	2.5753e-06	FALSE
CATTACTAGAATACTGAGCC	ACAP2	HGLibA_00386	2	0	0	0	5.74125	0	0	0	0	#DIV/0!	1.3423	0.089744	0.91026	0.17949	0.19098	FALSE
TAGTAATGATGCTGTCGTTG	ACAP2	HGLibA_00387	114	142	0	0	327.251	474.994	0	0	0	0	5.0003	2.862e-07	1	5.7241e-07	1.0911e-05	FALSE
TTTGACGTGGACGCGCCCAG	ACAP3	HGLibA_00388	17	46	0	0	48.8006	153.871	0	0	0	0	3.1647	0.00077617	0.99922	0.0015523	0.0028935	FALSE
GTCCACGTCAAACTCCACTT	ACAP3	HGLibA_00389	75	93	0	0	215.297	311.088	0	0	0	0	4.3406	7.1059e-06	0.99999	1.4212e-05	9.9945e-05	FALSE
GGTAGTTCACCACCTCCTGT	ACAP3	HGLibA_00390	75	120	0	0	215.297	401.403	0	0	0	0	4.3932	5.5839e-06	0.99999	1.1168e-05	8.4749e-05	FALSE
TGCTCCATCATTCAGTGTAC	ACAT1	HGLibA_00391	85	46	0	0	244.003	153.871	0	0	0	0	3.9744	3.5278e-05	0.99996	7.0556e-05	0.00030362	FALSE
AATGCCAGTACACTGAATGA	ACAT1	HGLibA_00392	34	37	0	0	97.6013	123.766	0	0	0	0	3.3526	0.00040035	0.9996	0.00080069	0.0017521	FALSE
TCCTACAAGGCAGGCAGTAT	ACAT1	HGLibA_00393	111	47	0	0	318.639	157.216	0	0	0	0	4.0463	2.6017e-05	0.99997	5.2035e-05	0.00024589	FALSE
TCGGCGGCGCGGACCATCAT	ACAT2	HGLibA_00394	33	31	0	0	94.7307	103.696	0	0	0	0	3.2541	0.00056881	0.99943	0.0011376	0.0022792	FALSE
GCCGCCGAGACGATGACCAC	ACAT2	HGLibA_00395	21	44	0	0	60.2831	147.181	0	0	0	0	3.2784	0.00052203	0.99948	0.0010441	0.0021337	FALSE
TGCCTTGCAGTCCAGTCAAT	ACAT2	HGLibA_00396	222	100	0	0	637.279	334.503	0	0	0	0	4.7587	9.744e-07	1	1.9488e-06	2.5459e-05	FALSE
TATGCAGCCCAACAGTATCC	ACBD3	HGLibA_00397	39	51	0	0	111.954	170.596	0	0	0	0	3.59	0.00016531	0.99983	0.00033062	0.00091239	FALSE
GATAGTGTTGCTCCTGCAAC	ACBD3	HGLibA_00398	0	0	0	0	0	0	0	0	#DIV/0!	#DIV/0!	1.032	0.15103	0.84897	0.30206	0.30466	FALSE
AAGGCTTCGACGGGAGGAAG	ACBD3	HGLibA_00399	19	23	0	0	54.5419	76.9357	0	0	0	0	2.9244	0.0017255	0.99827	0.0034511	0.0054069	FALSE
TCACCACTTATATCGTCCAA	ACBD4	HGLibA_00400	102	32	0	0	292.804	107.041	0	0	0	0	3.637	0.0001379	0.99986	0.00027581	0.000801	FALSE
ATTCTACAGTTACTACAAGC	ACBD4	HGLibA_00401	1	0	0	0	2.87063	0	0	0	0	#DIV/0!	1.032	0.15103	0.84897	0.30206	0.30466	FALSE
CAGCCTCACCGTTCTTGGGC	ACBD4	HGLibA_00402	29	21	0	0	83.2481	70.2456	0	0	0	0	3.0363	0.0011974	0.9988	0.0023948	0.0040474	FALSE
GAAGAATTGCTGCGTGTCAT	ACBD5	HGLibA_00403	61	83	0	0	175.108	277.637	0	0	0	0	4.1381	1.751e-05	0.99998	3.5021e-05	0.00018753	FALSE
TAGGGATGCTTGGAGTTCAC	ACBD5	HGLibA_00404	65	123	0	0	186.591	411.439	0	0	0	0	4.1207	1.8883e-05	0.99998	3.7767e-05	0.00019741	FALSE
AGGAGTTCTGATATAACCTC	ACBD5	HGLibA_00405	8	26	0	0	22.965	86.9707	0	0	0	0	2.7755	0.0027562	0.99724	0.0055125	0.0079288	FALSE
GCCATCACCGGCGACAGCGG	ACBD6	HGLibA_00406	16	17	0	0	45.93	56.8655	0	0	0	0	2.7506	0.0029741	0.99703	0.0059481	0.0084377	FALSE
CAGCTCTCCACCGCTGTCGC	ACBD6	HGLibA_00407	9	11	0	0	25.8356	36.7953	0	0	0	0	2.4483	0.0071757	0.99282	0.014351	0.017975	FALSE
CTTACCTGAGGATTCCAACC	ACBD6	HGLibA_00408	10	15	0	0	28.7063	50.1754	0	0	0	0	2.5815	0.0049187	0.99508	0.0098374	0.012924	FALSE
TATCTTTCTAGGGTTGTCGA	ACBD7	HGLibA_00409	86	34	0	0	246.874	113.731	0	0	0	0	3.7599	8.5007e-05	0.99991	0.00017001	0.0005666	FALSE
GAGGTTCCATGCTTCCCATT	ACBD7	HGLibA_00410	100	100	0	0	287.063	334.503	0	0	0	0	4.5864	2.2551e-06	1	4.5101e-06	4.5139e-05	FALSE
CTTTACAAACAAGCAATAGT	ACBD7	HGLibA_00411	337	228	0	0	967.401	762.667	0	0	0	0	6.1442	1.8378e-11	1	3.6757e-11	1.114e-08	FALSE
CTGTGTACAGCGTGCCAAAG	ACCS	HGLibA_00412	4	41	0	0	11.4825	137.146	0	0	0	0	2.7954	0.0025914	0.99741	0.0051828	0.0075321	FALSE
CTGCAGGACTTCGGGATGTC	ACCS	HGLibA_00413	63	98	0	0	180.849	327.813	0	0	0	0	4.2586	1.0286e-05	0.99999	2.0572e-05	0.00012953	FALSE
GACTTACCCGCCAGGACAGC	ACCS	HGLibA_00414	36	69	0	0	103.343	230.807	0	0	0	0	3.6722	0.00012026	0.99988	0.00024051	0.00072551	FALSE
ACCGGGCCACTTCTTCCCGC	ACCSL	HGLibA_00415	14	19	0	0	40.1888	63.5555	0	0	0	0	2.7571	0.0029159	0.99708	0.0058317	0.0083043	FALSE
CTTCAGGTGGTGGTTCTAAA	ACCSL	HGLibA_00416	4	13	0	0	11.4825	43.4854	0	0	0	0	2.3625	0.0090751	0.99092	0.01815	0.022144	FALSE
GGTTCCTGACCTACTACTGC	ACCSL	HGLibA_00417	0	0	0	0	0	0	0	0	#DIV/0!	#DIV/0!	1.032	0.15103	0.84897	0.30206	0.30466	FALSE
GACCCACAGTGTCCGATGCC	ACD	HGLibA_00418	5	0	0	0	14.3531	0	0	0	0	#DIV/0!	1.7131	0.043349	0.95665	0.086698	0.094871	FALSE
CCCCGACGTCGGACGTATCA	ACD	HGLibA_00419	17	16	0	0	48.8006	53.5205	0	0	0	0	2.7506	0.0029741	0.99703	0.0059481	0.0084377	FALSE
ACCAACCAGGCACCCGTAGC	ACD	HGLibA_00420	77	50	0	0	221.038	167.251	0	0	0	0	3.9434	4.016e-05	0.99996	8.0319e-05	0.00033235	FALSE
GAGCATGGCGTAGCTTCGCG	ACE	HGLibA_00421	37	0	0	0	106.213	0	0	0	0	#DIV/0!	2.612	0.0045003	0.9955	0.0090005	0.011976	FALSE
CCCGCTGAAACCGCTGTACG	ACE	HGLibA_00422	59	23	0	0	169.367	76.9357	0	0	0	0	3.4496	0.00028067	0.99972	0.00056135	0.0013476	FALSE
AGGAGCTGTATGAACCGATC	ACE	HGLibA_00423	9	90	0	0	25.8356	301.053	0	0	0	0	3.1151	0.00091948	0.99908	0.001839	0.003293	FALSE
CAAGTGAACTTTGATAGAAC	ACE2	HGLibA_00424	39	21	0	0	111.954	70.2456	0	0	0	0	3.1772	0.00074341	0.99926	0.0014868	0.0027922	FALSE
ATGAGCACCATCTACAGTAC	ACE2	HGLibA_00425	70	47	0	0	200.944	157.216	0	0	0	0	3.8481	5.9528e-05	0.99994	0.00011906	0.0004394	FALSE
TGCTGCTCAGTCCACCATTG	ACE2	HGLibA_00426	249	136	0	0	714.786	454.924	0	0	0	0	5.5012	1.8863e-08	1	3.7726e-08	1.6801e-06	FALSE
CATTCTCTACATCGTGTGCC	ACER1	HGLibA_00427	70	75	0	0	200.944	250.877	0	0	0	0	4.1352	1.7732e-05	0.99998	3.5464e-05	0.00018883	FALSE
GAGGGCGTAGGCGTTGACCG	ACER1	HGLibA_00428	12	30	0	0	34.4475	100.351	0	0	0	0	2.9355	0.001665	0.99833	0.00333	0.0052562	FALSE
GCACCTGATTGAGGTCTCCG	ACER1	HGLibA_00429	16	17	0	0	45.93	56.8655	0	0	0	0	2.7506	0.0029741	0.99703	0.0059481	0.0084377	FALSE
TATCGCCGAGTTCTACAACA	ACER2	HGLibA_00430	42	39	0	0	120.566	130.456	0	0	0	0	3.4692	0.00026097	0.99974	0.00052195	0.0012784	FALSE
CCGCACCGTGTTGTAGAACT	ACER2	HGLibA_00431	0	1	0	0	0	3.34503	0	0	#DIV/0!	0	1.0321	0.15102	0.84898	0.30205	0.30466	FALSE
CTACTTAATCTGGACTCTTT	ACER2	HGLibA_00432	110	104	0	0	315.769	347.883	0	0	0	0	4.6879	1.3804e-06	1	2.7607e-06	3.2295e-05	FALSE
CTCTGAACTGCACCGAACAT	ACER3	HGLibA_00433	115	42	0	0	330.122	140.491	0	0	0	0	3.8701	5.4397e-05	0.99995	0.00010879	0.00041227	FALSE
ATGATTATACCTCCAATGTT	ACER3	HGLibA_00434	90	100	0	1	258.356	334.503	0	2.11559	0	0.00632459	4.5143	3.1768e-06	1	6.3536e-06	5.7279e-05	FALSE
ACACAGGAACTTTCGAAAGA	ACER3	HGLibA_00435	72	15	2	0	206.685	50.1754	5.08193	0	0.0245878	0	2.8548	0.0021535	0.99785	0.0043069	0.0064691	FALSE
CCCAGCGACTGATGCGATAC	ACHE	HGLibA_00436	27	24	0	0	77.5069	80.2807	0	0	0	0	3.0566	0.0011192	0.99888	0.0022385	0.0038379	FALSE
CCACAATGTCGTGTGCCCCG	ACHE	HGLibA_00437	6	8	0	0	17.2238	26.7602	0	0	0	0	2.2537	0.012108	0.98789	0.024217	0.028673	FALSE
GGCTCAGCAGTACGTTAGTC	ACHE	HGLibA_00438	61	44	0	0	175.108	147.181	0	0	0	0	3.7281	9.6478e-05	0.9999	0.00019296	0.00062031	FALSE
TTTCGATCTTCAGTCAGTCG	ACIN1	HGLibA_00439	42	15	0	0	120.566	50.1754	0	0	0	0	3.1254	0.00088785	0.99911	0.0017757	0.0032072	FALSE
GGTTGGCATGAGTACGTGCC	ACIN1	HGLibA_00440	207	210	0	0	594.22	702.456	0	0	0	0	5.9378	1.4439e-09	1	2.8878e-09	2.6804e-07	FALSE
AAGGAGAAAGACGATCATCT	ACIN1	HGLibA_00441	76	34	0	0	218.168	113.731	0	0	0	0	3.762	8.4264e-05	0.99992	0.00016853	0.00056206	FALSE
GCATCTAGACTACGCACTCC	ACKR2/CCBP2	HGLibA_00442+HGLibA_07501	148	84	0	0	424.853	280.982	0	0	0	0	4.7862	8.5004e-07	1	1.7001e-06	2.3186e-05	FALSE
CATGCCCGCCGAAATCTGCG	ACKR2/CCBP2	HGLibA_00443+HGLibA_07502	121	130	0	0	347.346	434.854	0	0	0	0	4.9568	3.5831e-07	1	7.1661e-07	1.2787e-05	FALSE
TGCTCCGTTACGTGCCTCGC	ACKR2	HGLibA_00444	146	24	0	0	419.111	80.2807	0	0	0	0	3.4153	0.00031857	0.99968	0.00063713	0.0014787	FALSE
TTTGCACGTGAGCTCGCCCA	ACKR3/CXCR7	HGLibA_00445+HGLibA_11899	196	121	0	0	562.643	404.748	0	0	0	0	5.3399	4.6505e-08	1	9.301e-08	3.1588e-06	FALSE
CATCTCGGCGTCCAGTGACC	ACKR3	HGLibA_00446	0	0	1	0	0	0	2.54097	0	#DIV/0!	#DIV/0!	1.032	0.15103	0.84897	0.30207	0.30466	FALSE
ACTGGACGCCGAGATGGCTC	ACKR3	HGLibA_00447	71	54	0	0	203.814	180.632	0	0	0	0	3.9341	4.1758e-05	0.99996	8.3515e-05	0.00034169	FALSE
ACTAAAGTCCCCAGCCAATC	ACKR4	HGLibA_00448	10	12	0	0	28.7063	40.1403	0	0	0	0	2.5008	0.0061962	0.9938	0.012392	0.015809	FALSE
CAATGACGAAAACTATTGTG	ACKR4	HGLibA_00449	42	69	0	0	120.566	230.807	0	0	0	0	3.8285	6.4459e-05	0.99994	0.00012892	0.00046469	FALSE
TGTGCTACTTTATCACAGCA	ACKR4	HGLibA_00450	65	120	0	0	186.591	401.403	0	0	0	0	4.1418	1.7232e-05	0.99998	3.4464e-05	0.00018554	FALSE
GACCAGCTGATCAAACGTCG	ACLY	HGLibA_00451	7	0	0	0	20.0944	0	0	0	0	#DIV/0!	1.873	0.030533	0.96947	0.061065	0.067788	FALSE
GAGAGCAATTCGAGATTACC	ACLY	HGLibA_00452	30	44	0	0	86.1188	147.181	0	0	0	0	3.3977	0.00033975	0.99966	0.00067951	0.0015471	FALSE
TTCCACGACGTTTGATCAGC	ACLY	HGLibA_00453	89	109	0	0	255.486	364.608	0	0	0	0	4.5815	2.3087e-06	1	4.6174e-06	4.5869e-05	FALSE
TCAGGTCCCACTCGTTGACG	ACMSD	HGLibA_00454	87	52	1	0	249.744	173.941	2.54097	0	0.0101743	0	4.0531	2.5271e-05	0.99997	5.0543e-05	0.00024119	FALSE
CCGCTACTCACCGCATAGAC	ACMSD	HGLibA_00455	56	52	0	0	160.755	173.941	0	0	0	0	3.7722	8.0922e-05	0.99992	0.00016184	0.00054631	FALSE
GAGTGGTGCGAGAGAATTGC	ACMSD	HGLibA_00456	0	23	0	0	0	76.9357	0	0	#DIV/0!	0	2.4789	0.006589	0.99341	0.013178	0.016707	FALSE
TAAATTCGTCTTTCACGTAC	ACN9	HGLibA_00457	74	57	0	0	212.426	190.667	0	0	0	0	3.9897	3.3073e-05	0.99997	6.6145e-05	0.00029096	FALSE
ACTCGAGAAACGTGCCGCCC	ACN9	HGLibA_00458	55	34	0	0	157.884	113.731	0	0	0	0	3.5493	0.00019309	0.99981	0.00038619	0.0010213	FALSE
TGCAACAGCGTTATTGCAAC	ACN9	HGLibA_00459	112	35	0	0	321.51	117.076	0	0	0	0	3.6894	0.0001124	0.99989	0.00022481	0.0006921	FALSE
AATGGTGAGCACGATGTCAG	ACO1	HGLibA_00460	48	31	1	0	137.79	103.696	2.54097	0	0.0184409	0	3.4338	0.00029758	0.9997	0.00059516	0.0014044	FALSE
ATGACACGAGCAGGCTTAAA	ACO1	HGLibA_00461	2	58	0	0	5.74125	194.012	0	0	0	0	2.8811	0.0019817	0.99802	0.0039634	0.006056	FALSE
CGCACACCTTGCTGAGCCAT	ACO1	HGLibA_00462	266	218	3	0	763.586	729.216	7.6229	0	0.00998302	0	6.0761	6.1562e-10	1	1.2312e-09	1.4316e-07	FALSE
CACATAGCCGTCCCGCTCAA	ACO2	HGLibA_00463	45	33	0	0	129.178	110.386	0	0	0	0	3.4219	0.00031097	0.99969	0.00062194	0.0014512	FALSE
TCTCGGGGTTTGCGTCGTTG	ACO2	HGLibA_00464	61	95	0	0	175.108	317.778	0	0	0	0	4.224	1.1999e-05	0.99999	2.3997e-05	0.00014474	FALSE
GCGCGGATCTGCTCGGAACC	ACO2	HGLibA_00465	5	20	0	0	14.3531	66.9006	0	0	0	0	2.5856	0.00486	0.99514	0.00972	0.012799	FALSE
AGTAGCGCTCGTGCCGCACC	ACOT1	HGLibA_00466	48	26	0	0	137.79	86.9707	0	0	0	0	3.365	0.00038275	0.99962	0.0007655	0.0016928	FALSE
CGCTACCGCGCCGACACCCT	ACOT1	HGLibA_00467	65	72	19	0	186.591	240.842	48.2784	0	0.258739	0	3.1193	0.00090654	0.99909	0.0018131	0.0032599	FALSE
TGGGGGAACCTTACGCTACA	ACOT1	HGLibA_00468	39	33	0	0	111.954	110.386	0	0	0	0	3.3526	0.00040035	0.9996	0.0008007	0.0017521	FALSE
ACTGTCGTTCCCCGCACGTA	ACOT11	HGLibA_00469	74	113	0	0	212.426	377.988	0	0	0	0	4.428	4.7554e-06	1	9.5107e-06	7.5761e-05	FALSE
CTTACCGGACAGGCAAGCCG	ACOT11	HGLibA_00470	52	62	0	0	149.273	207.392	0	0	0	0	3.8416	6.1125e-05	0.99994	0.00012225	0.0004481	FALSE
CATAGACAAGGCGCATGCGC	ACOT11	HGLibA_00471	34	53	0	9	97.6013	177.287	0	19.0403	0	0.107399	2.8649	0.0020856	0.99791	0.0041713	0.0063043	FALSE
ATGACCACCTCGCCGGGCGC	ACOT12	HGLibA_00472	69	51	2	0	198.073	170.596	5.08193	0	0.0256568	0	3.7048	0.00010577	0.99989	0.00021153	0.00066403	FALSE
GCTCAGCTCGCCGCGCGCAG	ACOT12	HGLibA_00473	0	0	0	0	0	0	0	0	#DIV/0!	#DIV/0!	1.032	0.15103	0.84897	0.30206	0.30466	FALSE
TAGAGCATTCAGCACAAGCA	ACOT12	HGLibA_00474	12	22	0	0	34.4475	73.5906	0	0	0	0	2.7826	0.0026965	0.9973	0.0053929	0.0077877	FALSE
TCTCTCAAAATTGCGAGCCT	ACOT13	HGLibA_00475	15	6	0	0	43.0594	20.0702	0	0	0	0	2.4483	0.0071759	0.99282	0.014352	0.017975	FALSE
GGTGATAAAGGCCATGACCA	ACOT13	HGLibA_00476	22	28	0	0	63.1538	93.6608	0	0	0	0	3.0566	0.0011192	0.99888	0.0022385	0.0038379	FALSE
TGATATGTTATCTACTAACG	ACOT13	HGLibA_00477	20	16	0	0	57.4125	53.5205	0	0	0	0	2.8013	0.0025449	0.99746	0.0050899	0.0074231	FALSE
GGTACAGCCGGGACGCTCGA	ACOT2	HGLibA_00478	1	16	0	0	2.87063	53.5205	0	0	0	0	2.3634	0.009054	0.99095	0.018108	0.022139	FALSE
GGAACTGCGCCGAACTCTTC	ACOT2	HGLibA_00479	68	31	0	0	195.203	103.696	0	0	0	0	3.6478	0.00013226	0.99987	0.00026453	0.00077755	FALSE
TGGGGGAACCTTACACTACA	ACOT2	HGLibA_00480	126	124	0	0	361.699	414.784	0	0	0	0	4.9458	3.7907e-07	1	7.5815e-07	1.328e-05	FALSE
ATAAGGAATGCTCTCGTAGG	ACOT4	HGLibA_00481	5	25	0	0	14.3531	83.6257	0	0	0	0	2.661	0.0038953	0.9961	0.0077906	0.010595	FALSE
CCGCGCACGGCAATGCGCAC	ACOT4	HGLibA_00482	26	91	0	0	74.6363	304.398	0	0	0	0	3.3908	0.00034848	0.99965	0.00069695	0.0015796	FALSE
CGCAGCGTAACCCGCTGCTC	ACOT4	HGLibA_00483	0	0	0	0	0	0	0	0	#DIV/0!	#DIV/0!	1.032	0.15103	0.84897	0.30206	0.30466	FALSE
GGTCCTAGTATTGCGCTTCT	ACOT6	HGLibA_00484	115	54	0	0	330.122	180.632	0	0	0	0	4.2537	1.0513e-05	0.99999	2.1026e-05	0.00013146	FALSE
AATCCAAGAAGCGCAATACT	ACOT6	HGLibA_00485	230	209	0	0	660.244	699.111	0	0	0	0	6.043	7.5627e-10	1	1.5125e-09	1.6677e-07	FALSE
CTTTATGCTGCAGCATCCAA	ACOT6	HGLibA_00486	0	11	0	0	0	36.7953	0	0	#DIV/0!	0	2.1563	0.015529	0.98447	0.031058	0.036041	FALSE
CGGTGCGCTCGACACGAGCC	ACOT7	HGLibA_00487	42	48	0	0	120.566	160.561	0	0	0	0	3.5864	0.00016765	0.99983	0.00033531	0.00092088	FALSE
TTTCTCGCAGTATTCCCGGC	ACOT7	HGLibA_00488	26	51	0	0	74.6363	170.596	0	0	0	0	3.4369	0.00029426	0.99971	0.00058852	0.0013955	FALSE
CCTCGAGGTGCCTCCTGTTG	ACOT7	HGLibA_00489	99	56	0	0	284.192	187.322	0	0	0	0	4.1894	1.3982e-05	0.99999	2.7964e-05	0.00016056	FALSE
CGGTCGTGACCAAGACGCTA	ACOT8	HGLibA_00490	8	8	0	0	22.965	26.7602	0	0	0	0	2.321	0.010144	0.98986	0.020288	0.024429	FALSE
ACGAACAGGGTCGAGCTTCT	ACOT8	HGLibA_00491	38	3	0	7	109.084	10.0351	0	14.8092	0	1.47574	2.0045	0.022507	0.97749	0.045015	0.050978	FALSE
CTGTTCGTGTCCGCTCCACT	ACOT8	HGLibA_00492	278	175	0	0	798.034	585.38	0	0	0	0	6.0824	5.9194e-10	1	1.1839e-09	1.3943e-07	FALSE
TGACTGTTCAAAACACCGTA	ACOT9	HGLibA_00493	55	94	0	0	157.884	314.433	0	0	0	0	4.0665	2.386e-05	0.99998	4.772e-05	0.00023198	FALSE
AAATATTTCTCTCGTAATTC	ACOT9	HGLibA_00494	38	3	0	0	109.084	10.0351	0	0	0	0	2.7089	0.0033758	0.99662	0.0067517	0.0093904	FALSE
CTCCATCCACACTGCATTAG	ACOT9	HGLibA_00495	91	45	0	0	261.227	150.526	0	0	0	0	4.0171	2.946e-05	0.99997	5.892e-05	0.00026799	FALSE
CACTCGCAGCCAGCGTTATG	ACOX1	HGLibA_00496	19	63	0	0	54.5419	210.737	0	0	0	0	3.2403	0.00059701	0.9994	0.001194	0.0023608	FALSE
ATCGTACCTATTCGTGAAAT	ACOX1	HGLibA_00497	36	54	0	0	103.343	180.632	0	0	0	0	3.5937	0.00016301	0.99984	0.00032601	0.00090322	FALSE
TTCACGAATAGGTACGATAA	ACOX1	HGLibA_00498	11	0	0	0	31.5769	0	0	0	0	#DIV/0!	2.0902	0.018298	0.9817	0.036596	0.041931	FALSE
GCCGAGCTATCAACCGGATG	ACOX2	HGLibA_00499	9	18	0	0	25.8356	60.2105	0	0	0	0	2.634	0.0042198	0.99578	0.0084396	0.011335	FALSE
TGATAGCTCGGCGCCTGGGT	ACOX2	HGLibA_00500	78	19	0	0	223.909	63.5555	0	0	0	0	3.3163	0.00045608	0.99954	0.00091216	0.0019366	FALSE
AGGCGCTCACCTTAGCAGCC	ACOX2	HGLibA_00501	33	51	0	0	94.7307	170.596	0	0	0	0	3.5268	0.0002103	0.99979	0.0004206	0.0010876	FALSE
CGAAGATCCGCTTGCATCGA	ACOX3	HGLibA_00502	50	103	0	0	143.531	344.538	0	0	0	0	3.8716	5.4065e-05	0.99995	0.00010813	0.00041111	FALSE
CAGCTCGCGATACTTCTCCA	ACOX3	HGLibA_00503	22	9	0	0	63.1538	30.1053	0	0	0	0	2.6836	0.0036412	0.99636	0.0072824	0.0099978	FALSE
AGCAAACACCACCGCGTGAG	ACOX3	HGLibA_00504	0	2	0	0	0	6.69006	0	0	#DIV/0!	0	1.4098	0.079299	0.9207	0.1586	0.16983	FALSE
CTGCCTCTGTTAAAACGTGC	ACOXL	HGLibA_00505	21	9	0	0	60.2831	30.1053	0	0	0	0	2.6627	0.0038763	0.99612	0.0077526	0.010549	FALSE
GTCAGCCGAAGCCTTGTCAT	ACOXL	HGLibA_00506	26	65	0	0	74.6363	217.427	0	0	0	0	3.4145	0.0003195	0.99968	0.00063899	0.0014818	FALSE
AGAGGACTTCTCCTATGACA	ACOXL	HGLibA_00507	96	33	0	0	275.58	110.386	0	0	0	0	3.6834	0.00011507	0.99988	0.00023013	0.00070368	FALSE
ACGGTACCTGCCGGGCAACG	ACP1	HGLibA_00508	23	15	0	0	66.0244	50.1754	0	0	0	0	2.8318	0.0023143	0.99769	0.0046285	0.0068577	FALSE
TGCTGTTTCTGACTGGAACG	ACP1	HGLibA_00509	54	30	0	0	155.014	100.351	0	0	0	0	3.4848	0.0002463	0.99975	0.0004926	0.0012244	FALSE
CAACTTCCGGGTATGAGATA	ACP1	HGLibA_00510	35	13	0	0	100.472	43.4854	0	0	0	0	2.9842	0.0014215	0.99858	0.002843	0.0046325	FALSE
GTTGAAGCGCTGCATCCCGT	ACP2	HGLibA_00511	31	3	6	0	88.9894	10.0351	15.2458	0	0.171322	0	1.7203	0.042685	0.95732	0.08537	0.093783	FALSE
GCCCTGCGGCAGCGCTATCA	ACP2	HGLibA_00512	29	10	0	0	83.2481	33.4503	0	0	0	0	2.8318	0.0023143	0.99769	0.0046286	0.0068577	FALSE
AGCCGTGATAGCGCTGCCGC	ACP2	HGLibA_00513	38	2	0	0	109.084	6.69006	0	0	0	0	2.6821	0.0036586	0.99634	0.0073172	0.010042	FALSE
TTTCCGGCTAGCACGTACCA	ACP5	HGLibA_00514	7	13	0	0	20.0944	43.4854	0	0	0	0	2.4483	0.0071756	0.99282	0.014351	0.017975	FALSE
GGTAGGCCCGTGCTCGGCTA	ACP5	HGLibA_00515	5	24	0	0	14.3531	80.2807	0	0	0	0	2.6449	0.0040861	0.99591	0.0081722	0.011043	FALSE
CACAGTCCGAGCGATCTCCT	ACP5	HGLibA_00516	13	75	0	0	37.3181	250.877	0	0	0	0	3.1334	0.00086386	0.99914	0.0017277	0.0031379	FALSE
GGAGTCCACCCGTTGTTTGC	ACP6	HGLibA_00517	32	43	0	0	91.86	143.836	0	0	0	0	3.4098	0.00032501	0.99967	0.00065003	0.0014978	FALSE
ACGAACCTTCTTTCTGACAC	ACP6	HGLibA_00518	47	56	0	0	134.919	187.322	0	0	0	0	3.7281	9.6475e-05	0.9999	0.00019295	0.00062031	FALSE
CTTTAGGGGGGCATGTTTGC	ACP6	HGLibA_00519	57	40	0	0	163.626	133.801	0	0	0	0	3.6442	0.0001341	0.99987	0.00026821	0.0007853	FALSE
GAAACCGTATCACCCAAAAC	ACPL2	HGLibA_00520	15	10	0	0	43.0594	33.4503	0	0	0	0	2.558	0.0052631	0.99474	0.010526	0.013706	FALSE
CGTTTCAGTCCACCTGATCC	ACPL2	HGLibA_00521	24	11	0	0	68.895	36.7953	0	0	0	0	2.7699	0.0028037	0.9972	0.0056074	0.0080295	FALSE
GTTCAAGGGGCTTTCGAAAG	ACPL2	HGLibA_00522	31	24	0	0	88.9894	80.2807	0	0	0	0	3.1158	0.00091732	0.99908	0.0018346	0.0032856	FALSE
AGACCGAAGTGTACTAGCCA	ACPP	HGLibA_00523	47	61	5	0	134.919	204.047	12.7048	0	0.0941661	0	3.3038	0.00047691	0.99952	0.00095382	0.0020004	FALSE
TACTTTCAGGTGTTTCGGCA	ACPP	HGLibA_00524	30	19	0	0	86.1188	63.5555	0	0	0	0	3.0209	0.0012601	0.99874	0.0025202	0.0042146	FALSE
TCCTCATGGCCACAAGGATT	ACPP	HGLibA_00525	189	134	0	0	542.548	448.234	0	0	0	0	5.3848	3.6264e-08	1	7.2528e-08	2.655e-06	FALSE
GAACTTCACGGGACTGTCGC	ACPT	HGLibA_00526	68	19	0	0	195.203	63.5555	0	0	0	0	3.3185	0.00045246	0.99955	0.00090493	0.0019243	FALSE
ACAGTCCCGTGAAGTTCTCC	ACPT	HGLibA_00527	44	9	0	0	126.308	30.1053	0	0	0	0	2.9424	0.0016282	0.99837	0.0032565	0.0051655	FALSE
ACCCCTGGTGTTCGTGGCTC	ACPT	HGLibA_00528	42	26	0	0	120.566	86.9707	0	0	0	0	3.2933	0.00049508	0.9995	0.00099017	0.0020575	FALSE
GTGGTGTCCGCATCGTCGGC	ACR	HGLibA_00529	1	4	0	0	2.87063	13.3801	0	0	0	0	1.7724	0.038161	0.96184	0.076322	0.083878	FALSE
TTGCCTGAACCGTAACCCAC	ACR	HGLibA_00530	64	80	0	0	183.72	267.602	0	0	0	0	4.1352	1.7732e-05	0.99998	3.5464e-05	0.00018883	FALSE
GGCGTTATCTTTAGCAACCA	ACR	HGLibA_00531	58	8	0	0	166.496	26.7602	0	0	0	0	2.9771	0.0014549	0.99855	0.0029098	0.0047236	FALSE
TGCGAAGAAGCGTTCGTATT	ACRBP	HGLibA_00532	31	84	0	0	88.9894	280.982	0	0	0	0	3.5	0.00023261	0.99977	0.00046521	0.0011716	FALSE
CACCATCGGGCACTAAGCCG	ACRBP	HGLibA_00533	4	0	0	0	11.4825	0	0	0	0	#DIV/0!	1.607	0.054026	0.94597	0.10805	0.11719	FALSE
GGGTGCTCACCTTCCGATTG	ACRBP	HGLibA_00534	13	7	0	0	37.3181	23.4152	0	0	0	0	2.4208	0.0077435	0.99226	0.015487	0.019233	FALSE
CACTGCTTGACTGAACATTA	ACRC	HGLibA_00535	69	129	3	0	198.073	431.509	7.6229	0	0.0384853	0	3.9016	4.7784e-05	0.99995	9.5567e-05	0.00037575	FALSE
TCAAGCAGTGATGACACCAG	ACRC	HGLibA_00536	0	0	0	0	0	0	0	0	#DIV/0!	#DIV/0!	1.032	0.15103	0.84897	0.30206	0.30466	FALSE
ACTCACCTCGCCTGTCTCTT	ACRC	HGLibA_00537	98	132	0	0	281.321	441.544	0	0	0	0	4.8251	6.996e-07	1	1.3992e-06	2.0146e-05	FALSE
TAATTTGCATCCTCGTTCCA	ACRV1	HGLibA_00538	91	38	0	0	261.227	127.111	0	0	0	0	3.8668	5.5147e-05	0.99994	0.00011029	0.00041679	FALSE
CTCACCAGAAGGCTGTTCAC	ACRV1	HGLibA_00539	29	24	0	0	83.2481	80.2807	0	0	0	0	3.0865	0.0010126	0.99899	0.0020253	0.0035505	FALSE
CCTTTGAGTGAGCTTGAGTC	ACRV1	HGLibA_00540	75	83	0	0	215.297	277.637	0	0	0	0	4.2509	1.0645e-05	0.99999	2.129e-05	0.0001327	FALSE
CTGTCCACAGGTCGTAGATC	ACSBG1	HGLibA_00541	10	29	0	0	28.7063	97.0058	0	0	0	0	2.8732	0.0020314	0.99797	0.0040629	0.0061644	FALSE
CCGCCCAGATCTACGACCTG	ACSBG1	HGLibA_00542	10	31	0	0	28.7063	103.696	0	0	0	0	2.8893	0.0019304	0.99807	0.0038608	0.0059136	FALSE
TGTGTGCTAGTCTACACTTC	ACSBG1	HGLibA_00543	43	65	0	0	123.437	217.427	0	0	0	0	3.7889	7.5663e-05	0.99992	0.00015133	0.00052227	FALSE
TCCGACAAGCCTCATAGTAC	ACSBG2	HGLibA_00544	98	85	0	0	281.321	284.327	0	0	0	0	4.4429	4.4369e-06	1	8.8739e-06	7.211e-05	FALSE
CGAGAGTCAGTCAACCGATT	ACSBG2	HGLibA_00545	97	92	0	0	278.451	307.743	0	0	0	0	4.4966	3.4525e-06	1	6.905e-06	6.0868e-05	FALSE
ATGACCTTACCCGGCTAGGA	ACSBG2	HGLibA_00546	38	46	0	0	109.084	153.871	0	0	0	0	3.5154	0.00021952	0.99978	0.00043904	0.001124	FALSE
CAAGATCGTGGGCCGCTCTA	ACSF2	HGLibA_00547	17	4	0	0	48.8006	13.3801	0	0	0	0	2.4393	0.0073588	0.99264	0.014718	0.018389	FALSE
CGAGCCATGGCTGTCTACGT	ACSF2	HGLibA_00548	37	89	0	0	106.213	297.708	0	0	0	0	3.6237	0.0001452	0.99985	0.0002904	0.00083313	FALSE
TGCACCCCTGAACGTAGCTG	ACSF2	HGLibA_00549	54	34	0	0	155.014	113.731	0	0	0	0	3.5381	0.0002015	0.9998	0.00040301	0.0010551	FALSE
GCAGCGCGTTGACCACACCA	ACSF3	HGLibA_00550	45	9	0	0	129.178	30.1053	0	0	0	0	2.9475	0.0016019	0.9984	0.0032037	0.0051038	FALSE
GGACAGAGCCATGCCGATCT	ACSF3	HGLibA_00551	63	163	0	0	180.849	545.24	0	0	0	0	3.8808	5.2064e-05	0.99995	0.00010413	0.00039955	FALSE
TCTTAAGTTCTGAAACGCCG	ACSF3	HGLibA_00552	47	38	0	0	134.919	127.111	0	0	0	0	3.5116	0.00022269	0.99978	0.00044539	0.0011347	FALSE
TCTTCCGACCAACACGCTTA	ACSL1	HGLibA_00553	217	136	1	0	622.926	454.924	2.54097	0	0.00407908	0	5.5519	1.4131e-08	1	2.8261e-08	1.3548e-06	FALSE
ACTTGACAGCGACGAGCCCT	ACSL1	HGLibA_00554	116	117	0	0	332.993	391.368	0	0	0	0	4.8274	6.9167e-07	1	1.3833e-06	1.9962e-05	FALSE
CTCGTCGCTGTCAAGTAGTG	ACSL1	HGLibA_00555	52	23	0	0	149.273	76.9357	0	0	0	0	3.3691	0.00037707	0.99962	0.00075414	0.0016733	FALSE
CAACAGTGATGATGTGCCGC	ACSL3	HGLibA_00556	22	43	0	0	63.1538	143.836	0	0	0	0	3.289	0.00050271	0.9995	0.0010054	0.0020834	FALSE
CGAGTGGATGATAGCTGCAC	ACSL3	HGLibA_00557	0	49	0	0	0	163.906	0	0	#DIV/0!	0	2.7847	0.0026789	0.99732	0.0053578	0.0077438	FALSE
CTCACAGAAGATGGCGATGT	ACSL3	HGLibA_00558	37	14	0	0	106.213	46.8304	0	0	0	0	3.0363	0.0011974	0.9988	0.0023948	0.0040474	FALSE
AATCGCAGAGTGAATAACTT	ACSL4	HGLibA_00559	71	67	0	0	203.814	224.117	0	0	0	0	4.065	2.4015e-05	0.99998	4.8031e-05	0.00023256	FALSE
TCATGGGCTAAATGAATCTG	ACSL4	HGLibA_00560	11	8	0	0	31.5769	26.7602	0	0	0	0	2.4114	0.0079461	0.99205	0.015892	0.019667	FALSE
GATTACCAGTGTTGAACTTC	ACSL4	HGLibA_00561	54	49	0	0	155.014	163.906	0	0	0	0	3.7178	0.0001005	0.9999	0.00020099	0.00063871	FALSE
CAGACACAGCGAGTCCTCTT	ACSL5	HGLibA_00562	73	121	0	0	209.556	404.748	0	0	0	0	4.3274	7.5447e-06	0.99999	1.5089e-05	0.00010424	FALSE
GTCAGGATGCAGATCAACGC	ACSL5	HGLibA_00563	9	4	0	0	25.8356	13.3801	0	0	0	0	2.1919	0.014193	0.98581	0.028386	0.033152	FALSE
TTTAGACAATGGGCCCTGCT	ACSL5	HGLibA_00564	91	120	0	45	261.227	401.403	0	95.2017	0	0.237172	3.485	0.00024605	0.99975	0.0004921	0.0012244	FALSE
CGGCGATCTGTGATTGGGTC	ACSL6	HGLibA_00565	18	10	0	0	51.6713	33.4503	0	0	0	0	2.6266	0.0043117	0.99569	0.0086235	0.01155	FALSE
ATGTACCAGGTGTTCCGCCG	ACSL6	HGLibA_00566	15	61	0	0	43.0594	204.047	0	0	0	0	3.1412	0.00084132	0.99916	0.0016826	0.0030765	FALSE
ATCCGCTACATCATCAATAC	ACSL6	HGLibA_00567	67	40	0	0	192.332	133.801	0	0	0	0	3.7417	9.1382e-05	0.99991	0.00018276	0.00059662	FALSE
CAATCCATCCTGAGTCCGAC	ACSM1	HGLibA_00568	68	99	0	0	195.203	331.158	0	0	0	0	4.3406	7.1058e-06	0.99999	1.4212e-05	9.9945e-05	FALSE
GTCGGACTCAGGATGGATTG	ACSM1	HGLibA_00569	152	122	15	0	436.335	408.093	38.1145	0	0.0873514	0	4.3601	6.4998e-06	0.99999	1.3e-05	9.4243e-05	FALSE
AACGTCTTCACACAGACCTG	ACSM1	HGLibA_00570	46	7	0	0	132.049	23.4152	0	0	0	0	2.8862	0.0019498	0.99805	0.0038996	0.0059695	FALSE
GTGCATGCTCCTAATGCCCA	ACSM2A	HGLibA_00571	118	98	0	0	338.734	327.813	0	0	0	0	4.695	1.3331e-06	1	2.6663e-06	3.1559e-05	FALSE
ACAGGCTCCCGAGAGGACGT	ACSM2A	HGLibA_00572	22	38	0	0	63.1538	127.111	0	0	0	0	3.2139	0.00065476	0.99935	0.0013095	0.0025337	FALSE
GAACATCTTGTGCTCACTTA	ACSM2A	HGLibA_00573	172	75	0	0	493.748	250.877	0	0	0	0	4.4645	4.013e-06	1	8.026e-06	6.7544e-05	FALSE
ACAGGCTCCCGAGAGGATGT	ACSM2B	HGLibA_00574	138	90	0	0	396.146	301.053	0	0	0	0	4.7653	9.4264e-07	1	1.8853e-06	2.49e-05	FALSE
TGTCTGAGAAAAGCTGCGAT	ACSM2B	HGLibA_00575	140	85	0	0	401.888	284.327	0	0	0	0	4.7397	1.07e-06	1	2.1401e-06	2.7182e-05	FALSE
AACATCCTCTCGGGAGCCTG	ACSM2B	HGLibA_00576	37	10	0	0	106.213	33.4503	0	0	0	0	2.9386	0.0016486	0.99835	0.0032972	0.0052168	FALSE
GATGCAACAGCGTCTACTGC	ACSM3	HGLibA_00577	107	29	0	0	307.157	97.0058	0	0	0	0	3.5456	0.00019583	0.9998	0.00039166	0.0010332	FALSE
TGATGCTAGCTCGTGTCACC	ACSM3	HGLibA_00578	99	106	49	0	284.192	354.573	124.507	0	0.43811	0	3.1582	0.00079371	0.99921	0.0015874	0.0029409	FALSE
TTACCCGATCTCCTCTTTGT	ACSM3	HGLibA_00579	155	168	0	0	444.947	561.965	0	0	0	0	5.4177	3.0192e-08	1	6.0385e-08	2.3167e-06	FALSE
AATGTAGCTTGCATACGAAC	ACSM4	HGLibA_00580	36	18	0	0	103.343	60.2105	0	0	0	0	3.0865	0.0010126	0.99899	0.0020253	0.0035505	FALSE
AATACAATGGACTCCACCGC	ACSM4	HGLibA_00581	68	26	0	0	195.203	86.9707	0	0	0	0	3.5476	0.00019436	0.99981	0.00038872	0.001027	FALSE
CCCAGGGATCATCTTCATGC	ACSM4	HGLibA_00582	91	95	0	0	261.227	317.778	0	0	0	0	4.4788	3.7528e-06	1	7.5056e-06	6.4491e-05	FALSE
TGACCGAATCTGACATCTTC	ACSM5	HGLibA_00583	26	29	0	0	74.6363	97.0058	0	0	0	0	3.1302	0.00087346	0.99913	0.0017469	0.0031625	FALSE
TCTTACATTCAGGATAACTT	ACSM5	HGLibA_00584	168	103	0	0	482.265	344.538	0	0	0	0	5.0539	2.1646e-07	1	4.3292e-07	9.0652e-06	FALSE
CGTACAGCTCCACACCAGTC	ACSM5	HGLibA_00585	54	2	0	0	155.014	6.69006	0	0	0	0	2.8087	0.0024872	0.99751	0.0049744	0.0072859	FALSE
ACGAGAGTGTCCCGCGCCAG	ACSS1	HGLibA_00586	32	73	0	0	91.86	244.187	0	0	0	0	3.5525	0.00019076	0.99981	0.00038153	0.0010137	FALSE
CCAGATCAAAGCAACGCTCT	ACSS1	HGLibA_00587	25	30	0	0	71.7656	100.351	0	0	0	0	3.1302	0.00087346	0.99913	0.0017469	0.0031625	FALSE
CCGAGAGCGTTGCTTTGATC	ACSS1	HGLibA_00588	36	40	0	0	103.343	133.801	0	0	0	0	3.4139	0.00032026	0.99968	0.00064051	0.0014829	FALSE
TCACATCAAAGTTGTACCGA	ACSS2	HGLibA_00589	95	60	0	0	272.709	200.702	0	0	0	0	4.1979	1.347e-05	0.99999	2.6939e-05	0.00015645	FALSE
CCACAGTAGACATGTCCCCG	ACSS2	HGLibA_00590	50	37	0	0	143.531	123.766	0	0	0	0	3.5306	0.00020733	0.99979	0.00041466	0.0010781	FALSE
GGTGCATTCTGGATGTAGTC	ACSS2	HGLibA_00591	14	13	0	0	40.1888	43.4854	0	0	0	0	2.6118	0.0045029	0.9955	0.0090059	0.011976	FALSE
CTCCCGGTCGTGACCTTGAT	ACSS3	HGLibA_00592	39	64	0	0	111.954	214.082	0	0	0	0	3.7417	9.1376e-05	0.99991	0.00018275	0.00059662	FALSE
TAGTCGCATTGATCATGTAA	ACSS3	HGLibA_00593	18	5	0	0	51.6713	16.7251	0	0	0	0	2.5008	0.0061964	0.9938	0.012393	0.015809	FALSE
TACATCGCCTGTGGGATCAT	ACSS3	HGLibA_00594	42	2	0	0	120.566	6.69006	0	0	0	0	2.7201	0.0032627	0.99674	0.0065254	0.0091326	FALSE
GCCCCCCGACATGACGTTGT	ACTA1	HGLibA_00595	112	62	1	10678	321.51	207.392	2.54097	22590.3	0.00790323	108.926	1.6914	0.91218	0.087825	0.17565	0.18785	TRUE
GGGGCACCACGATGTACCCT	ACTA1	HGLibA_00596	60	42	0	0	172.238	140.491	0	0	0	0	3.6935	0.00011058	0.99989	0.00022116	0.00068358	FALSE
CGGTGAGATCGCGGCCCGCC	ACTA1	HGLibA_00597	37	36	0	0	106.213	120.421	0	0	0	0	3.3691	0.00037706	0.99962	0.00075412	0.0016733	FALSE
CCTACCAGTTGTGCGTCCAG	ACTA2	HGLibA_00598	139	185	0	0	399.017	618.83	0	0	0	0	5.3662	4.0214e-08	1	8.0428e-08	2.8606e-06	FALSE
GGCCTCACCAGTAGTAACGA	ACTA2	HGLibA_00599	12	24	0	0	34.4475	80.2807	0	0	0	0	2.8197	0.0024034	0.9976	0.0048067	0.007076	FALSE
GGGACAAAAAGACAGCTACG	ACTA2	HGLibA_00600	7	4	0	0	20.0944	13.3801	0	0	0	0	2.1089	0.017479	0.98252	0.034957	0.040215	FALSE
CAACCGCGAGAAGATGACCC	ACTB	HGLibA_00601	3	0	0	0	8.61188	0	0	0	0	#DIV/0!	1.5194	0.064333	0.93567	0.12867	0.13828	FALSE
TCCTTCCCAGGGCGTGATGG	ACTB	HGLibA_00602	13	32	0	0	37.3181	107.041	0	0	0	0	2.9862	0.0014125	0.99859	0.002825	0.0046199	FALSE
AGCCATGTACGTTGCTATCC	ACTB	HGLibA_00603	7	32	0	0	20.0944	107.041	0	0	0	0	2.7999	0.0025563	0.99744	0.0051126	0.0074536	FALSE
TCCTCGACACCAGGGCGTTA	ACTBL2	HGLibA_00604	6	19	0	0	17.2238	63.5555	0	0	0	0	2.5968	0.0047049	0.9953	0.0094098	0.012452	FALSE
TGCCAGATCCAGGCGTAGAA	ACTBL2	HGLibA_00605	49	71	0	0	140.661	237.497	0	0	0	0	3.9121	4.575e-05	0.99995	9.15e-05	0.00036496	FALSE
GCCTCATGCCATTCTACGCC	ACTBL2	HGLibA_00606	373	111	0	0	1070.74	371.298	0	0	0	0	4.2349	1.1432e-05	0.99999	2.2864e-05	0.00013994	FALSE
TCCCCGGGCAGGCATTGTTC	ACTC1	HGLibA_00607	25	80	0	0	71.7656	267.602	0	0	0	0	3.3746	0.00036961	0.99963	0.00073921	0.0016525	FALSE
TGCATACGATCAGCAATACC	ACTC1	HGLibA_00608	134	43	0	0	384.664	143.836	0	0	0	0	3.822	6.6191e-05	0.99993	0.00013238	0.00047425	FALSE
TGGTACGGCCAGAAGCATAC	ACTC1	HGLibA_00609	16	19	0	0	45.93	63.5555	0	0	0	0	2.7951	0.0025943	0.99741	0.0051886	0.0075321	FALSE
TCCCCTGCAGGGCGTCATGG	ACTG1	HGLibA_00610	45	26	0	0	129.178	86.9707	0	0	0	0	3.3274	0.00043829	0.99956	0.00087657	0.0018754	FALSE
TCGACTCACCTTGATCTTCA	ACTG1	HGLibA_00611	159	120	0	0	456.429	401.403	0	0	0	0	5.1171	1.5511e-07	1	3.1022e-07	7.2087e-06	FALSE
CAAGCAGGAGTACGACGAGT	ACTG1	HGLibA_00612	11	17	0	0	31.5769	56.8655	0	0	0	0	2.6556	0.0039587	0.99604	0.0079175	0.01073	FALSE
ACCGCGCTCGTGTGTGACAA	ACTG2	HGLibA_00613	88	116	0	0	252.615	388.023	0	0	0	0	4.6327	1.8046e-06	1	3.6092e-06	3.869e-05	FALSE
CCACTAGGCATGGAGTCCGC	ACTG2	HGLibA_00614	58	9	0	0	166.496	30.1053	0	0	0	0	3.0014	0.0013437	0.99866	0.0026873	0.0044394	FALSE
GTGTGACATTGACATCCGTA	ACTG2	HGLibA_00615	70	51	0	0	200.944	170.596	0	0	0	0	3.8931	4.9494e-05	0.99995	9.8988e-05	0.00038501	FALSE
CCCGTTACCCACGCTGAAAC	ACTL10	HGLibA_00616	114	49	0	0	327.251	163.906	0	0	0	0	4.0957	2.1043e-05	0.99998	4.2086e-05	0.00021256	FALSE
TGCTCCACCGGCGCGTTCAG	ACTL10	HGLibA_00617	5	0	0	0	14.3531	0	0	0	0	#DIV/0!	1.7131	0.043349	0.95665	0.086698	0.094871	FALSE
CATGGCTAGCACCGCGTTGC	ACTL10	HGLibA_00618	83	44	0	0	238.262	147.181	0	0	0	0	3.9341	4.1759e-05	0.99996	8.3517e-05	0.00034169	FALSE
GTTGAAGGACATAGCCATCG	ACTL6A	HGLibA_00619	0	0	0	0	0	0	0	0	#DIV/0!	#DIV/0!	1.032	0.15103	0.84897	0.30206	0.30466	FALSE
TGCCAAGACCTCGTAACCTG	ACTL6A	HGLibA_00620	4	11	0	0	11.4825	36.7953	0	0	0	0	2.2993	0.010745	0.98926	0.021489	0.025788	FALSE
TCGTTCTACTGGGCTGATTT	ACTL6A	HGLibA_00621	254	253	0	0	729.139	846.292	0	0	0	0	6.3856	8.5345e-11	1	1.7069e-10	3.4874e-08	FALSE
ACTATGAGCGGGGGCGTCTA	ACTL6B	HGLibA_00622	24	5	0	0	68.895	16.7251	0	0	0	0	2.6333	0.0042274	0.99577	0.0084548	0.011349	FALSE
ATGACCTCCGCTCCATCCCG	ACTL6B	HGLibA_00623	95	57	0	0	272.709	190.667	0	0	0	0	4.1696	1.5258e-05	0.99998	3.0515e-05	0.00017018	FALSE
GTCATGTCGCCCCTCAAGAA	ACTL6B	HGLibA_00624	22	29	0	0	63.1538	97.0058	0	0	0	0	3.0716	0.0010644	0.99894	0.0021288	0.0036888	FALSE
TACGATCCGCTACGTGCTGC	ACTL7A	HGLibA_00625	107	158	0	0	307.157	528.515	0	0	0	0	4.851	6.1436e-07	1	1.2287e-06	1.8428e-05	FALSE
GGTCCACCGCTTTGAGTACG	ACTL7A	HGLibA_00626	207	150	105	19	594.22	501.754	266.802	40.1963	0.448995	0.0801115	3.5851	0.00016851	0.99983	0.00033701	0.00092521	FALSE
ACCCACACGGCCCGCTTCGC	ACTL7A	HGLibA_00627	45	58	0	17	129.178	194.012	0	35.9651	0	0.185376	2.8171	0.0024228	0.99758	0.0048457	0.0071309	FALSE
CGTAGCCGCACTTGCAGTAC	ACTL7B	HGLibA_00628	21	67	0	0	60.2831	224.117	0	0	0	0	3.2834	0.00051287	0.99949	0.0010257	0.0021151	FALSE
CTTGCGGGTGTCGCCAGCGT	ACTL7B	HGLibA_00629	45	56	0	0	129.178	187.322	0	0	0	0	3.7074	0.00010469	0.9999	0.00020938	0.00065822	FALSE
ACCAGCCGCGCCGACTACGC	ACTL7B	HGLibA_00630	33	26	0	0	94.7307	86.9707	0	0	0	0	3.1772	0.0007434	0.99926	0.0014868	0.0027922	FALSE
GAACTCCAGCGTCTTGCCGC	ACTL8	HGLibA_00631	1	2	0	0	2.87063	6.69006	0	0	0	0	1.5654	0.058749	0.94125	0.1175	0.12692	FALSE
GATAACGGTTCTTGCAGCCA	ACTL8	HGLibA_00632	40	24	0	0	114.825	80.2807	0	0	0	0	3.2363	0.00060538	0.99939	0.0012108	0.0023865	FALSE
GTGCTACGTGCCGCAGAATC	ACTL8	HGLibA_00633	3	0	0	0	8.61188	0	0	0	0	#DIV/0!	1.5194	0.064333	0.93567	0.12867	0.13828	FALSE
TAAGCACCACTATTGCTACG	ACTL9	HGLibA_00634	28	44	0	0	80.3775	147.181	0	0	0	0	3.3732	0.00037146	0.99963	0.00074292	0.001658	FALSE
CGACTGCGATGCCACGTACA	ACTL9	HGLibA_00635	0	2	0	0	0	6.69006	0	0	#DIV/0!	0	1.4098	0.079299	0.9207	0.1586	0.16983	FALSE
TGGGGAGCGCAGCGACTCGA	ACTL9	HGLibA_00636	2	0	0	0	5.74125	0	0	0	0	#DIV/0!	1.3423	0.089744	0.91026	0.17949	0.19098	FALSE
GGCCTTACCTTCGGCTCCGA	ACTN1	HGLibA_00637	53	19	1	0	152.143	63.5555	2.54097	0	0.0167012	0	3.3224	0.00044625	0.99955	0.0008925	0.0019033	FALSE
GATCCAAACAGGTGAACGCT	ACTN1	HGLibA_00638	56	61	3	0	160.755	204.047	7.6229	0	0.0474194	0	3.58	0.0001718	0.99983	0.00034361	0.00093978	FALSE
CCAGCGGACCGAGAAACTGC	ACTN1	HGLibA_00639	26	1	0	0	74.6363	3.34503	0	0	0	0	2.4989	0.0062297	0.99377	0.012459	0.015889	FALSE
CACGTAGTTGTACTGCACGC	ACTN2	HGLibA_00640	7	9	0	0	20.0944	30.1053	0	0	0	0	2.321	0.010144	0.98986	0.020288	0.024429	FALSE
GTACAACTACGTGTACGACG	ACTN2	HGLibA_00641	18	23	0	0	51.6713	76.9357	0	0	0	0	2.9076	0.0018211	0.99818	0.0036423	0.0056458	FALSE
CATCCTTCGCTTTGCTATTC	ACTN2	HGLibA_00642	134	90	0	0	384.664	301.053	0	0	0	0	4.7397	1.07e-06	1	2.1401e-06	2.7182e-05	FALSE
GCATGAGCTTGAGCCCGTCT	ACTN4	HGLibA_00643	104	120	0	0	298.545	401.403	0	0	0	0	4.77	9.2115e-07	1	1.8423e-06	2.4583e-05	FALSE
GGAGTTGCACCATGCCGTGA	ACTN4	HGLibA_00644	26	3	0	0	74.6363	10.0351	0	0	0	0	2.5764	0.0049916	0.99501	0.0099833	0.013103	FALSE
TGCACATTGACGTTCTTATA	ACTN4	HGLibA_00645	3	7	0	0	8.61188	23.4152	0	0	0	0	2.0938	0.018137	0.98186	0.036274	0.041639	FALSE
GCTCCCCAACAATTTAGAAC	ACTR10	HGLibA_00646	4	4	0	0	11.4825	13.3801	0	0	0	0	1.957	0.025174	0.97483	0.050347	0.056687	FALSE
GATCTAACCTGATTGATCCA	ACTR10	HGLibA_00647	105	68	0	0	301.416	227.462	0	0	0	0	4.3459	6.9355e-06	0.99999	1.3871e-05	9.8279e-05	FALSE
TTATACTGAACAACTCTGAC	ACTR10	HGLibA_00648	13	0	0	0	37.3181	0	0	0	0	#DIV/0!	2.1563	0.01553	0.98447	0.03106	0.036041	FALSE
ACCCAAGCACGTTCGTGTCA	ACTR1A	HGLibA_00649	29	12	0	0	83.2481	40.1403	0	0	0	0	2.8732	0.0020316	0.99797	0.0040633	0.0061644	FALSE
TGCCATGACACGAACGTGCT	ACTR1A	HGLibA_00650	104	63	0	0	298.545	210.737	0	0	0	0	4.2947	8.7453e-06	0.99999	1.7491e-05	0.00011551	FALSE
AAACTTCGGCAGCTCGTTCC	ACTR1A	HGLibA_00651	24	33	0	0	68.895	110.386	0	0	0	0	3.1633	0.00077998	0.99922	0.00156	0.0028978	FALSE
TCGGGCGGCCGAAGCACATG	ACTR1B	HGLibA_00652	3	0	0	0	8.61188	0	0	0	0	#DIV/0!	1.5194	0.064333	0.93567	0.12867	0.13828	FALSE
CGCTCAACCCGAGTAAGAAC	ACTR1B	HGLibA_00653	17	20	0	0	48.8006	66.9006	0	0	0	0	2.8318	0.0023142	0.99769	0.0046285	0.0068577	FALSE
CTGGCAGTACGTCTACTCCA	ACTR1B	HGLibA_00654	0	12	0	0	0	40.1403	0	0	#DIV/0!	0	2.1916	0.014206	0.98579	0.028412	0.033152	FALSE
TATAACTAGATATCTTATCA	ACTR2	HGLibA_00655	30	60	0	0	86.1188	200.702	0	0	0	0	3.5321	0.00020615	0.99979	0.00041231	0.0010741	FALSE
TCATTCCAGTTTGTGAAGTG	ACTR2	HGLibA_00656	46	16	0	0	132.049	53.5205	0	0	0	0	3.1957	0.00069755	0.9993	0.0013951	0.0026607	FALSE
CACATTTGCCCAGTATATGA	ACTR2	HGLibA_00657	35	12	0	0	100.472	40.1403	0	0	0	0	2.9682	0.0014978	0.9985	0.0029956	0.0048294	FALSE
TGTCAGACGTCCTCTCTACA	ACTR3	HGLibA_00658	19	18	20	0	54.5419	60.2105	50.8193	0	0.931749	0	1.1121	0.13305	0.86695	0.2661	0.28207	FALSE
AAGTGGGTGATCAAGCTCAA	ACTR3	HGLibA_00659	35	29	0	0	100.472	97.0058	0	0	0	0	3.2452	0.00058677	0.99941	0.0011735	0.0023306	FALSE
CACTAGAATATTGTCCTCTC	ACTR3	HGLibA_00660	20	44	0	0	57.4125	147.181	0	0	0	0	3.2457	0.00058573	0.99941	0.0011715	0.0023306	FALSE
GGTGCCACAGTCCACCACGC	ACTR3B	HGLibA_00661	81	18	0	0	232.521	60.2105	0	0	0	0	3.2842	0.00051137	0.99949	0.0010227	0.0021095	FALSE
TTTGAATCATTTAACGTACC	ACTR3B	HGLibA_00662	28	31	0	0	80.3775	103.696	0	0	0	0	3.1865	0.00072005	0.99928	0.0014401	0.0027301	FALSE
AGGCTCCCTGCCTCCCTGCG	ACTR3B	HGLibA_00663	73	71	0	0	209.556	237.497	0	0	0	0	4.1178	1.9123e-05	0.99998	3.8245e-05	0.00019879	FALSE
TTCGAATCATTTAACGTTCC	ACTR3C	HGLibA_00664	118	52	0	0	338.734	173.941	0	0	0	0	4.1638	1.5648e-05	0.99998	3.1296e-05	0.00017322	FALSE
TGAACTGCAATGTAGAGTCC	ACTR3C	HGLibA_00665	47	66	0	0	134.919	220.772	0	0	0	0	3.8416	6.1125e-05	0.99994	0.00012225	0.0004481	FALSE
TCTCCAGGCAGTGCTGGCCT	ACTR3C	HGLibA_00666	72	97	0	15	206.685	324.468	0	31.7339	0	0.097803	3.5654	0.00018162	0.99982	0.00036325	0.0009785	FALSE
TGAGCACAGCTACATCGCTG	ACTR5	HGLibA_00667	45	42	0	0	129.178	140.491	0	0	0	0	3.5381	0.0002015	0.9998	0.000403	0.0010551	FALSE
AACTGCAAGCGCATCAATCT	ACTR5	HGLibA_00668	84	53	0	0	241.133	177.287	0	0	0	0	4.0352	2.7281e-05	0.99997	5.4563e-05	0.00025425	FALSE
TTACCTGCACATATAGCAGT	ACTR5	HGLibA_00669	23	9	0	0	66.0244	30.1053	0	0	0	0	2.7042	0.0034234	0.99658	0.0068468	0.0094856	FALSE
GGAGCTTACAACGCCAAAAT	ACTR6	HGLibA_00670	0	16	0	0	0	53.5205	0	0	#DIV/0!	0	2.3253	0.010027	0.98997	0.020054	0.02422	FALSE
TGAGATGACGACCTTAGTGC	ACTR6	HGLibA_00671	4	6	0	0	11.4825	20.0702	0	0	0	0	2.0784	0.018835	0.98117	0.03767	0.043111	FALSE
ACTCTTAACCAATCATCTAA	ACTR6	HGLibA_00672	83	45	0	0	238.262	150.526	0	0	0	0	3.9466	3.9641e-05	0.99996	7.9283e-05	0.00032944	FALSE
GCGGCCCATCGTGCCCGCGC	ACTR8	HGLibA_00673	34	2	1	0	97.6013	6.69006	2.54097	0	0.0260342	0	2.6427	0.0041118	0.99589	0.0082236	0.01111	FALSE
CGCACCTCTTGCAGCGACTC	ACTR8	HGLibA_00674	47	14	2	0	134.919	46.8304	5.08193	0	0.0376664	0	2.7746	0.0027636	0.99724	0.0055273	0.0079451	FALSE
CATCACCCTGAGTATTTAGT	ACTR8	HGLibA_00675	16	21	0	0	45.93	70.2456	0	0	0	0	2.8318	0.0023142	0.99769	0.0046285	0.0068577	FALSE
GAGGGCTCGGTCATAAGTAC	ACTRT1	HGLibA_00676	30	20	0	0	86.1188	66.9006	0	0	0	0	3.0363	0.0011974	0.9988	0.0023948	0.0040474	FALSE
AGTTAAACCCGCTAGCAAAG	ACTRT1	HGLibA_00677	83	42	0	0	238.262	140.491	0	0	0	0	3.9121	4.5753e-05	0.99995	9.1506e-05	0.00036496	FALSE
CGCAGTCACCAAACTCTGTA	ACTRT1	HGLibA_00678	47	132	0	0	134.919	441.544	0	0	0	0	3.7032	0.00010643	0.99989	0.00021287	0.00066625	FALSE
GGAGACCATATTCGAGAGCC	ACTRT2	HGLibA_00679	0	29	0	0	0	97.0058	0	0	#DIV/0!	0	2.5756	0.0050027	0.995	0.010005	0.01313	FALSE
CTGCACTCCCCTTTCGAGCG	ACTRT2	HGLibA_00680	78	24	0	0	223.909	80.2807	0	0	0	0	3.457	0.00027311	0.99973	0.00054622	0.0013233	FALSE
AGATCACGGCTCCCCCCGAC	ACTRT2	HGLibA_00681	61	2	0	0	175.108	6.69006	0	0	0	0	2.8512	0.002178	0.99782	0.0043561	0.006538	FALSE
GAGCCGTTGTCGATCACCAC	ACTRT3	HGLibA_00682	8	20	0	0	22.965	66.9006	0	0	0	0	2.6627	0.0038762	0.99612	0.0077523	0.010549	FALSE
CAACGGCTCGGGAATGATCA	ACTRT3	HGLibA_00683	3	0	0	0	8.61188	0	0	0	0	#DIV/0!	1.5194	0.064333	0.93567	0.12867	0.13828	FALSE
ACTAACCGCTTGTCTAAACC	ACTRT3	HGLibA_00684	50	26	0	0	143.531	86.9707	0	0	0	0	3.3855	0.00035524	0.99964	0.00071048	0.0016023	FALSE
TTGGATCATTCGTGTACATC	ACVR1	HGLibA_00685	164	150	0	0	470.783	501.754	0	0	0	0	5.3517	4.3577e-08	1	8.7153e-08	3.0209e-06	FALSE
GGCTCGCCAGATTACACTGT	ACVR1	HGLibA_00686	36	42	0	0	103.343	140.491	0	0	0	0	3.4378	0.00029324	0.99971	0.00058647	0.0013915	FALSE
AGCAGCCTTTCTGGTAGACG	ACVR1	HGLibA_00687	6	0	0	0	17.2238	0	0	0	0	#DIV/0!	1.7996	0.035966	0.96403	0.071931	0.079245	FALSE
TGCCCACGATCTCCATGTGC	ACVR1B	HGLibA_00688	42	43	0	0	120.566	143.836	0	0	0	0	3.523	0.00021333	0.99979	0.00042666	0.0010994	FALSE
AGCCTGAGCACCCGTCCATG	ACVR1B	HGLibA_00689	39	70	0	0	111.954	234.152	0	0	0	0	3.759	8.5293e-05	0.99991	0.00017059	0.00056808	FALSE
ACACCTGCACATGGAGATCG	ACVR1B	HGLibA_00690	25	23	0	0	71.7656	76.9357	0	0	0	0	3.0157	0.0012818	0.99872	0.0025636	0.0042649	FALSE
ATTTATGATGTGACCGCCTC	ACVR1C	HGLibA_00691	41	14	0	0	117.696	46.8304	0	0	0	0	3.0963	0.0009797	0.99902	0.0019594	0.0034631	FALSE
TTGGTTAGGTCTACCTCTGT	ACVR1C	HGLibA_00692	274	292	1	0	786.551	976.748	2.54097	0	0.00323052	0	6.188	1.3291e-11	1	2.6581e-11	8.7622e-09	FALSE
AGGGTCGACAGTGCTCCTAC	ACVR1C	HGLibA_00693	69	50	0	0	198.073	167.251	0	0	0	0	3.8707	5.4268e-05	0.99995	0.00010854	0.00041147	FALSE
TGCCACTTATGTTAATTGCG	ACVR2A	HGLibA_00694	195	189	0	0	559.772	632.21	0	0	0	0	5.7583	4.2489e-09	1	8.4978e-09	5.7085e-07	FALSE
ACTTGAGTTGGAACAAGTAC	ACVR2A	HGLibA_00695	86	114	0	0	246.874	381.333	0	0	0	0	4.6011	2.1015e-06	1	4.203e-06	4.2981e-05	FALSE
CCAGTTGCTTAACGAATATG	ACVR2A	HGLibA_00696	93	132	32	0	266.968	441.544	81.3109	0	0.304572	0	3.6299	0.00014175	0.99986	0.0002835	0.0008176	FALSE
GCGATGCCGGTACATCCAAA	ACVR2B	HGLibA_00697	2	0	0	0	5.74125	0	0	0	0	#DIV/0!	1.3423	0.089744	0.91026	0.17949	0.19098	FALSE
CGGCATCGCAAGCCCCCCTA	ACVR2B	HGLibA_00698	73	76	0	0	209.556	254.222	0	0	0	0	4.1667	1.5449e-05	0.99998	3.0898e-05	0.0001718	FALSE
CGCGGAACATGACGGCGCCC	ACVR2B	HGLibA_00699	20	29	0	0	57.4125	97.0058	0	0	0	0	3.0414	0.0011773	0.99882	0.0023545	0.0039999	FALSE
GCAGTGTTGCATCGCCGACC	ACVRL1	HGLibA_00700	10	0	0	0	28.7063	0	0	0	0	#DIV/0!	2.0452	0.020419	0.97958	0.040838	0.046425	FALSE
CTCAGACACGACAACATCCT	ACVRL1	HGLibA_00701	54	82	45	0	155.014	274.292	114.344	0	0.737634	0	2.1158	0.017181	0.98282	0.034363	0.039642	FALSE
CATCGGCAACAACCCGAGAG	ACVRL1	HGLibA_00702	74	53	0	0	212.426	177.287	0	0	0	0	3.9466	3.9641e-05	0.99996	7.9281e-05	0.00032944	FALSE
TGGCGGAAGAGCGTCACCGA	ACY1	HGLibA_00703	9	6	0	0	25.8356	20.0702	0	0	0	0	2.2768	0.011398	0.9886	0.022795	0.027149	FALSE
GCTGGACAGTGCGGATACGC	ACY1	HGLibA_00704	6	32	0	0	17.2238	107.041	0	0	0	0	2.7695	0.0028069	0.99719	0.0056137	0.0080376	FALSE
TGAGGAGACAGCCCGCCAGC	ACY1	HGLibA_00705	36	26	0	2	103.343	86.9707	0	4.23119	0	0.0486507	3.0004	0.0013482	0.99865	0.0026963	0.0044459	FALSE
GGGGAAGTCCACGACGCCCA	ACY3	HGLibA_00706	11	63	0	0	31.5769	210.737	0	0	0	0	3.067	0.0010809	0.99892	0.0021619	0.0037316	FALSE
CTATAGACCCGTGGGCGTCG	ACY3	HGLibA_00707	31	11	0	0	88.9894	36.7953	0	0	0	0	2.8905	0.0019231	0.99808	0.0038461	0.0058941	FALSE
GGCAACGCCCTTCTCATAGT	ACY3	HGLibA_00708	34	15	2	0	97.6013	50.1754	5.08193	0	0.0520683	0	2.7837	0.0026871	0.99731	0.0053743	0.007766	FALSE
CAGGAACTTACCTGCATAAC	ACYP1	HGLibA_00709	26	37	0	0	74.6363	123.766	0	0	0	0	3.2541	0.00056879	0.99943	0.0011376	0.0022792	FALSE
CACATACCTGAGTATGCTTA	ACYP1	HGLibA_00710	44	33	10	0	126.308	110.386	25.4097	0	0.201173	0	2.5144	0.005961	0.99404	0.011922	0.015315	FALSE
TTTCATAATCCACTGATATC	ACYP1	HGLibA_00711	59	46	0	0	169.367	153.871	0	0	0	0	3.7315	9.5175e-05	0.9999	0.00019035	0.00061509	FALSE
TCCGAACACCTCGTAGTCCA	ACYP2	HGLibA_00712	174	199	0	0	499.489	665.661	0	0	0	0	5.7104	5.6372e-09	1	1.1274e-08	7.0417e-07	FALSE
CGAGGTGTTCGGAAGAGTGC	ACYP2	HGLibA_00713	21	20	9	0	60.2831	66.9006	22.8687	0	0.379355	0	1.8589	0.031522	0.96848	0.063044	0.069981	FALSE
AGAGTATTCAAGCTTAGAGA	ACYP2	HGLibA_00714	22	9	0	0	63.1538	30.1053	0	0	0	0	2.6836	0.0036412	0.99636	0.0072824	0.0099978	FALSE
CAGGCTTGATGGATCCGTCT	ADA	HGLibA_00715	6	22	0	0	17.2238	73.5906	0	0	0	0	2.6555	0.0039598	0.99604	0.0079196	0.01073	FALSE
GCTCACTTTGGGCTTGTCGA	ADA	HGLibA_00716	94	86	0	0	269.839	287.672	0	0	0	0	4.4248	4.8259e-06	1	9.6518e-06	7.6432e-05	FALSE
GAACTGCATGTCCACCTAGA	ADA	HGLibA_00717	43	11	0	0	123.437	36.7953	0	0	0	0	3.0107	0.0013031	0.9987	0.0026061	0.0043294	FALSE
GCGAGTTCAGCTTGACCTTA	ADAD1	HGLibA_00718	118	55	0	0	338.734	183.977	0	0	0	0	4.2604	1.0201e-05	0.99999	2.0402e-05	0.00012878	FALSE
CTCGCTGCATTTGTGCAAAC	ADAD1	HGLibA_00719	171	34	0	0	490.877	113.731	0	0	0	0	3.5667	0.00018072	0.99982	0.00036144	0.00097434	FALSE
GCTAGTTCAGATAAAACAAC	ADAD1	HGLibA_00720	34	7	0	0	97.6013	23.4152	0	0	0	0	2.8076	0.0024953	0.9975	0.0049906	0.0072973	FALSE
ATGGCGAGCGCTCGTCCAAC	ADAD2	HGLibA_00721	47	0	0	0	134.919	0	0	0	0	#DIV/0!	2.7091	0.0033737	0.99663	0.0067475	0.0093866	FALSE
TGCTCACCTACCTACGCTCA	ADAD2	HGLibA_00722	74	46	4	0	212.426	153.871	10.1639	0	0.0478466	0	3.4034	0.00033271	0.99967	0.00066542	0.0015258	FALSE
CAGTTCCGCGCTCACCGAGA	ADAD2	HGLibA_00723	66	18	0	0	189.461	60.2105	0	0	0	0	3.2812	0.00051676	0.99948	0.0010335	0.0021248	FALSE
CAATCACAGTCATCTGATCG	ADAL	HGLibA_00724	61	36	0	0	175.108	120.421	0	0	0	0	3.6335	0.00013981	0.99986	0.00027961	0.00080857	FALSE
TCAGATGACTGTGATTGACA	ADAL	HGLibA_00725	42	54	0	0	120.566	180.632	0	0	0	0	3.6584	0.00012688	0.99987	0.00025376	0.0007533	FALSE
GAATAGAAGTCTGTCTTGCA	ADAL	HGLibA_00726	18	3	0	0	51.6713	10.0351	0	0	0	0	2.4393	0.0073588	0.99264	0.014718	0.018389	FALSE
AAAATGTGCCACCACGAGTC	ADAM10	HGLibA_00727	16	27	0	0	45.93	90.3158	0	0	0	0	2.9465	0.001607	0.99839	0.0032139	0.0051063	FALSE
GATACCTCTCATATTTACAC	ADAM10	HGLibA_00728	80	43	0	0	229.65	143.836	0	0	0	0	3.8994	4.8213e-05	0.99995	9.6426e-05	0.00037849	FALSE
AAGTGTCCCTCTTCATTCGT	ADAM10	HGLibA_00729	2	23	0	0	5.74125	76.9357	0	0	0	0	2.5415	0.0055192	0.99448	0.011038	0.014301	FALSE
CCTCCTCTCCTCGCAATACG	ADAM11	HGLibA_00730	33	65	0	0	94.7307	217.427	0	0	0	0	3.6082	0.00015418	0.99985	0.00030837	0.00086746	FALSE
GGTCACGGAACCCAGCCGTC	ADAM11	HGLibA_00731	13	9	0	0	37.3181	30.1053	0	0	0	0	2.4837	0.006502	0.9935	0.013004	0.016508	FALSE
GCTCCACGTATTGCGAGGAG	ADAM11	HGLibA_00732	2	22	0	0	5.74125	73.5906	0	0	0	0	2.5261	0.0057664	0.99423	0.011533	0.014861	FALSE
TTGGAGTCGAAGCTCTTCAC	ADAM12	HGLibA_00733	92	62	0	0	264.098	207.392	0	0	0	0	4.1894	1.3982e-05	0.99999	2.7964e-05	0.00016056	FALSE
GTCAGTCTCAGCACGTGTTC	ADAM12	HGLibA_00734	130	55	0	0	373.181	183.977	0	0	0	0	4.1778	1.4716e-05	0.99999	2.9433e-05	0.0001665	FALSE
AATATCCCCGTACATGTCCA	ADAM12	HGLibA_00735	26	47	0	0	74.6363	157.216	0	0	0	0	3.3937	0.00034483	0.99966	0.00068965	0.0015644	FALSE
TAATTGGGAGATCGTCCTGA	ADAM15	HGLibA_00736	33	31	0	0	94.7307	103.696	0	0	0	0	3.2541	0.00056879	0.99943	0.0011376	0.0022792	FALSE
TTCCCCGAGTATTAGCTGTC	ADAM15	HGLibA_00737	82	5	0	0	235.391	16.7251	0	0	0	0	3.0031	0.0013362	0.99866	0.0026724	0.0044177	FALSE
CACAGCTTGCCCGCCAGCGC	ADAM15	HGLibA_00738	85	59	0	0	244.003	197.357	0	0	0	0	4.1033	2.0368e-05	0.99998	4.0736e-05	0.00020748	FALSE
AACGTTCAGTACTTGATGTC	ADAM17	HGLibA_00739	91	23	0	0	261.227	76.9357	0	0	0	0	3.4146	0.00031944	0.99968	0.00063887	0.0014818	FALSE
GGACTTCTTCACTGGACACG	ADAM17	HGLibA_00740	13	1	0	0	37.3181	3.34503	0	0	0	0	2.204	0.013761	0.98624	0.027521	0.032257	FALSE
CTTAAGGTGAGCCTGACTCT	ADAM17	HGLibA_00741	60	54	0	0	172.238	180.632	0	0	0	0	3.8318	6.361e-05	0.99994	0.00012722	0.00046075	FALSE
CAACCTTACACTCTACATCT	ADAM18	HGLibA_00742	138	152	0	0	396.146	508.444	0	0	0	0	5.214	9.2406e-08	1	1.8481e-07	5.0772e-06	FALSE
TTTCCGAGATGTAGAGTGTA	ADAM18	HGLibA_00743	141	112	0	0	404.758	374.643	0	0	0	0	4.9524	3.6648e-07	1	7.3296e-07	1.2988e-05	FALSE
TCATTTGACTTAATCTTCCG	ADAM18	HGLibA_00744	14	24	0	0	40.1888	80.2807	0	0	0	0	2.8557	0.0021474	0.99785	0.0042948	0.0064519	FALSE
ACTCACCTCCAATTTCCGTG	ADAM19	HGLibA_00745	164	48	0	0	470.783	160.561	0	0	0	0	3.8376	6.2123e-05	0.99994	0.00012425	0.00045308	FALSE
TGAGGGGCGAGAACTGATCC	ADAM19	HGLibA_00746	15	34	0	0	43.0594	113.731	0	0	0	0	3.0566	0.0011192	0.99888	0.0022384	0.0038379	FALSE
TCAAACCACCACACGGAAAT	ADAM19	HGLibA_00747	27	27	0	0	77.5069	90.3158	0	0	0	0	3.1061	0.00094791	0.99905	0.0018958	0.0033756	FALSE
CAGAAACAAGACGCGCCACA	ADAM2	HGLibA_00748	83	26	0	0	238.262	86.9707	0	0	0	0	3.5118	0.00022254	0.99978	0.00044508	0.0011347	FALSE
CGCGTCTTGTTTCTGCTCAG	ADAM2	HGLibA_00749	40	85	0	0	114.825	284.327	0	0	0	0	3.7169	0.00010083	0.9999	0.00020166	0.00064071	FALSE
TCCTACAAAATTGTAATTGA	ADAM2	HGLibA_00750	17	18	0	0	48.8006	60.2105	0	0	0	0	2.7888	0.0026448	0.99736	0.0052896	0.0076513	FALSE
CCAAATTATGACCAAGCTCG	ADAM20	HGLibA_00751	44	47	0	0	126.308	157.216	0	0	0	0	3.59	0.00016531	0.99983	0.00033063	0.00091239	FALSE
GTAGCTCGCACACACACCAC	ADAM20	HGLibA_00752	16	2	0	0	45.93	6.69006	0	0	0	0	2.3524	0.0093275	0.99067	0.018655	0.022691	FALSE
ACCCTCCCACACATGATATC	ADAM20	HGLibA_00753	81	70	0	0	232.521	234.152	0	0	0	0	4.1753	1.4881e-05	0.99999	2.9762e-05	0.00016762	FALSE
TCCATTGAGAGAAATCGTTC	ADAM21	HGLibA_00754	22	23	0	0	63.1538	76.9357	0	0	0	0	2.9682	0.0014978	0.9985	0.0029955	0.0048294	FALSE
ACGACATATTCCTGCAACAT	ADAM21	HGLibA_00755	190	141	0	0	545.419	471.649	0	0	0	0	5.4368	2.7117e-08	1	5.4233e-08	2.1704e-06	FALSE
TAAGAAGCCCGACAGTAAAC	ADAM21	HGLibA_00756	12	12	0	0	34.4475	40.1403	0	0	0	0	2.5421	0.00551	0.99449	0.01102	0.014281	FALSE
TGAACACTTACTGAAGTCCG	ADAM22	HGLibA_00757	80	73	0	0	229.65	244.187	0	0	0	0	4.1979	1.3469e-05	0.99999	2.6939e-05	0.00015645	FALSE
GAGAATGAATGACGTTCCAA	ADAM22	HGLibA_00758	45	37	0	0	129.178	123.766	0	0	0	0	3.477	0.00025352	0.99975	0.00050704	0.0012512	FALSE
AGGAGAGCACTGTTACTACC	ADAM22	HGLibA_00759	48	14	0	0	137.79	46.8304	0	0	0	0	3.1337	0.00086301	0.99914	0.001726	0.0031351	FALSE
AACCGTACCTTAGAGTACTG	ADAM23	HGLibA_00760	2	12	0	0	5.74125	40.1403	0	0	0	0	2.2769	0.011397	0.9886	0.022795	0.027149	FALSE
TATGATAGAGCCACTAGAGC	ADAM23	HGLibA_00761	43	38	0	0	123.437	127.111	0	0	0	0	3.4653	0.00026479	0.99974	0.00052958	0.0012936	FALSE
CACTTACTGAAGTCCATTGC	ADAM23	HGLibA_00762	52	50	0	0	149.273	167.251	0	0	0	0	3.7074	0.00010469	0.9999	0.00020938	0.00065822	FALSE
TCATCCACTGCATAAAAGAG	ADAM28	HGLibA_00763	41	12	0	0	117.696	40.1403	0	0	0	0	3.0369	0.0011953	0.9988	0.0023906	0.0040474	FALSE
AAAAGCTGTACCTGTTGCTC	ADAM28	HGLibA_00764	26	47	0	0	74.6363	157.216	0	0	0	0	3.3937	0.00034483	0.99966	0.00068965	0.0015644	FALSE
AATATGTACCTGCAACAGAG	ADAM28	HGLibA_00765	23	82	0	0	66.0244	274.292	0	0	0	0	3.3311	0.00043247	0.99957	0.00086493	0.0018567	FALSE
AGTCGGAGAACATTACGCCC	ADAM29	HGLibA_00766	0	15	0	0	0	50.1754	0	0	#DIV/0!	0	2.2913	0.010972	0.98903	0.021944	0.026294	FALSE
GTGGTGCCAGTTATCCTCAC	ADAM29	HGLibA_00767	54	33	0	0	155.014	110.386	0	0	0	0	3.523	0.00021334	0.99979	0.00042667	0.0010994	FALSE
AGTAGTATGATCACTCATAT	ADAM29	HGLibA_00768	82	53	0	0	235.391	177.287	0	0	0	0	4.0171	2.946e-05	0.99997	5.8919e-05	0.00026799	FALSE
GCATTGTCGGAACTAGTAGA	ADAM30	HGLibA_00769	63	18	0	0	180.849	60.2105	0	0	0	0	3.281	0.00051729	0.99948	0.0010346	0.0021248	FALSE
GGAACCCCTTGCAAGTATGA	ADAM30	HGLibA_00770	44	27	4189	0	126.308	90.3158	10644.1	0	84.2714	0	1.6963	0.91266	0.087343	0.17469	0.18683	TRUE
ATGCTCGCCTGTCATCAGAT	ADAM30	HGLibA_00771	305	226	0	0	875.541	755.976	0	0	0	0	6.4704	4.8876e-11	1	9.7753e-11	2.3067e-08	FALSE
GCTCACCGGGTCTTGACGCC	ADAM32	HGLibA_00772	28	71	0	0	80.3775	237.497	0	0	0	0	3.4497	0.00028059	0.99972	0.00056118	0.0013476	FALSE
GCCGCACCATGTTCCGCCTC	ADAM32	HGLibA_00773	115	168	1	0	330.122	561.965	2.54097	0	0.00769705	0	4.948	3.7492e-07	1	7.4985e-07	1.3203e-05	FALSE
GTGTACAGTTTCTCATCTAT	ADAM32	HGLibA_00774	121	88	0	0	347.346	294.363	0	0	0	0	4.6327	1.8047e-06	1	3.6094e-06	3.869e-05	FALSE
ACCCTGGCGCACCGTCAGCC	ADAM33	HGLibA_00775	103	30	0	0	295.674	100.351	0	0	0	0	3.577	0.00017379	0.99983	0.00034758	0.00094767	FALSE
GCAGCCAGTCACCCCGCACT	ADAM33	HGLibA_00776	162	121	0	0	465.041	404.748	0	0	0	0	5.1442	1.3434e-07	1	2.6868e-07	6.5309e-06	FALSE
GAAACCCACTACGGCCCAGA	ADAM33	HGLibA_00777	0	0	0	0	0	0	0	0	#DIV/0!	#DIV/0!	1.032	0.15103	0.84897	0.30206	0.30466	FALSE
CTGATACAGAAGCGAGATAC	ADAM7	HGLibA_00778	17	22	0	0	48.8006	73.5906	0	0	0	0	2.8732	0.0020316	0.99797	0.0040631	0.0061644	FALSE
GTATCTCGCTTCTGTATCAG	ADAM7	HGLibA_00779	49	36	0	0	140.661	120.421	0	0	0	0	3.5078	0.00022591	0.99977	0.00045182	0.0011478	FALSE
CAAGACATACCTTTAACCTG	ADAM7	HGLibA_00780	35	17	0	0	100.472	56.8655	0	0	0	0	3.0566	0.0011193	0.99888	0.0022385	0.0038379	FALSE
CGGCTACACAGAGACCTATA	ADAM8	HGLibA_00781	39	32	0	0	111.954	107.041	0	0	0	0	3.34	0.00041885	0.99958	0.0008377	0.0018114	FALSE
CTGGGCGCGATGATGCTGCC	ADAM8	HGLibA_00782	28	26	0	0	80.3775	86.9707	0	0	0	0	3.1061	0.00094791	0.99905	0.0018958	0.0033756	FALSE
CCGACCCATACCTGCCCGCG	ADAM8	HGLibA_00783	0	12	0	0	0	40.1403	0	0	#DIV/0!	0	2.1916	0.014206	0.98579	0.028412	0.033152	FALSE
CACTGACCATCCCAATATAC	ADAM9	HGLibA_00784	0	2	0	0	0	6.69006	0	0	#DIV/0!	0	1.4098	0.079299	0.9207	0.1586	0.16983	FALSE
TTAGGTATCTTATGTTATTC	ADAM9	HGLibA_00785	230	113	0	0	660.244	377.988	0	0	0	0	5.0377	2.3554e-07	1	4.7109e-07	9.597e-06	FALSE
CTTATGAAATTATAACTCCT	ADAM9	HGLibA_00786	55	43	60	0	157.884	143.836	152.458	0	0.96563	0	1.2893	0.098651	0.90135	0.1973	0.20965	FALSE
TCGGACCCTACCATGTTCTC	ADAMDEC1	HGLibA_00787	14	4	0	0	40.1888	13.3801	0	0	0	0	2.3524	0.0093274	0.99067	0.018655	0.022691	FALSE
TACCACGAAACCTGAGAACA	ADAMDEC1	HGLibA_00788	51	35	0	0	146.402	117.076	0	0	0	0	3.5154	0.00021953	0.99978	0.00043905	0.001124	FALSE
ACCACAACTTCATGCTGCGT	ADAMDEC1	HGLibA_00789	51	64	0	0	146.402	214.082	0	0	0	0	3.8546	5.7971e-05	0.99994	0.00011594	0.00043126	FALSE
CTGCCGGTTGGCATCGTACG	ADAMTS1	HGLibA_00790	18	46	0	0	51.6713	153.871	0	0	0	0	3.1953	0.00069839	0.9993	0.0013968	0.0026634	FALSE
GCACCTCGTACGATGCCAAC	ADAMTS1	HGLibA_00791	110	152	0	0	315.769	508.444	0	0	0	0	5.0043	2.8037e-07	1	5.6075e-07	1.074e-05	FALSE
GCTTGTGGCAGACCAGTCGA	ADAMTS1	HGLibA_00792	83	30	0	0	238.262	100.351	0	0	0	0	3.6342	0.00013943	0.99986	0.00027886	0.00080857	FALSE
CTCACGTGTGCCCGATCTCG	ADAMTS10	HGLibA_00793	51	34	0	0	146.402	113.731	0	0	0	0	3.504	0.00022918	0.99977	0.00045836	0.00116	FALSE
CCAGACGCACACCATCGACA	ADAMTS10	HGLibA_00794	35	25	0	0	100.472	83.6257	0	0	0	0	3.1865	0.00072006	0.99928	0.0014401	0.0027301	FALSE
CGCTCACACATTCCGCCCAC	ADAMTS10	HGLibA_00795	40	29	0	0	114.825	97.0058	0	0	0	0	3.3104	0.00046574	0.99953	0.00093147	0.0019598	FALSE
ACCACCCGCACATCGTTTAC	ADAMTS12	HGLibA_00796	40	19	0	0	114.825	63.5555	0	0	0	0	3.1633	0.00078001	0.99922	0.00156	0.0028978	FALSE
CTCGGACTGGACCCACCACG	ADAMTS12	HGLibA_00797	20	33	0	0	57.4125	110.386	0	0	0	0	3.1061	0.0009479	0.99905	0.0018958	0.0033756	FALSE
GTACTACAGAATTTCTCACG	ADAMTS12	HGLibA_00798	2	15	0	0	5.74125	50.1754	0	0	0	0	2.3724	0.0088374	0.99116	0.017675	0.021658	FALSE
TGCAGGCGGCATCCTACACC	ADAMTS13	HGLibA_00799	67	71	0	0	192.332	237.497	0	0	0	0	4.068	2.3712e-05	0.99998	4.7424e-05	0.00023066	FALSE
CATAGCGCTCTGTGTCCTCC	ADAMTS13	HGLibA_00800	138	61	9	0	396.146	204.047	22.8687	0	0.0577279	0	3.6475	0.0001324	0.99987	0.0002648	0.00077822	FALSE
AAGTAAGAAGACACGGCCTG	ADAMTS13	HGLibA_00801	44	25	0	0	126.308	83.6257	0	0	0	0	3.3019	0.00048017	0.99952	0.00096033	0.0020071	FALSE
ACACTTGTCATCCGCCTTCA	ADAMTS14	HGLibA_00802	99	33	0	0	284.192	110.386	0	0	0	0	3.6726	0.00012004	0.99988	0.00024008	0.00072461	FALSE
AAGCCGGACCTTCACCGCCA	ADAMTS14	HGLibA_00803	50	30	0	0	143.531	100.351	0	0	0	0	3.4378	0.00029325	0.99971	0.00058649	0.0013915	FALSE
GGCGGTGAAGGTCCGGCTTG	ADAMTS14	HGLibA_00804	8	16	0	0	22.965	53.5205	0	0	0	0	2.5659	0.0051449	0.99486	0.01029	0.013442	FALSE
CGCGGAGCCTTTGGCTACCG	ADAMTS15	HGLibA_00805	1	0	0	0	2.87063	0	0	0	0	#DIV/0!	1.032	0.15103	0.84897	0.30206	0.30466	FALSE
TTAACGGCCGCCGCTACTAC	ADAMTS15	HGLibA_00806	48	82	0	0	137.79	274.292	0	0	0	0	3.9526	3.8658e-05	0.99996	7.7316e-05	0.00032365	FALSE
AGGGGTTGGCACGGTCGATC	ADAMTS15	HGLibA_00807	6	0	0	0	17.2238	0	0	0	0	#DIV/0!	1.7996	0.035966	0.96403	0.071931	0.079245	FALSE
TGGATGAAGCCCCGCGCGCG	ADAMTS16	HGLibA_00808	67	45	0	0	192.332	150.526	0	0	0	0	3.7988	7.2686e-05	0.99993	0.00014537	0.00050793	FALSE
GGGACACGTAATCGCCCCTG	ADAMTS16	HGLibA_00809	89	53	0	0	255.486	177.287	0	0	0	0	4.0768	2.2827e-05	0.99998	4.5653e-05	0.00022467	FALSE
TGTGCAGACTTTACCGCCAG	ADAMTS16	HGLibA_00810	4	19	0	0	11.4825	63.5555	0	0	0	0	2.5317	0.0056756	0.99432	0.011351	0.014657	FALSE
CCGGCTCACCAGCGAGCACA	ADAMTS17	HGLibA_00811	20	13	0	0	57.4125	43.4854	0	0	0	0	2.731	0.0031573	0.99684	0.0063145	0.0088783	FALSE
CCCGTGGTACTGCACCATGT	ADAMTS17	HGLibA_00812	122	133	0	0	350.216	444.889	0	0	0	0	4.9851	3.0959e-07	1	6.1917e-07	1.1521e-05	FALSE
GTGGACGAGAACATCTGATC	ADAMTS17	HGLibA_00813	0	1	0	0	0	3.34503	0	0	#DIV/0!	0	1.0321	0.15102	0.84898	0.30205	0.30466	FALSE
GTGACTGCTCAAAATCGCCG	ADAMTS18	HGLibA_00814	13	49	0	0	37.3181	163.906	0	0	0	0	3.0588	0.0011112	0.99889	0.0022225	0.0038211	FALSE
GTCGTGTGAAATATATGACC	ADAMTS18	HGLibA_00815	26	4	0	0	74.6363	13.3801	0	0	0	0	2.6115	0.0045074	0.99549	0.0090147	0.011984	FALSE
GGGCGACCCAGAAGATCAGC	ADAMTS18	HGLibA_00816	0	24	0	0	0	80.2807	0	0	#DIV/0!	0	2.4951	0.0062958	0.9937	0.012592	0.01604	FALSE
GCCAGGACTGCATGACCGTG	ADAMTS19	HGLibA_00817	142	75	0	3	407.629	250.877	0	6.34678	0	0.0252984	4.3984	5.4513e-06	0.99999	1.0903e-05	8.3331e-05	FALSE
TCATTGCACTTTCGAATCTG	ADAMTS19	HGLibA_00818	143	68	0	0	410.499	227.462	0	0	0	0	4.4808	3.7189e-06	1	7.4378e-06	6.4103e-05	FALSE
CACTGATTAGAGCCCGAGAG	ADAMTS19	HGLibA_00819	47	10	0	0	134.919	33.4503	0	0	0	0	2.9864	0.0014113	0.99859	0.0028227	0.0046172	FALSE
CGAGAAGGGCACCACCCGCG	ADAMTS2	HGLibA_00820	88	86	0	0	252.615	287.672	0	0	0	0	4.3804	5.9238e-06	0.99999	1.1848e-05	8.8196e-05	FALSE
GGAGTTCTTCATCGAACCCT	ADAMTS2	HGLibA_00821	64	25	0	0	183.72	83.6257	0	0	0	0	3.525	0.00021174	0.99979	0.00042348	0.0010942	FALSE
AGGAGCACGCCAACAGCTCG	ADAMTS2	HGLibA_00822	149	92	0	0	427.723	307.743	0	0	0	0	4.8546	6.0323e-07	1	1.2065e-06	1.818e-05	FALSE
GACCGCCGATGCATCCTTTC	ADAMTS20	HGLibA_00823	93	189	0	0	266.968	632.21	0	0	0	0	4.2819	9.2667e-06	0.99999	1.8533e-05	0.00012029	FALSE
ACGAAGTAGTGATCCCCGAG	ADAMTS20	HGLibA_00824	2	0	0	0	5.74125	0	0	0	0	#DIV/0!	1.3423	0.089744	0.91026	0.17949	0.19098	FALSE
ATTAGTTATGATTCACCGTG	ADAMTS20	HGLibA_00825	60	37	0	0	172.238	123.766	0	0	0	0	3.6371	0.00013788	0.99986	0.00027576	0.00080089	FALSE
TCTCTTATTAGAGTCGGACC	ADAMTS3	HGLibA_00826	43	20	0	0	123.437	66.9006	0	0	0	0	3.2139	0.0006548	0.99935	0.0013096	0.0025337	FALSE
AATGAGACGCCGCAGACACG	ADAMTS3	HGLibA_00827	14	14	0	0	40.1888	46.8304	0	0	0	0	2.6412	0.0041305	0.99587	0.008261	0.011139	FALSE
ACCTCTGTAGTGGAAGTCTT	ADAMTS3	HGLibA_00828	102	46	0	0	292.804	153.871	0	0	0	0	4.0732	2.3187e-05	0.99998	4.6374e-05	0.00022732	FALSE
CATACCCAGCGTGTCGCAAG	ADAMTS4	HGLibA_00829	31	62	0	0	88.9894	207.392	0	0	0	0	3.5574	0.00018729	0.99981	0.00037457	0.0010003	FALSE
AGTCTCCACTTGCGACACGC	ADAMTS4	HGLibA_00830	71	84	0	0	203.814	280.982	0	0	0	0	4.2287	1.1751e-05	0.99999	2.3502e-05	0.00014225	FALSE
AGCCATTCTGTTTACCCGTC	ADAMTS4	HGLibA_00831	11	20	0	0	31.5769	66.9006	0	0	0	0	2.7244	0.0032213	0.99678	0.0064425	0.0090234	FALSE
GGACGCGGGGGTTTCGCAGC	ADAMTS5	HGLibA_00832	7	5	0	0	20.0944	16.7251	0	0	0	0	2.1654	0.015177	0.98482	0.030354	0.035321	FALSE
CCGGCCATACAACCGCGCCA	ADAMTS5	HGLibA_00833	37	31	0	0	106.213	103.696	0	0	0	0	3.3019	0.00048016	0.99952	0.00096032	0.0020071	FALSE
GGGCTTAGATGCATCAATGC	ADAMTS5	HGLibA_00834	84	32	0	0	241.133	107.041	0	0	0	0	3.699	0.00010824	0.99989	0.00021649	0.00067539	FALSE
TCAACGTAGTACAACTAAAG	ADAMTS6	HGLibA_00835	0	3	0	0	0	10.0351	0	0	#DIV/0!	0	1.5654	0.058748	0.94125	0.1175	0.12692	FALSE
ACCAGCTAACTATTCCAATA	ADAMTS6	HGLibA_00836	0	8	0	0	0	26.7602	0	0	#DIV/0!	0	2.0123	0.022093	0.97791	0.044187	0.050046	FALSE
CATACAGATGTCGTTGTTGA	ADAMTS6	HGLibA_00837	50	64	0	0	143.531	214.082	0	0	0	0	3.8448	6.032e-05	0.99994	0.00012064	0.00044423	FALSE
CCCCCCGCGTCGACTCGAAC	ADAMTS7	HGLibA_00838	14	13	0	0	40.1888	43.4854	0	0	0	0	2.6118	0.0045029	0.9955	0.0090059	0.011976	FALSE
CCGGCTTTGTGAGCGAGACG	ADAMTS7	HGLibA_00839	3	13	0	0	8.61188	43.4854	0	0	0	0	2.3421	0.0095887	0.99041	0.019177	0.02324	FALSE
ACACCCACCTGGTGCGGGTC	ADAMTS7	HGLibA_00840	0	0	0	0	0	0	0	0	#DIV/0!	#DIV/0!	1.032	0.15103	0.84897	0.30206	0.30466	FALSE
ATGGCCGTGTCGTAGTGCTC	ADAMTS8	HGLibA_00841	30	7	0	0	86.1188	23.4152	0	0	0	0	2.7723	0.0027831	0.99722	0.0055663	0.0079965	FALSE
CAGTGTAAGCCCCCCATTGT	ADAMTS8	HGLibA_00842	55	99	0	0	157.884	331.158	0	0	0	0	4.0305	2.7833e-05	0.99997	5.5666e-05	0.00025859	FALSE
CGAACAGCGGTGCCATCACG	ADAMTS8	HGLibA_00843	50	41	0	0	143.531	137.146	0	0	0	0	3.579	0.00017244	0.99983	0.00034488	0.00094079	FALSE
CGCTGCGCCTATAAATGATG	ADAMTS9	HGLibA_00844	132	151	0	0	378.923	505.099	0	0	0	0	5.1731	1.1512e-07	1	2.3024e-07	5.9015e-06	FALSE
GACGTAGCAGCATTAAACAG	ADAMTS9	HGLibA_00845	50	93	0	0	143.531	311.088	0	0	0	0	3.9302	4.2438e-05	0.99996	8.4876e-05	0.00034607	FALSE
ATGCTGCTACGTCACCAGCC	ADAMTS9	HGLibA_00846	250	243	0	0	717.656	812.842	0	0	0	0	6.3164	1.3389e-10	1	2.6777e-10	4.7047e-08	FALSE
AGGCATCCCATAGGCCGTCC	ADAMTSL1	HGLibA_00847	52	30	0	0	149.273	100.351	0	0	0	0	3.4614	0.00026867	0.99973	0.00053734	0.001306	FALSE
CTCCTCGGAGCGTGCGGTCC	ADAMTSL1	HGLibA_00848	14	3	0	0	40.1888	10.0351	0	0	0	0	2.321	0.010144	0.98986	0.020288	0.024429	FALSE
CAAGCATGGAATGCTGCCGT	ADAMTSL1	HGLibA_00849	112	97	0	0	321.51	324.468	0	0	0	0	4.6424	1.7222e-06	1	3.4445e-06	3.7565e-05	FALSE
GACCGGAATCGAGTACATCG	ADAMTSL2	HGLibA_00850	116	48	0	0	332.993	160.561	0	0	0	0	4.0544	2.5136e-05	0.99997	5.0272e-05	0.00024049	FALSE
TGCGATAGTTGCCCGTCACG	ADAMTSL2	HGLibA_00851	13	15	0	0	37.3181	50.1754	0	0	0	0	2.6412	0.0041305	0.99587	0.008261	0.011139	FALSE
GACCAACGAGGTGTGCGAGC	ADAMTSL2	HGLibA_00852	14	14	0	0	40.1888	46.8304	0	0	0	0	2.6412	0.0041305	0.99587	0.008261	0.011139	FALSE
GGTCATCATAGCGATAAGTG	ADAMTSL3	HGLibA_00853	31	12	0	0	88.9894	40.1403	0	0	0	0	2.9076	0.0018212	0.99818	0.0036424	0.0056458	FALSE
CACTTATCGCTATGATGACC	ADAMTSL3	HGLibA_00854	0	0	0	0	0	0	0	0	#DIV/0!	#DIV/0!	1.032	0.15103	0.84897	0.30206	0.30466	FALSE
ACTGGGATGCTTGGGGCGAC	ADAMTSL3	HGLibA_00855	6	27	0	0	17.2238	90.3158	0	0	0	0	2.7165	0.0032986	0.9967	0.0065972	0.0092128	FALSE
TTCGATATAACCGTCCTCCC	ADAMTSL4	HGLibA_00856	49	82	0	0	140.661	274.292	0	0	0	0	3.9827	3.4075e-05	0.99997	6.8149e-05	0.00029684	FALSE
AGGACGGTTATATCGAAAGA	ADAMTSL4	HGLibA_00857	10	17	6	0	28.7063	56.8655	15.2458	0	0.531097	0	1.8443	0.032567	0.96743	0.065134	0.072186	FALSE
TCCTGGCCGCTCGAATCTCC	ADAMTSL4	HGLibA_00858	79	21	0	0	226.779	70.2456	0	0	0	0	3.3667	0.00038039	0.99962	0.00076078	0.001687	FALSE
GCGGCCGAAGCTGTGGTAGA	ADAMTSL5	HGLibA_00859	33	23	0	0	94.7307	76.9357	0	0	0	0	3.1302	0.00087348	0.99913	0.001747	0.0031625	FALSE
GGACAGGGCGGCCATTGTAC	ADAMTSL5	HGLibA_00860	6	46	0	0	17.2238	153.871	0	0	0	0	2.8789	0.0019955	0.998	0.0039909	0.0060809	FALSE
GCACACTGTAGGTCTCGGAA	ADAMTSL5	HGLibA_00861	28	32	0	0	80.3775	107.041	0	0	0	0	3.2002	0.00068655	0.99931	0.0013731	0.0026298	FALSE
CCGGGCCAAGTACGAGCGAC	ADAP1	HGLibA_00862	14	24	0	0	40.1888	80.2807	0	0	0	0	2.8557	0.0021474	0.99785	0.0042948	0.0064519	FALSE
GAACTCCTGTCGCTCGTACT	ADAP1	HGLibA_00863	136	92	1	0	390.405	307.743	2.54097	0	0.00650854	0	4.7677	9.3189e-07	1	1.8638e-06	2.4764e-05	FALSE
CAAGGTGAAGTCCGTCCGCC	ADAP1	HGLibA_00864	52	32	0	0	149.273	107.041	0	0	0	0	3.4886	0.00024277	0.99976	0.00048553	0.0012113	FALSE
GCTGCTTAAGGTAACCGAGA	ADAP2	HGLibA_00865	13	32	0	0	37.3181	107.041	0	0	0	0	2.9862	0.0014125	0.99859	0.002825	0.0046199	FALSE
GGGGAAACCATCTCGCTCCC	ADAP2	HGLibA_00866	17	8	0	0	48.8006	26.7602	0	0	0	0	2.558	0.0052632	0.99474	0.010526	0.013706	FALSE
AACTTTACCTGGGAGCGAGA	ADAP2	HGLibA_00867	17	53	0	0	48.8006	177.287	0	0	0	0	3.1763	0.0007458	0.99925	0.0014916	0.0028002	FALSE
AATAGTATCCGCGCAGCACC	ADAR	HGLibA_00868	94	107	0	0	269.839	357.918	0	0	0	0	4.6011	2.1015e-06	1	4.203e-06	4.2981e-05	FALSE
CTCGGCCATTGATGACAACC	ADAR	HGLibA_00869	48	15	0	0	137.79	50.1754	0	0	0	0	3.166	0.00077276	0.99923	0.0015455	0.0028814	FALSE
TGGTCTCTTACCGAGGTTCA	ADAR	HGLibA_00870	75	30	0	0	215.297	100.351	0	0	0	0	3.6616	0.00012531	0.99987	0.00025062	0.00074739	FALSE
AGCTGACGCTGTCTCACGCC	ADARB1	HGLibA_00871	23	34	0	0	66.0244	113.731	0	0	0	0	3.168	0.00076756	0.99923	0.0015351	0.0028646	FALSE
TCACGCTCGCAGAAAAGTGC	ADARB1	HGLibA_00872	45	18	0	0	129.178	60.2105	0	0	0	0	3.2093	0.00066521	0.99933	0.0013304	0.0025613	FALSE
CGTCTCATACCTTCCAGGAT	ADARB1	HGLibA_00873	134	116	0	0	384.664	388.023	0	0	0	0	4.937	3.9657e-07	1	7.9315e-07	1.372e-05	FALSE
GCGGTCCTTACCTTTCCGCT	ADARB2	HGLibA_00874	10	13	0	0	28.7063	43.4854	0	0	0	0	2.5258	0.005772	0.99423	0.011544	0.014861	FALSE
CGTGGACGGCAGGACGTTCG	ADARB2	HGLibA_00875	32	9	0	0	91.86	30.1053	0	0	0	0	2.8674	0.0020694	0.99793	0.0041389	0.0062582	FALSE
GGTGAACGGGCTCACGTTCG	ADARB2	HGLibA_00876	144	121	0	0	413.37	404.748	0	0	0	0	5.0347	2.3931e-07	1	4.7862e-07	9.674e-06	FALSE
TCTTGAACTCCGAAGCCTTT	ADAT1	HGLibA_00877	49	41	0	0	140.661	137.146	0	0	0	0	3.5716	0.00017737	0.99982	0.00035474	0.00096017	FALSE
ATTTGAACAGAGCCGCAGTG	ADAT1	HGLibA_00878	51	49	0	0	146.402	163.906	0	0	0	0	3.6866	0.00011365	0.99989	0.00022731	0.0006976	FALSE
CCTCAGCATGGCTATCATTG	ADAT1	HGLibA_00879	0	11	0	0	0	36.7953	0	0	#DIV/0!	0	2.1563	0.015529	0.98447	0.031058	0.036041	FALSE
GAGCACGCGCCGCTTGCAGC	ADAT2	HGLibA_00880	13	7	0	0	37.3181	23.4152	0	0	0	0	2.4208	0.0077435	0.99226	0.015487	0.019233	FALSE
CACTTTGACGACACCAATCG	ADAT2	HGLibA_00881	80	51	0	0	229.65	170.596	0	0	0	0	3.9836	3.3937e-05	0.99997	6.7874e-05	0.00029573	FALSE
CGCGTGCTCGGTGTCGGCAG	ADAT2	HGLibA_00882	16	9	0	0	45.93	30.1053	0	0	0	0	2.558	0.0052632	0.99474	0.010526	0.013706	FALSE
CGCACACCATGACGGCGTGC	ADAT3	HGLibA_00883	73	27	0	0	209.556	90.3158	0	0	0	0	3.5657	0.00018143	0.99982	0.00036286	0.00097766	FALSE
GCGCACCGTAGAAGACGCGC	ADAT3	HGLibA_00884	0	0	0	0	0	0	0	0	#DIV/0!	#DIV/0!	1.032	0.15103	0.84897	0.30206	0.30466	FALSE
GCGTAAACTGGACGCAGACG	ADAT3	HGLibA_00885	6	60	0	0	17.2238	200.702	0	0	0	0	2.9575	0.0015509	0.99845	0.0031019	0.0049724	FALSE
GTACACGATGGTCTTGGAGG	ADC	HGLibA_00886	31	19	0	0	88.9894	63.5555	0	0	0	0	3.0363	0.0011974	0.9988	0.0023948	0.0040474	FALSE
CGAGGTAGCTGCCTTCTTCG	ADC	HGLibA_00887	64	82	0	0	183.72	274.292	0	0	0	0	4.1525	1.6446e-05	0.99998	3.2892e-05	0.00017953	FALSE
GTTGGCGCAGATGATCTTAC	ADC	HGLibA_00888	38	39	0	0	109.084	130.456	0	0	0	0	3.4219	0.00031096	0.99969	0.00062193	0.0014512	FALSE
CTAATGACTTTGGCGCTGTC	ADCK1	HGLibA_00889	84	21	0	0	241.133	70.2456	0	0	0	0	3.3637	0.00038449	0.99962	0.00076899	0.0016999	FALSE
CTTAGAGATTCGCAACAACG	ADCK1	HGLibA_00890	26	46	0	0	74.6363	153.871	0	0	0	0	3.3814	0.00036055	0.99964	0.00072109	0.0016181	FALSE
AAGACCAACGACCTGCTGCG	ADCK1	HGLibA_00891	126	110	0	0	361.699	367.953	0	0	0	0	4.841	6.459e-07	1	1.2918e-06	1.9027e-05	FALSE
GATTCTGAGCTTCGTAACGC	ADCK2	HGLibA_00892	109	54	0	0	312.898	180.632	0	0	0	0	4.2537	1.0515e-05	0.99999	2.1031e-05	0.00013146	FALSE
TTCCCTCTGCCCGCTGCGAC	ADCK2	HGLibA_00893	49	55	0	0	140.661	183.977	0	0	0	0	3.7383	9.2625e-05	0.99991	0.00018525	0.00060222	FALSE
ACTTGACGGCTTTCACATTC	ADCK2	HGLibA_00894	185	138	0	0	531.066	461.614	0	0	0	0	5.3906	3.5109e-08	1	7.0218e-08	2.5956e-06	FALSE
GCGTGGTGCGGCACTCAAGC	ADCK3	HGLibA_00895	34	8	0	0	97.6013	26.7602	0	0	0	0	2.8527	0.0021677	0.99783	0.0043353	0.0065082	FALSE
ATTGGCCGGCTGGCCAACTT	ADCK3	HGLibA_00896	15	17	0	0	43.0594	56.8655	0	0	0	0	2.731	0.0031572	0.99684	0.0063144	0.0088783	FALSE
GATCGTGCGCACGCTCTGCA	ADCK3	HGLibA_00897	45	20	0	0	129.178	66.9006	0	0	0	0	3.2408	0.000596	0.9994	0.001192	0.0023569	FALSE
GCTAGGAGTACTGGCCGAGA	ADCK4	HGLibA_00898	22	27	0	0	63.1538	90.3158	0	0	0	0	3.0363	0.0011974	0.9988	0.0023947	0.0040474	FALSE
TGACCGCTCTCGAGAACGCA	ADCK4	HGLibA_00899	46	70	0	0	132.049	234.152	0	0	0	0	3.8739	5.3555e-05	0.99995	0.00010711	0.00040778	FALSE
GCCCATCCTGGTAAAACTTT	ADCK4	HGLibA_00900	50	12	0	0	143.531	40.1403	0	0	0	0	3.0657	0.0010858	0.99891	0.0021716	0.0037426	FALSE
GGTGCTCTCCACCGCGGTAG	ADCK5	HGLibA_00901	25	8	0	0	71.7656	26.7602	0	0	0	0	2.7244	0.0032214	0.99678	0.0064428	0.0090234	FALSE
TGCACCAATGTTGTCCTTCG	ADCK5	HGLibA_00902	76	136	0	0	218.168	454.924	0	0	0	0	4.2835	9.1982e-06	0.99999	1.8396e-05	0.00011945	FALSE
GGACTCGTTACCTTGGAGGA	ADCK5	HGLibA_00903	9	32	0	0	25.8356	107.041	0	0	0	0	2.863	0.0020979	0.9979	0.0041959	0.0063361	FALSE
GTTCACACCGACGAAGAGCA	ADCY1	HGLibA_00904	91	54	0	0	261.227	180.632	0	0	0	0	4.1062	2.0113e-05	0.99998	4.0226e-05	0.0002056	FALSE
TGTCGCCGCATCAAGATTCT	ADCY1	HGLibA_00905	148	201	0	0	424.853	672.351	0	0	0	0	5.3998	3.3349e-08	1	6.6698e-08	2.5046e-06	FALSE
GGACTGCTACTACTGCGTGT	ADCY1	HGLibA_00906	70	25	0	0	200.944	83.6257	0	0	0	0	3.5117	0.0002226	0.99978	0.00044519	0.0011347	FALSE
ACCTTAACTGCTCTCTGATC	ADCY10	HGLibA_00907	69	27	0	0	198.073	90.3158	0	0	0	0	3.5762	0.00017429	0.99983	0.00034857	0.00094998	FALSE
CCTGACCAATCACCAGAAAG	ADCY10	HGLibA_00908	35	34	0	0	100.472	113.731	0	0	0	0	3.319	0.00045177	0.99955	0.00090355	0.0019219	FALSE
CCCCCATACCTGCAAATTTC	ADCY10	HGLibA_00909	95	37	0	0	272.709	123.766	0	0	0	0	3.817	6.7548e-05	0.99993	0.0001351	0.0004813	FALSE
CCGCGACTTGATGCAATTAC	ADCY2	HGLibA_00910	56	120	0	0	160.755	401.403	0	0	0	0	3.9289	4.2671e-05	0.99996	8.5342e-05	0.00034762	FALSE
GCTTATGGTAGGCTCCCGCC	ADCY2	HGLibA_00911	40	37	0	0	114.825	123.766	0	0	0	0	3.4219	0.00031097	0.99969	0.00062193	0.0014512	FALSE
TCCATATCACCAACGAGAAG	ADCY2	HGLibA_00912	24	29	0	0	68.895	97.0058	0	0	0	0	3.1012	0.00096363	0.99904	0.0019273	0.003417	FALSE
CACGCGCGAAGTTCAGGCCC	ADCY3	HGLibA_00913	41	9	0	0	117.696	30.1053	0	0	0	0	2.9283	0.0017042	0.9983	0.0034085	0.0053533	FALSE
CTTCTCCGAGCCCGAATACT	ADCY3	HGLibA_00914	170	142	0	0	488.006	474.994	0	0	0	0	5.332	4.8564e-08	1	9.7127e-08	3.2503e-06	FALSE
TTACGAGATGGCCTCCACCA	ADCY3	HGLibA_00915	50	55	0	0	143.531	183.977	0	0	0	0	3.7451	9.0149e-05	0.99991	0.0001803	0.00059168	FALSE
CAGCGCGACCCATACCAAGC	ADCY4	HGLibA_00916	0	6	0	0	0	20.0702	0	0	#DIV/0!	0	1.873	0.030531	0.96947	0.061062	0.067788	FALSE
TGGGTCGCGCTGCTAGCGCT	ADCY4	HGLibA_00917	0	0	0	0	0	0	0	0	#DIV/0!	#DIV/0!	1.032	0.15103	0.84897	0.30206	0.30466	FALSE
CTCGTAGAAGAGGTCTTCGC	ADCY4	HGLibA_00918	48	16	0	0	137.79	53.5205	0	0	0	0	3.2097	0.00066435	0.99934	0.0013287	0.0025613	FALSE
GCGGTTCATCTTGGCGATCA	ADCY5	HGLibA_00919	22	29	0	0	63.1538	97.0058	0	0	0	0	3.0716	0.0010644	0.99894	0.0021288	0.0036888	FALSE
CTGCACCCACTATCCGGCTG	ADCY5	HGLibA_00920	11	29	0	0	31.5769	97.0058	0	0	0	0	2.9076	0.0018211	0.99818	0.0036422	0.0056458	FALSE
GGTGCAGACACCCACGATGT	ADCY5	HGLibA_00921	71	48	0	0	203.814	160.561	0	0	0	0	3.8707	5.4268e-05	0.99995	0.00010854	0.00041147	FALSE
ACGCGTTGCGCTCGCCACCA	ADCY6	HGLibA_00922	22	31	0	0	63.1538	103.696	0	0	0	0	3.1061	0.0009479	0.99905	0.0018958	0.0033756	FALSE
GCAGTGTTGCCCGAGTGATG	ADCY6	HGLibA_00923	19	9	0	0	54.5419	30.1053	0	0	0	0	2.6266	0.0043118	0.99569	0.0086235	0.01155	FALSE
CCGCAGCCAGCTTGTCAAAC	ADCY6	HGLibA_00924	4	12	0	0	11.4825	40.1403	0	0	0	0	2.3316	0.0098607	0.99014	0.019721	0.023841	FALSE
ACTTCTCGTAGAGCGCATCT	ADCY7	HGLibA_00925	18	10	0	0	51.6713	33.4503	0	0	0	0	2.6266	0.0043117	0.99569	0.0086235	0.01155	FALSE
CTACTTCCTCAACGAGGGCG	ADCY7	HGLibA_00926	14	23	0	0	40.1888	76.9357	0	0	0	0	2.8378	0.0022711	0.99773	0.0045422	0.0067571	FALSE
TGTTACCTGCTCCCACGCAC	ADCY7	HGLibA_00927	87	73	0	0	249.744	244.187	0	0	0	0	4.2537	1.0515e-05	0.99999	2.103e-05	0.00013146	FALSE
CGTAGCCTATGCCGTCGCCC	ADCY8	HGLibA_00928	14	36	0	0	40.1888	120.421	0	0	0	0	3.0395	0.001185	0.99881	0.00237	0.0040213	FALSE
CCACTTCCGATTTGCGCCTT	ADCY8	HGLibA_00929	178	108	0	0	510.971	361.263	0	0	0	0	5.1483	1.3141e-07	1	2.6282e-07	6.4397e-06	FALSE
ATGGGCCAGTCGATCAAATC	ADCY8	HGLibA_00930	25	20	0	0	71.7656	66.9006	0	0	0	0	2.9628	0.0015243	0.99848	0.0030485	0.0048955	FALSE
CTTACCTGATGGACACCGCG	ADCY9	HGLibA_00931	81	36	0	0	232.521	120.421	0	0	0	0	3.8285	6.4464e-05	0.99994	0.00012893	0.00046469	FALSE
TGTCCCTCGCGGTGTCCATC	ADCY9	HGLibA_00932	159	148	0	0	456.429	495.064	0	0	0	0	5.3083	5.532e-08	1	1.1064e-07	3.5537e-06	FALSE
CGGCCCCCACGACGGTGGCG	ADCY9	HGLibA_00933	26	44	0	0	74.6363	147.181	0	0	0	0	3.3526	0.00040034	0.9996	0.00080068	0.0017521	FALSE
GGCTCCGAGCCATCGAAGTC	ADCYAP1	HGLibA_00934	8	18	0	0	22.965	60.2105	0	0	0	0	2.6118	0.0045029	0.9955	0.0090057	0.011976	FALSE
CCGTGAAGATCCCGTCCGAG	ADCYAP1	HGLibA_00935	53	12	0	0	152.143	40.1403	0	0	0	0	3.0746	0.001054	0.99895	0.0021081	0.0036669	FALSE
AACCCGCTGCCAGACTTCGA	ADCYAP1	HGLibA_00936	34	40	0	0	97.6013	133.801	0	0	0	0	3.3937	0.00034483	0.99966	0.00068966	0.0015644	FALSE
GTCTGGGAGACCGAAACCAT	ADCYAP1R1	HGLibA_00937	45	25	0	0	129.178	83.6257	0	0	0	0	3.3147	0.0004587	0.99954	0.00091741	0.0019396	FALSE
GTGTTGGAAGCCCGCCCATG	ADCYAP1R1	HGLibA_00938	18	15	0	0	51.6713	50.1754	0	0	0	0	2.7441	0.0030337	0.99697	0.0060673	0.0085814	FALSE
CCCCTTACCTGAGAGATCTA	ADCYAP1R1	HGLibA_00939	63	44	0	0	180.849	147.181	0	0	0	0	3.7485	8.894e-05	0.99991	0.00017788	0.00058547	FALSE
GACCAGAGTGAACTCCGAGC	ADD1	HGLibA_00940	73	8	0	0	209.556	26.7602	0	0	0	0	3.0315	0.0012168	0.99878	0.0024336	0.0041004	FALSE
CATGGCACCAGACCTTCGCC	ADD1	HGLibA_00941	166	135	0	0	476.524	451.579	0	0	0	0	5.2625	7.1069e-08	1	1.4214e-07	4.2575e-06	FALSE
GAATGGTGATTCTCGTGCTG	ADD1	HGLibA_00942	70	49	0	0	200.944	163.906	0	0	0	0	3.8707	5.4268e-05	0.99995	0.00010854	0.00041147	FALSE
TGAAGTCCGCGATCTGTCGC	ADD2	HGLibA_00943	71	51	0	0	203.814	170.596	0	0	0	0	3.9026	4.7584e-05	0.99995	9.5169e-05	0.00037436	FALSE
AGTACATGCGCCTTCGCAAC	ADD2	HGLibA_00944	19	9	0	0	54.5419	30.1053	0	0	0	0	2.6266	0.0043118	0.99569	0.0086235	0.01155	FALSE
CCGCATGAGCCGCTCCCCTT	ADD2	HGLibA_00945	176	150	0	0	505.23	501.754	0	0	0	0	5.4177	3.0193e-08	1	6.0387e-08	2.3167e-06	FALSE
ACAAGTCTACAAGTCTGTAC	ADD3	HGLibA_00946	75	55	0	0	215.297	183.977	0	0	0	0	3.9775	3.4824e-05	0.99997	6.9649e-05	0.0003012	FALSE
ACAGGCCTTTCGGGAAGACT	ADD3	HGLibA_00947	93	51	0	0	266.968	170.596	0	0	0	0	4.0945	2.1156e-05	0.99998	4.2312e-05	0.00021287	FALSE
ACACCTATCAATGACCTTCC	ADD3	HGLibA_00948	48	20	0	0	137.79	66.9006	0	0	0	0	3.2803	0.00051843	0.99948	0.0010369	0.0021248	FALSE
TCACCTTAATACGAACTTCA	ADH1A	HGLibA_00949	144	31	0	0	413.37	103.696	0	0	0	0	3.5394	0.00020052	0.9998	0.00040103	0.0010535	FALSE
CCATGGTACCACTAACCACG	ADH1A	HGLibA_00950	28	8	0	0	80.3775	26.7602	0	0	0	0	2.7762	0.0027495	0.99725	0.0054991	0.0079108	FALSE
CTGTGGCACAGATGACCACG	ADH1A	HGLibA_00951	33	39	0	0	94.7307	130.456	0	0	0	0	3.365	0.00038274	0.99962	0.00076547	0.0016928	FALSE
CCAGGTTGCCACTAACCACG	ADH1B	HGLibA_00952	172	90	0	1	493.748	301.053	0	2.11559	0	0.00702733	4.9121	4.5043e-07	1	9.0087e-07	1.4983e-05	FALSE
TCTCATCCACCACCGTGTAC	ADH1B	HGLibA_00953	81	70	0	0	232.521	234.152	0	0	0	0	4.1753	1.4881e-05	0.99999	2.9762e-05	0.00016762	FALSE
GTCTGCAGTTAACGTTGCCA	ADH1B	HGLibA_00954	76	42	0	0	218.168	140.491	0	0	0	0	3.8481	5.9529e-05	0.99994	0.00011906	0.0004394	FALSE
AGACTTACATAAACCGATCC	ADH4	HGLibA_00955	266	231	0	0	763.586	772.702	0	0	0	0	6.3257	1.2607e-10	1	2.5214e-10	4.5808e-08	FALSE
CTAGCTTTCCCAGTGATCGT	ADH4	HGLibA_00956	113	126	0	0	324.381	421.474	0	0	0	0	4.8748	5.445e-07	1	1.089e-06	1.6942e-05	FALSE
GGAGTGACCAACGTCAAACC	ADH4	HGLibA_00957	0	0	0	0	0	0	0	0	#DIV/0!	#DIV/0!	1.032	0.15103	0.84897	0.30206	0.30466	FALSE
CTGATAGATCATTGCCACTG	ADH5	HGLibA_00958	62	75	0	0	177.979	250.877	0	0	0	0	4.068	2.3712e-05	0.99998	4.7423e-05	0.00023066	FALSE
GTGCTCATTGAGATGACCGA	ADH5	HGLibA_00959	20	13	0	0	57.4125	43.4854	0	0	0	0	2.731	0.0031573	0.99684	0.0063145	0.0088783	FALSE
ACTTCAGGTTATCAAGTGCA	ADH5	HGLibA_00960	141	37	0	0	404.758	123.766	0	0	0	0	3.6629	0.00012468	0.99988	0.00024936	0.00074639	FALSE
TCCATACAGGTTGTGGCCAC	ADH6	HGLibA_00961	62	110	0	0	177.979	367.953	0	0	0	0	4.1345	1.7786e-05	0.99998	3.5572e-05	0.00018933	FALSE
GCTGGAATCGTTGAGAGTAT	ADH6	HGLibA_00962	30	62	0	0	86.1188	207.392	0	0	0	0	3.527	0.00021013	0.99979	0.00042025	0.0010876	FALSE
GATGCAAAGCAGCCATACTC	ADH6	HGLibA_00963	3	43	0	0	8.61188	143.836	0	0	0	0	2.7972	0.0025774	0.99742	0.0051547	0.0075098	FALSE
CCTACTCGCTCCTAATGCAA	ADH7	HGLibA_00964	117	86	0	0	335.863	287.672	0	0	0	0	4.5913	2.2027e-06	1	4.4054e-06	4.4424e-05	FALSE
AATGCTTGTCGCAACCCAGA	ADH7	HGLibA_00965	59	60	0	0	169.367	200.702	0	0	0	0	3.8867	5.081e-05	0.99995	0.00010162	0.0003928	FALSE
GACTAAAGAAGTTCGCATTA	ADH7	HGLibA_00966	22	14	0	0	63.1538	46.8304	0	0	0	0	2.7951	0.0025943	0.99741	0.0051886	0.0075321	FALSE
AGGATCAATCAGTCCCAGTG	ADHFE1	HGLibA_00967	16	10	0	0	45.93	33.4503	0	0	0	0	2.5815	0.0049188	0.99508	0.0098376	0.012924	FALSE
CGACCACTCGGGCAGGCATG	ADHFE1	HGLibA_00968	64	54	0	0	183.72	180.632	0	0	0	0	3.8707	5.4268e-05	0.99995	0.00010854	0.00041147	FALSE
TTACAATGTGGATCACCCAC	ADHFE1	HGLibA_00969	30	1	0	0	86.1188	3.34503	0	0	0	0	2.5541	0.0053228	0.99468	0.010646	0.013857	FALSE
GAAATTTCACGTACTGCCCG	ADI1	HGLibA_00970	44	46	0	0	126.308	153.871	0	0	0	0	3.579	0.00017244	0.99983	0.00034488	0.00094079	FALSE
GCAGTGGGTACTTCGATGTG	ADI1	HGLibA_00971	92	71	0	0	264.098	237.497	0	0	0	0	4.2729	9.647e-06	0.99999	1.9294e-05	0.00012355	FALSE
GGGGATCTATCACCGCTTCA	ADI1	HGLibA_00972	23	42	0	0	66.0244	140.491	0	0	0	0	3.2847	0.00051049	0.99949	0.001021	0.0021064	FALSE
GAAGTACCCTTTGATGCCGC	ADIG	HGLibA_00973	23	46	0	0	66.0244	153.871	0	0	0	0	3.3442	0.00041257	0.99959	0.00082513	0.0017948	FALSE
CTACGCTTCTTACTTAGCCA	ADIG	HGLibA_00974	14	2	0	0	40.1888	6.69006	0	0	0	0	2.2881	0.011065	0.98894	0.02213	0.026445	FALSE
AAATGACTCCAGTGTGTGCT	ADIG	HGLibA_00975	89	141	0	0	255.486	471.649	0	0	0	0	4.5596	2.5631e-06	1	5.1261e-06	4.9413e-05	FALSE
CCAGGGCATCCGGGCCATAA	ADIPOQ	HGLibA_00976	29	61	0	0	83.2481	204.047	0	0	0	0	3.4993	0.00023325	0.99977	0.00046651	0.0011746	FALSE
ATCGGTGAAACCGGAGTACC	ADIPOQ	HGLibA_00977	106	38	0	0	304.286	127.111	0	0	0	0	3.7962	7.3452e-05	0.99993	0.0001469	0.00051159	FALSE
TAGGCAAAGTAGTACAGCCC	ADIPOQ	HGLibA_00978	33	37	0	0	94.7307	123.766	0	0	0	0	3.34	0.00041884	0.99958	0.00083768	0.0018114	FALSE
GTCCCACTGCGCCACAATGA	ADIPOR1	HGLibA_00979	30	9	0	0	86.1188	30.1053	0	0	0	0	2.8318	0.0023143	0.99769	0.0046286	0.0068577	FALSE
CTGCCATCATTGTGGCGCAG	ADIPOR1	HGLibA_00980	41	38	0	0	117.696	127.111	0	0	0	0	3.4457	0.00028479	0.99972	0.00056958	0.0013614	FALSE
GACAACGACTATCTGCTACA	ADIPOR1	HGLibA_00981	17	7	0	0	48.8006	23.4152	0	0	0	0	2.5258	0.0057721	0.99423	0.011544	0.014861	FALSE
CTCATGATGTACTACCAGAC	ADIPOR2	HGLibA_00982	6	19	0	0	17.2238	63.5555	0	0	0	0	2.5968	0.0047049	0.9953	0.0094098	0.012452	FALSE
CTCTTCGTGTACCATCCAGT	ADIPOR2	HGLibA_00983	159	108	0	0	456.429	361.263	0	0	0	0	5.0325	2.42e-07	1	4.8401e-07	9.7366e-06	FALSE
CTTACAAGCCCATCATGCTA	ADIPOR2	HGLibA_00984	36	17	0	0	103.343	56.8655	0	0	0	0	3.0716	0.0010644	0.99894	0.0021289	0.0036888	FALSE
CTGGTTAGCAGTCTTGTCGA	ADIRF	HGLibA_00985	24	9	0	0	68.895	30.1053	0	0	0	0	2.7244	0.0032214	0.99678	0.0064428	0.0090234	FALSE
CATCGACAAGACTGCTAACC	ADIRF	HGLibA_00986	83	67	0	0	238.262	224.117	0	0	0	0	4.1639	1.5644e-05	0.99998	3.1287e-05	0.00017319	FALSE
CACTTGCTGAGCTGCCGCTC	ADIRF	HGLibA_00987	54	80	0	0	155.014	267.602	0	0	0	0	4.0501	2.5593e-05	0.99997	5.1186e-05	0.00024322	FALSE
AGCGCTCACCTCAGCGCTTG	ADK	HGLibA_00988	59	39	7	0	169.367	130.456	17.7868	0	0.105019	0	2.9921	0.0013854	0.99861	0.0027708	0.0045476	FALSE
TGGAGGCGCCGCAAGCGCTG	ADK	HGLibA_00989	25	19	0	0	71.7656	63.5555	0	0	0	0	2.9465	0.001607	0.99839	0.003214	0.0051063	FALSE
TTCAAAGTCGAATATCATGC	ADK	HGLibA_00990	30	7	0	0	86.1188	23.4152	0	0	0	0	2.7723	0.0027831	0.99722	0.0055663	0.0079965	FALSE
CGACGCGACATCCAACCGAG	ADM	HGLibA_00991	21	52	0	0	60.2831	173.941	0	0	0	0	3.2807	0.00051782	0.99948	0.0010356	0.0021248	FALSE
TCCTAGGCGCTGACACCGCT	ADM	HGLibA_00992	51	79	0	0	146.402	264.257	0	0	0	0	4.0111	3.0224e-05	0.99997	6.0447e-05	0.0002734	FALSE
ACAAGGACAACGTCGCCCCC	ADM	HGLibA_00993	42	96	0	0	120.566	321.123	0	0	0	0	3.7218	9.8893e-05	0.9999	0.00019779	0.00063355	FALSE
AACTCATGGGACCGGCCGGC	ADM2	HGLibA_00994	0	1	0	0	0	3.34503	0	0	#DIV/0!	0	1.0321	0.15102	0.84898	0.30205	0.30466	FALSE
ACCCGCGACCCGTCAAACCC	ADM2	HGLibA_00995	0	0	0	0	0	0	0	0	#DIV/0!	#DIV/0!	1.032	0.15103	0.84897	0.30206	0.30466	FALSE
GTCTTCGGGGGCCCGAGTGT	ADM2	HGLibA_00996	0	5	0	0	0	16.7251	0	0	#DIV/0!	0	1.7996	0.035964	0.96404	0.071927	0.079245	FALSE
TCCAGTATATGATCTCCGCC	ADM5	HGLibA_00997	0	1	0	0	0	3.34503	0	0	#DIV/0!	0	1.0321	0.15102	0.84898	0.30205	0.30466	FALSE
CCTACAGCTATGGGCGCCGC	ADM5	HGLibA_00998	7	12	0	0	20.0944	40.1403	0	0	0	0	2.4208	0.0077433	0.99226	0.015487	0.019233	FALSE
CCCCTTGGGCGGAGAAGGCG	ADM5	HGLibA_00999	0	0	0	0	0	0	0	0	#DIV/0!	#DIV/0!	1.032	0.15103	0.84897	0.30206	0.30466	FALSE
ATCGAAGACCATGAACGTAT	ADNP	HGLibA_01000	18	28	0	0	51.6713	93.6608	0	0	0	0	3.0001	0.0013495	0.99865	0.002699	0.0044459	FALSE
TGCTCGTAAGTGCGCTTCAC	ADNP	HGLibA_01001	38	16	0	0	109.084	53.5205	0	0	0	0	3.0865	0.0010126	0.99899	0.0020253	0.0035505	FALSE
CCCATCACTTACGAAAAACC	ADNP	HGLibA_01002	19	90	0	0	54.5419	301.053	0	0	0	0	3.2661	0.00054513	0.99945	0.0010903	0.0022082	FALSE
CTTTCCGTCCAACGTCTACC	ADNP2	HGLibA_01003	127	77	0	0	364.569	257.567	0	0	0	0	4.5864	2.2552e-06	1	4.5103e-06	4.5139e-05	FALSE
CCGTCACGGGTTCTTCCCCC	ADNP2	HGLibA_01004	5	2	0	0	14.3531	6.69006	0	0	0	0	1.8953	0.029025	0.97098	0.058049	0.064829	FALSE
GACCTTAAAGGCTTTGATCC	ADNP2	HGLibA_01005	11	21	0	0	31.5769	70.2456	0	0	0	0	2.7441	0.0030336	0.99697	0.0060672	0.0085814	FALSE
TTCGCGGGCCGAGTACACCG	ADO	HGLibA_01006	0	6	0	0	0	20.0702	0	0	#DIV/0!	0	1.873	0.030531	0.96947	0.061062	0.067788	FALSE
GATCCAACGGATCGCCCGCC	ADO	HGLibA_01007	0	0	0	0	0	0	0	0	#DIV/0!	#DIV/0!	1.032	0.15103	0.84897	0.30206	0.30466	FALSE
ACAAGCTAGACGCGGGCGGC	ADO	HGLibA_01008	19	6	0	0	54.5419	20.0702	0	0	0	0	2.5501	0.0053848	0.99462	0.01077	0.013995	FALSE
GGCGACCCGCAGAAGTACTA	ADORA1	HGLibA_01009	5	24	0	0	14.3531	80.2807	0	0	0	0	2.6449	0.0040861	0.99591	0.0081722	0.011043	FALSE
CTCGAACTCGCACTTGATCA	ADORA1	HGLibA_01010	40	50	0	0	114.825	167.251	0	0	0	0	3.5864	0.00016765	0.99983	0.0003353	0.00092088	FALSE
CTTCTGCTTCATCGTGTCGC	ADORA1	HGLibA_01011	226	57	0	0	648.761	190.667	0	0	0	0	3.845	6.0264e-05	0.99994	0.00012053	0.00044423	FALSE
TCTGGCGGAACTCGCGGATA	ADORA2A	HGLibA_01012	13	33	0	0	37.3181	110.386	0	0	0	0	2.9912	0.0013895	0.99861	0.0027791	0.0045601	FALSE
CTCCTCGGTGTACATCACGG	ADORA2A	HGLibA_01013	33	33	0	0	94.7307	110.386	0	0	0	0	3.2803	0.00051841	0.99948	0.0010368	0.0021248	FALSE
CGTGGCTGCGAATGATCTTG	ADORA2A	HGLibA_01014	47	83	0	0	134.919	277.637	0	0	0	0	3.9152	4.5165e-05	0.99995	9.033e-05	0.0003619	FALSE
CATCGCCGCGCTTTCGGTGG	ADORA2B	HGLibA_01015	104	130	0	0	298.545	434.854	0	0	0	0	4.8478	6.2416e-07	1	1.2483e-06	1.8593e-05	FALSE
GTTGCCCGCCACCGAAAGCG	ADORA2B	HGLibA_01016	9	32	0	0	25.8356	107.041	0	0	0	0	2.863	0.0020979	0.9979	0.0041959	0.0063361	FALSE
GTTCCGGTAAGCATAGACAA	ADORA2B	HGLibA_01017	17	25	0	0	48.8006	83.6257	0	0	0	0	2.93	0.001695	0.99831	0.0033899	0.0053302	FALSE
TCCGCAAGGCTGACCGCTCC	ADORA3	HGLibA_01018	49	32	0	0	140.661	107.041	0	0	0	0	3.4575	0.00027261	0.99973	0.00054521	0.0013211	FALSE
TCGCTGTGGACCGATACTTG	ADORA3	HGLibA_01019	76	12	0	0	218.168	40.1403	0	0	0	0	3.1287	0.00087787	0.99912	0.0017557	0.0031761	FALSE
CATTGGACTCTGCGCCATAG	ADORA3	HGLibA_01020	20	6	0	0	57.4125	20.0702	0	0	0	0	2.5659	0.0051451	0.99485	0.01029	0.013442	FALSE
TGTTCCACCAGAGTCATTGC	ADPGK	HGLibA_01021	5	60	0	0	14.3531	200.702	0	0	0	0	2.9393	0.001645	0.99835	0.0032901	0.0052079	FALSE
AGTCAATGCATGTGTTGATG	ADPGK	HGLibA_01022	57	67	0	0	163.626	224.117	0	0	0	0	3.9435	4.0158e-05	0.99996	8.0316e-05	0.00033235	FALSE
TTCTCTCACGACCTCTCCAA	ADPGK	HGLibA_01023	46	46	0	0	132.049	153.871	0	0	0	0	3.601	0.0001585	0.99984	0.00031701	0.00088465	FALSE
CGGCTTGGATGCCCTAGACG	ADPRH	HGLibA_01024	7	2	0	0	20.0944	6.69006	0	0	0	0	2.0123	0.022094	0.97791	0.044189	0.050046	FALSE
ATCCAAGTGAGCATCGAGAG	ADPRH	HGLibA_01025	81	84	0	0	232.521	280.982	0	0	0	0	4.3056	8.327e-06	0.99999	1.6654e-05	0.00011157	FALSE
GGAGAAGATACACCGGCAGT	ADPRH	HGLibA_01026	14	6	0	0	40.1888	20.0702	0	0	0	0	2.4208	0.0077435	0.99226	0.015487	0.019233	FALSE
GACCCTCATCGAGGTCAGCG	ADPRHL1	HGLibA_01027	19	13	0	0	54.5419	43.4854	0	0	0	0	2.7177	0.003287	0.99671	0.006574	0.0091834	FALSE
ACTCCACGCTGACCTCGATG	ADPRHL1	HGLibA_01028	100	42	0	0	287.063	140.491	0	0	0	0	3.9472	3.9532e-05	0.99996	7.9063e-05	0.00032944	FALSE
CCAGGCGAGAAGGTAGTTAT	ADPRHL1	HGLibA_01029	123	51	0	0	353.087	170.596	0	0	0	0	4.0974	2.0894e-05	0.99998	4.1788e-05	0.0002112	FALSE
CTCAAAGACATCGCGACATT	ADPRHL2	HGLibA_01030	160	120	0	0	459.3	401.403	0	0	0	0	5.1234	1.5004e-07	1	3.0009e-07	7.027e-06	FALSE
AGGAGCCTTTCCCGTTAAAC	ADPRHL2	HGLibA_01031	12	113	0	0	34.4475	377.988	0	0	0	0	3.2031	0.00067977	0.99932	0.0013595	0.0026115	FALSE
TTACAATGGCGCCATCCTGC	ADPRHL2	HGLibA_01032	34	58	0	0	97.6013	194.012	0	0	0	0	3.6227	0.00014576	0.99985	0.00029151	0.00083323	FALSE
ATGTCTGTAGTATCGCCGCC	ADPRM	HGLibA_01033	26	55	0	0	74.6363	183.977	0	0	0	0	3.4305	0.00030122	0.9997	0.00060243	0.0014198	FALSE
AACATCTGCGATGACGCCAA	ADPRM	HGLibA_01034	88	38	0	0	252.615	127.111	0	0	0	0	3.8809	5.204e-05	0.99995	0.00010408	0.00039955	FALSE
CACACATTGTCAGAGGCGTC	ADPRM	HGLibA_01035	53	54	0	0	152.143	180.632	0	0	0	0	3.7654	8.3131e-05	0.99992	0.00016626	0.0005574	FALSE
GATCAAGAGAGACCTTCTAC	ADRA1A	HGLibA_01036	47	18	0	0	134.919	60.2105	0	0	0	0	3.2363	0.00060539	0.99939	0.0012108	0.0023865	FALSE
TTCACAAACGCCATCCGTCT	ADRA1A	HGLibA_01037	281	190	31	0	806.646	635.555	78.77	0	0.0976512	0	5.3842	3.6381e-08	1	7.2762e-08	2.662e-06	FALSE
GGAAGCTGGCTTCATGTCAT	ADRA1A	HGLibA_01038	12	2	0	0	34.4475	6.69006	0	0	0	0	2.2173	0.013301	0.9867	0.026602	0.031253	FALSE
CGCGCTTTCGTGCGCATCCT	ADRA1B	HGLibA_01039	244	121	0	0	700.433	404.748	0	0	0	0	5.1296	1.4517e-07	1	2.9034e-07	6.8768e-06	FALSE
AGCGAGCCGCCGCGCGTCCA	ADRA1B	HGLibA_01040	55	9	0	0	157.884	30.1053	0	0	0	0	2.9908	0.0013911	0.99861	0.0027822	0.0045646	FALSE
GTACTGCCGTGTCTATATAG	ADRA1B	HGLibA_01041	3	30	0	0	8.61188	100.351	0	0	0	0	2.6691	0.0038023	0.9962	0.0076047	0.010383	FALSE
ATACCGCAGAAGCGCTCGTC	ADRA1D	HGLibA_01042	10	8	0	0	28.7063	26.7602	0	0	0	0	2.3825	0.0085988	0.9914	0.017198	0.0211	FALSE
TGCGCGCGACCACGTACACG	ADRA1D	HGLibA_01043	25	4	0	0	71.7656	13.3801	0	0	0	0	2.5976	0.0046939	0.99531	0.0093878	0.012435	FALSE
CTGTCGCACAAGATCCGCGC	ADRA1D	HGLibA_01044	31	20	0	0	88.9894	66.9006	0	0	0	0	3.0516	0.0011382	0.99886	0.0022765	0.0038872	FALSE
GCCGCGCGACACCGACGCGC	ADRA2A	HGLibA_01045	32	38	0	0	91.86	127.111	0	0	0	0	3.34	0.00041884	0.99958	0.00083768	0.0018114	FALSE
CCCGACGGCCGTGAGCGTGT	ADRA2A	HGLibA_01046	97	10	0	0	278.451	33.4503	0	0	0	0	3.1313	0.00087021	0.99913	0.0017404	0.0031591	FALSE
TACGTCATCTCGTCGTGCAT	ADRA2A	HGLibA_01047	58	94	0	0	166.496	314.433	0	0	0	0	4.1446	1.7021e-05	0.99998	3.4043e-05	0.00018403	FALSE
ACGGGCGGCACAGGATCCTC	ADRA2B	HGLibA_01048	22	15	0	0	63.1538	50.1754	0	0	0	0	2.8136	0.0024495	0.99755	0.0048991	0.0071865	FALSE
TGGAGTTGTACTCCAGCGCG	ADRA2B	HGLibA_01049	31	16	0	0	88.9894	53.5205	0	0	0	0	2.9842	0.0014215	0.99858	0.0028429	0.0046325	FALSE
AACGGACACTCGAAGTCCAC	ADRA2B	HGLibA_01050	31	28	0	0	88.9894	93.6608	0	0	0	0	3.1819	0.00073162	0.99927	0.0014632	0.0027606	FALSE
GCGTCCCCGACTACCGAAAA	ADRA2C	HGLibA_01051	28	18	0	0	80.3775	60.2105	0	0	0	0	2.9682	0.0014978	0.9985	0.0029956	0.0048294	FALSE
CTACGCGCGCATCTACCGAG	ADRA2C	HGLibA_01052	27	0	0	0	77.5069	0	0	0	0	#DIV/0!	2.4789	0.0065895	0.99341	0.013179	0.016707	FALSE
GCGGCCTCAACGACGAGACC	ADRA2C	HGLibA_01053	12	8	0	0	34.4475	26.7602	0	0	0	0	2.4301	0.0075477	0.99245	0.015095	0.018814	FALSE
CCGCTTACCCGCACGCCCGT	ADRB1	HGLibA_01054	71	171	99	0	203.814	572	251.556	0	1.23424	0	1.8645	0.031122	0.96888	0.062245	0.069096	FALSE
TACGGACGAGGCGATGGCGT	ADRB1	HGLibA_01055	8	3	0	0	22.965	10.0351	0	0	0	0	2.1089	0.017479	0.98252	0.034957	0.040215	FALSE
CCAACGGGCGTGCGGGTAAG	ADRB1	HGLibA_01056	53	5	0	0	152.143	16.7251	0	0	0	0	2.875	0.0020202	0.99798	0.0040405	0.0061481	FALSE
CGTCTGCAGACGCTCGAACT	ADRB2	HGLibA_01057	22	26	0	0	63.1538	86.9707	0	0	0	0	3.0209	0.0012601	0.99874	0.0025201	0.0042146	FALSE
TGTAAACTTCCTTACGGATG	ADRB2	HGLibA_01058	101	112	0	0	289.933	374.643	0	0	0	0	4.6902	1.3644e-06	1	2.7288e-06	3.2074e-05	FALSE
CCCTTTCCTGCGTGACGTCG	ADRB2	HGLibA_01059	63	9	0	0	180.849	30.1053	0	0	0	0	3.0201	0.0012637	0.99874	0.0025273	0.0042245	FALSE
TTACCTACCCGTCGAGCCGT	ADRB3	HGLibA_01060	117	33	0	0	335.863	110.386	0	0	0	0	3.621	0.00014671	0.99985	0.00029342	0.00083815	FALSE
GTGACCAACCCGCTGCGTTA	ADRB3	HGLibA_01061	14	0	0	0	40.1888	0	0	0	0	#DIV/0!	2.1915	0.014207	0.98579	0.028413	0.033152	FALSE
CAACGTGTTCGTGACTTCGC	ADRB3	HGLibA_01062	38	25	0	0	109.084	83.6257	0	0	0	0	3.2274	0.00062463	0.99938	0.0012493	0.0024438	FALSE
TGTATGAGTCGAAGATCTCC	ADRBK1	HGLibA_01063	36	45	0	0	103.343	150.526	0	0	0	0	3.4809	0.00024987	0.99975	0.00049975	0.0012384	FALSE
CTTCGACTCATACATCATGA	ADRBK1	HGLibA_01064	12	46	0	0	34.4475	153.871	0	0	0	0	3.0209	0.0012603	0.99874	0.0025206	0.004215	FALSE
GGCCGACGTGAGCTACCTGA	ADRBK1	HGLibA_01065	24	41	0	0	68.895	137.146	0	0	0	0	3.2847	0.00051049	0.99949	0.001021	0.0021064	FALSE
CAGCAAGAGGATCGTCCTGC	ADRBK2	HGLibA_01066	15	3	0	0	43.0594	10.0351	0	0	0	0	2.3524	0.0093274	0.99067	0.018655	0.022691	FALSE
TTATGATGCCTACATCATGA	ADRBK2	HGLibA_01067	7	34	0	0	20.0944	113.731	0	0	0	0	2.8178	0.0024175	0.99758	0.0048349	0.0071152	FALSE
CTGATTGAAAATCTTGTCAA	ADRBK2	HGLibA_01068	45	43	0	0	129.178	143.836	0	0	0	0	3.5531	0.00019037	0.99981	0.00038074	0.0010121	FALSE
CGCCTAGCGCAGAGAGTTCG	ADRM1	HGLibA_01069	46	8	0	0	132.049	26.7602	0	0	0	0	2.9235	0.0017306	0.99827	0.0034612	0.0054211	FALSE
CGCTTGAACTCACAGTCGTC	ADRM1	HGLibA_01070	157	134	0	0	450.688	448.234	0	0	0	0	5.2038	9.7621e-08	1	1.9524e-07	5.2419e-06	FALSE
ACATCCGCGTTGGCGAGGAT	ADRM1	HGLibA_01071	28	4	0	0	80.3775	13.3801	0	0	0	0	2.6334	0.0042271	0.99577	0.0084542	0.011349	FALSE
CTCGGACACGCTTCAAGTTC	ADSL	HGLibA_01072	37	82	0	0	106.213	274.292	0	0	0	0	3.6487	0.00013179	0.99987	0.00026358	0.00077743	FALSE
CGAGCCAGTCTACCCACATT	ADSL	HGLibA_01073	15	9	0	0	43.0594	30.1053	0	0	0	0	2.534	0.0056391	0.99436	0.011278	0.014568	FALSE
TCCGAGATGACCTGCGCTTC	ADSL	HGLibA_01074	183	114	0	0	525.325	381.333	0	0	0	0	5.218	9.0409e-08	1	1.8082e-07	5.0018e-06	FALSE
CCTTTCTAGGACTAGAAGGC	ADSS	HGLibA_01075	0	11	0	0	0	36.7953	0	0	#DIV/0!	0	2.1563	0.015529	0.98447	0.031058	0.036041	FALSE
ATATCTGACAGAGCTCATAT	ADSS	HGLibA_01076	34	29	0	0	97.6013	97.0058	0	0	0	0	3.2363	0.00060537	0.99939	0.0012107	0.0023865	FALSE
CCAATGAATGCAGTGACATT	ADSS	HGLibA_01077	76	42	0	0	218.168	140.491	0	0	0	0	3.8481	5.9529e-05	0.99994	0.00011906	0.0004394	FALSE
CTCTCATGCAGGCAACGGGG	ADSSL1	HGLibA_01078	17	39	0	0	48.8006	130.456	0	0	0	0	3.1495	0.00081776	0.99918	0.0016355	0.0030074	FALSE
CCAGTCGATGTTCCCCACCC	ADSSL1	HGLibA_01079	136	72	0	0	390.405	240.842	0	0	0	0	4.6084	2.029e-06	1	4.0579e-06	4.1964e-05	FALSE
ACATTGAAGGCCAACTCAAA	ADSSL1	HGLibA_01080	67	64	0	0	192.332	214.082	0	0	0	0	3.9989	3.1819e-05	0.99997	6.3638e-05	0.00028324	FALSE
CCGGCTGATGTAAGCAATGC	ADTRP	HGLibA_01081	56	60	0	0	160.755	200.702	0	0	0	0	3.861	5.6459e-05	0.99994	0.00011292	0.00042297	FALSE
TAGATACTGTCATCCCCGTG	ADTRP	HGLibA_01082	22	93	0	0	63.1538	311.088	0	0	0	0	3.3156	0.00045725	0.99954	0.0009145	0.0019396	FALSE
GACGACTTCAGCCAATGTGA	ADTRP	HGLibA_01083	107	107	5	0	307.157	357.918	12.7048	0	0.0413627	0	4.2607	1.0189e-05	0.99999	2.0378e-05	0.00012869	FALSE
GCTGACCGACGACGAGATCG	AEBP1	HGLibA_01084	76	35	0	0	218.168	117.076	0	0	0	0	3.7721	8.0925e-05	0.99992	0.00016185	0.00054631	FALSE
GAACTCCTCGATCTCGTCGT	AEBP1	HGLibA_01085	8	14	0	0	22.965	46.8304	0	0	0	0	2.5092	0.0060504	0.99395	0.012101	0.015482	FALSE
GGGCGCCCCTCTCAAATAAC	AEBP1	HGLibA_01086	16	8	0	0	45.93	26.7602	0	0	0	0	2.534	0.0056391	0.99436	0.011278	0.014568	FALSE
TTTCTTCGATGCACAAACAC	AEBP2	HGLibA_01087	114	61	0	0	327.251	204.047	0	0	0	0	4.3539	6.6874e-06	0.99999	1.3375e-05	9.578e-05	FALSE
TGTGCATCGAAGAAATCATG	AEBP2	HGLibA_01088	77	12	0	0	221.038	40.1403	0	0	0	0	3.1309	0.00087137	0.99913	0.0017427	0.0031625	FALSE
GTTCTGCTGACTGAAGTGTG	AEBP2	HGLibA_01089	46	56	0	0	132.049	187.322	0	0	0	0	3.7178	0.00010049	0.9999	0.00020099	0.00063871	FALSE
TTGGGACATAGGTCGTATCC	AEN	HGLibA_01090	20	27	0	0	57.4125	90.3158	0	0	0	0	3.0053	0.0013265	0.99867	0.002653	0.0043876	FALSE
TCGCTGACTACCGTACCCGC	AEN	HGLibA_01091	24	43	0	0	68.895	143.836	0	0	0	0	3.3147	0.00045868	0.99954	0.00091737	0.0019396	FALSE
CTACTGATGAGTGCCCGTGC	AEN	HGLibA_01092	65	22	0	0	186.591	73.5906	0	0	0	0	3.4188	0.00031444	0.99969	0.00062889	0.001465	FALSE
CACGTCCGTGGCACGCGTCC	AES	HGLibA_01093	44	29	0	3	126.308	97.0058	0	6.34678	0	0.0654268	3.0817	0.0010291	0.99897	0.0020581	0.0035937	FALSE
TCCAGGCTGAGATCGTCAAA	AES	HGLibA_01094	14	19	0	0	40.1888	63.5555	0	0	0	0	2.7571	0.0029159	0.99708	0.0058317	0.0083043	FALSE
CACGACCTGGACGCGTGCCA	AES	HGLibA_01095	63	109	0	0	180.849	364.608	0	0	0	0	4.1687	1.5317e-05	0.99998	3.0634e-05	0.00017071	FALSE
ATAAGAGCTGCTCATCGCAT	AFAP1	HGLibA_01096	136	112	0	0	390.405	374.643	0	0	0	0	4.9194	4.3408e-07	1	8.6816e-07	1.4591e-05	FALSE
TTATGAGTCGTATGATGAAG	AFAP1	HGLibA_01097	21	0	0	0	60.2831	0	0	0	0	#DIV/0!	2.3715	0.0088582	0.99114	0.017716	0.021675	FALSE
ATCTCCGGCAGGGGCATCTG	AFAP1	HGLibA_01098	13	17	0	0	37.3181	56.8655	0	0	0	0	2.6906	0.0035666	0.99643	0.0071333	0.0098254	FALSE
GTACCTCAGCGATACCACCC	AFAP1L1	HGLibA_01099	41	49	0	0	117.696	163.906	0	0	0	0	3.5864	0.00016765	0.99983	0.0003353	0.00092088	FALSE
GCACGAGCTGCGTTTCACCC	AFAP1L1	HGLibA_01100	90	49	0	0	258.356	163.906	0	0	0	0	4.0471	2.5923e-05	0.99997	5.1847e-05	0.00024507	FALSE
GGGCACGTAGATGATGCTGC	AFAP1L1	HGLibA_01101	29	0	0	0	83.2481	0	0	0	0	#DIV/0!	2.5106	0.0060258	0.99397	0.012052	0.015464	FALSE
GCCCCGATGGAGCGGTACAA	AFAP1L2	HGLibA_01102	68	69	0	0	195.203	230.807	0	0	0	0	4.0591	2.4634e-05	0.99998	4.9268e-05	0.00023702	FALSE
AAAGCCGGAGGAGCTCCGCC	AFAP1L2	HGLibA_01103	15	15	0	0	43.0594	50.1754	0	0	0	0	2.6837	0.0036411	0.99636	0.0072822	0.0099978	FALSE
CTTCCTCAAGATTCTTGACC	AFAP1L2	HGLibA_01104	16	11	0	0	45.93	36.7953	0	0	0	0	2.6118	0.004503	0.9955	0.009006	0.011976	FALSE
CCTGGTTTAGAGTTACCATT	AFF1	HGLibA_01105	110	33	0	0	315.769	110.386	0	0	0	0	3.6387	0.00013699	0.99986	0.00027398	0.00079832	FALSE
TACTTGTCAAACTTCACTTG	AFF1	HGLibA_01106	206	494	0	0	591.349	1652.44	0	0	0	0	4.4593	4.1119e-06	1	8.2239e-06	6.8651e-05	FALSE
CCTTCAGCTCAGTGACAGTG	AFF1	HGLibA_01107	3	1	0	0	8.61188	3.34503	0	0	0	0	1.6452	0.049969	0.95003	0.099938	0.10879	FALSE
GAATTCGCCGTGCAAGCGCC	AFF2	HGLibA_01108	16	6	0	0	45.93	20.0702	0	0	0	0	2.475	0.0066624	0.99334	0.013325	0.016835	FALSE
CATAGTTTCCAAGCGTGTTC	AFF2	HGLibA_01109	36	52	0	0	103.343	173.941	0	0	0	0	3.568	0.00017989	0.99982	0.00035978	0.00097061	FALSE
AAGATTTCTTCAACACAGCT	AFF2	HGLibA_01110	117	46	0	0	335.863	153.871	0	0	0	0	3.9839	3.39e-05	0.99997	6.78e-05	0.00029573	FALSE
AGAAACCGACCGCGTATGTG	AFF3	HGLibA_01111	0	0	0	0	0	0	0	0	#DIV/0!	#DIV/0!	1.032	0.15103	0.84897	0.30206	0.30466	FALSE
TCCGAAGACGACTTCAGCTT	AFF3	HGLibA_01112	96	68	0	0	275.58	227.462	0	0	0	0	4.2756	9.5293e-06	0.99999	1.9059e-05	0.00012252	FALSE
TGTAGTGCTACAGATAGACG	AFF3	HGLibA_01113	31	28	0	0	88.9894	93.6608	0	0	0	0	3.1819	0.00073162	0.99927	0.0014632	0.0027606	FALSE
GGGCAACTTACAACTTTGTA	AFF4	HGLibA_01114	28	43	0	0	80.3775	143.836	0	0	0	0	3.3609	0.00038851	0.99961	0.00077701	0.0017147	FALSE
GCAACATGAACCGTGAAGAC	AFF4	HGLibA_01115	11	4	0	0	31.5769	13.3801	0	0	0	0	2.2654	0.011746	0.98825	0.023491	0.027937	FALSE
GAGTCTCAGCAGTCCAATTT	AFF4	HGLibA_01116	135	110	0	0	387.534	367.953	0	0	0	0	4.8972	4.861e-07	1	9.7221e-07	1.576e-05	FALSE
ATGGGCGGACTCTTCAGTGT	AFG3L2	HGLibA_01117	11	38	0	0	31.5769	127.111	0	0	0	0	2.9643	0.0015167	0.99848	0.0030335	0.004886	FALSE
TGAAGAGTCCGCCCATCCCT	AFG3L2	HGLibA_01118	30	80	0	0	86.1188	267.602	0	0	0	0	3.4834	0.00024751	0.99975	0.00049502	0.0012294	FALSE
AGTTTCCAGATTCCGTTCAA	AFG3L2	HGLibA_01119	17	3	0	0	48.8006	10.0351	0	0	0	0	2.4114	0.0079463	0.99205	0.015893	0.019667	FALSE
AATTTCTTACCTATATCCCG	AFM	HGLibA_01120	17	16	0	0	48.8006	53.5205	0	0	0	0	2.7506	0.0029741	0.99703	0.0059481	0.0084377	FALSE
TAACCCTGCCCACACAACCT	AFM	HGLibA_01121	235	274	0	0	674.597	916.538	0	0	0	0	6.41	7.2753e-11	1	1.4551e-10	3.1225e-08	FALSE
TGCATTTGCTCAGTATGTTC	AFM	HGLibA_01122	156	30	0	0	447.818	100.351	0	0	0	0	3.5094	0.00022457	0.99978	0.00044913	0.0011433	FALSE
ACAACCTTCAGACGACTCGT	AFMID	HGLibA_01123	0	10	0	0	0	33.4503	0	0	#DIV/0!	0	2.1043	0.017675	0.98232	0.035351	0.040619	FALSE
GCTTACGGCATCGCCCCCAA	AFMID	HGLibA_01124	38	33	0	0	109.084	110.386	0	0	0	0	3.34	0.00041885	0.99958	0.00083769	0.0018114	FALSE
TTCCCCGACGAGTCGTCTGA	AFMID	HGLibA_01125	55	45	0	0	157.884	150.526	0	0	0	0	3.6831	0.00011522	0.99988	0.00023045	0.00070368	FALSE
AACTTATCTCTGCAGTACAT	AFP	HGLibA_01126	151	117	0	0	433.464	391.368	0	0	0	0	5.0475	2.2381e-07	1	4.4763e-07	9.2643e-06	FALSE
TGAAGACTGTTCATCTCCAG	AFP	HGLibA_01127	112	125	0	0	321.51	418.129	0	0	0	0	4.8613	5.8294e-07	1	1.1659e-06	1.7779e-05	FALSE
TTCAGGGTGTTTAGAAAACC	AFP	HGLibA_01128	26	26	0	0	74.6363	86.9707	0	0	0	0	3.0816	0.0010296	0.99897	0.0020591	0.0035937	FALSE
GACAGCTTTATTAAACCGCC	AFTPH	HGLibA_01129	1	0	0	0	2.87063	0	0	0	0	#DIV/0!	1.032	0.15103	0.84897	0.30206	0.30466	FALSE
ATGCTTCGAAAATTCGCTCC	AFTPH	HGLibA_01130	58	8	0	0	166.496	26.7602	0	0	0	0	2.9771	0.0014549	0.99855	0.0029098	0.0047236	FALSE
ATGTACATCTGATCAGTTCC	AFTPH	HGLibA_01131	26	42	0	0	74.6363	140.491	0	0	0	0	3.3232	0.00044496	0.99956	0.00088992	0.0018988	FALSE
ACCACCTGGTATCTTAAAGC	AGA	HGLibA_01132	52	18	15	0	149.273	60.2105	38.1145	0	0.255335	0	2.2015	0.013851	0.98615	0.027702	0.032467	FALSE
TGCAGCACTACTATGGATGT	AGA	HGLibA_01133	117	116	0	0	335.863	388.023	0	0	0	0	4.8274	6.9167e-07	1	1.3833e-06	1.9962e-05	FALSE
GTGCATACCCTCCAATAATT	AGA	HGLibA_01134	55	125	0	0	157.884	418.129	0	0	0	0	3.8815	5.1916e-05	0.99995	0.00010383	0.00039904	FALSE
CCTGACGGGCACATATGTCC	AGAP1	HGLibA_01135	46	40	0	0	132.049	133.801	0	0	0	0	3.5268	0.00021031	0.99979	0.00042061	0.0010876	FALSE
GGTGGACCGACTCGAAGCGC	AGAP1	HGLibA_01136	2	3	0	0	5.74125	10.0351	0	0	0	0	1.7724	0.038161	0.96184	0.076323	0.083878	FALSE
CATATGTGCCCGTCAGGTAC	AGAP1	HGLibA_01137	2	4	0	0	5.74125	13.3801	0	0	0	0	1.8497	0.032176	0.96782	0.064353	0.071329	FALSE
GCTATACTTCTTGTAGTTCA	AGAP11	HGLibA_01138	4	50	0	0	11.4825	167.251	0	0	0	0	2.8612	0.0021103	0.99789	0.0042206	0.0063646	FALSE
ACTTTGATATAATGCCTCAT	AGAP11	HGLibA_01139	260	117	0	0	746.363	391.368	0	0	0	0	4.8803	5.2968e-07	1	1.0594e-06	1.6657e-05	FALSE
CATCTTCTTCATCCCCTAGC	AGAP11	HGLibA_01140	47	2	0	0	134.919	6.69006	0	0	0	0	2.7596	0.0028936	0.99711	0.0057872	0.0082569	FALSE
GGTGGACGACCCCGAACTCC	AGAP2	HGLibA_01141	41	8	0	0	117.696	26.7602	0	0	0	0	2.8971	0.0018829	0.99812	0.0037657	0.0058173	FALSE
AGCAGGCTCTAAACCGCCTC	AGAP2	HGLibA_01142	12	34	0	0	34.4475	113.731	0	0	0	0	2.9642	0.0015172	0.99848	0.0030344	0.0048862	FALSE
TTACCTACCAGGCGCAGTTC	AGAP2	HGLibA_01143	36	66	0	0	103.343	220.772	0	0	0	0	3.6849	0.00011438	0.99989	0.00022876	0.00070172	FALSE
CATAGGTCCCCGTCAGATAG	AGAP3	HGLibA_01144	45	16	0	0	129.178	53.5205	0	0	0	0	3.1819	0.00073165	0.99927	0.0014633	0.0027606	FALSE
GGGCTGACTTCCCGCTAGAC	AGAP3	HGLibA_01145	11	14	0	0	31.5769	46.8304	0	0	0	0	2.5815	0.0049187	0.99508	0.0098374	0.012924	FALSE
CAGCTTCCGCAACGCCAGCG	AGAP3	HGLibA_01146	46	2	0	0	132.049	6.69006	0	0	0	0	2.7515	0.0029658	0.99703	0.0059315	0.0084377	FALSE
TAACCCTTCTGCCAATCCAG	AGAP4+AGAP5+AGAP7+AGAP8	HGLibA_01147+HGLibA_01152+HGLibA_01156+HGLibA_01159	27	38	0	0	77.5069	127.111	0	0	0	0	3.276	0.00052645	0.99947	0.0010529	0.0021493	FALSE
CATCTGTTTGAGAGTTCCTC	AGAP4+AGAP5+AGAP6+AGAP7+AGAP8+AGAP9	HGLibA_01148+HGLibA_01151+HGLibA_01155+HGLibA_01157+HGLibA_01160+HGLibA_01162	74	11	0	0	212.426	36.7953	0	0	0	0	3.1027	0.00095873	0.99904	0.0019175	0.0034105	FALSE
TTGTCATTGTAAGATAATGC	AGAP4+AGAP7+AGAP8	HGLibA_01149	18	27	0	0	51.6713	90.3158	0	0	0	0	2.9789	0.0014464	0.99855	0.0028927	0.0046982	FALSE
TAGCCTTTCTGCCAATCCAG	AGAP5	HGLibA_01150	6	5	0	0	17.2238	16.7251	0	0	0	0	2.1235	0.016856	0.98314	0.033711	0.038953	FALSE
TATTGTGCTTGACTCTGGAT	AGAP6	HGLibA_01153	81	32	0	0	232.521	107.041	0	0	0	0	3.7111	0.00010316	0.9999	0.00020632	0.00065184	FALSE
AGTCAAGCACAATATTCCAG	AGAP6	HGLibA_01154	7	4	0	0	20.0944	13.3801	0	0	0	0	2.1089	0.017479	0.98252	0.034957	0.040215	FALSE
TAACCTTTCTGCCAATCCAG	AGAP9	HGLibA_01163	39	5	3	0	111.954	16.7251	7.6229	0	0.0680893	0	2.389	0.0084478	0.99155	0.016896	0.020794	FALSE
TAACTCTTCTGCCAATCCAG	AGAP9	HGLibA_01164	3	7	0	0	8.61188	23.4152	0	0	0	0	2.0938	0.018137	0.98186	0.036274	0.041639	FALSE
CGTAGGCGTTGGCTGTGTCA	AGBL1	HGLibA_01165	123	99	0	0	353.087	331.158	0	0	0	0	4.7351	1.095e-06	1	2.19e-06	2.7548e-05	FALSE
ACGCCTACGTGCAGATCCGA	AGBL1	HGLibA_01166	55	32	0	0	157.884	107.041	0	0	0	0	3.523	0.00021334	0.99979	0.00042667	0.0010994	FALSE
GAAAGCGCACCCAAGCAATC	AGBL1	HGLibA_01167	67	72	1	0	192.332	240.842	2.54097	0	0.0132114	0	4.0798	2.2538e-05	0.99998	4.5077e-05	0.00022306	FALSE
TACCGTCACCTCCAATATTA	AGBL2	HGLibA_01168	82	34	0	0	235.391	113.731	0	0	0	0	3.778	7.9038e-05	0.99992	0.00015808	0.00053846	FALSE
CCCCAAGAGAGCCATTCAAC	AGBL2	HGLibA_01169	18	1	0	0	51.6713	3.34503	0	0	0	0	2.3476	0.0094472	0.99055	0.018894	0.02293	FALSE
AACCCTCAATGCCTGTTGAA	AGBL2	HGLibA_01170	45	56	0	0	129.178	187.322	0	0	0	0	3.7074	0.00010469	0.9999	0.00020938	0.00065822	FALSE
TGAGCCAGTGTATATCCCAA	AGBL3	HGLibA_01171	133	147	0	0	381.793	491.719	0	0	0	0	5.1525	1.2853e-07	1	2.5707e-07	6.3452e-06	FALSE
GGCCACCGTGTTGGGCTCAA	AGBL3	HGLibA_01172	74	82	0	0	212.426	274.292	0	0	0	0	4.2315	1.1607e-05	0.99999	2.3213e-05	0.00014116	FALSE
GGTTCCGTTTCTAAGCCCGT	AGBL3	HGLibA_01173	41	45	0	0	117.696	150.526	0	0	0	0	3.5381	0.0002015	0.9998	0.000403	0.0010551	FALSE
GTAATCCACGCTTCCGAGTC	AGBL4	HGLibA_01174	64	60	0	0	183.72	200.702	0	0	0	0	3.9341	4.1757e-05	0.99996	8.3514e-05	0.00034169	FALSE
TGTTTACTACTACCGCTGCC	AGBL4	HGLibA_01175	105	50	0	0	301.416	167.251	0	0	0	0	4.1809	1.4515e-05	0.99999	2.903e-05	0.00016474	FALSE
TTACTTCTTTCGGGAGCAGC	AGBL4	HGLibA_01176	55	9	0	0	157.884	30.1053	0	0	0	0	2.9908	0.0013911	0.99861	0.0027822	0.0045646	FALSE
TCTCGAATGCGTTCCCAGCG	AGBL5	HGLibA_01177	52	55	0	0	149.273	183.977	0	0	0	0	3.7654	8.3131e-05	0.99992	0.00016626	0.0005574	FALSE
CCTCGACCATTCCGTTTCGC	AGBL5	HGLibA_01178	23	8	0	0	66.0244	26.7602	0	0	0	0	2.6836	0.0036412	0.99636	0.0072824	0.0099978	FALSE
GCTGGGAACGCATTCGAGAC	AGBL5	HGLibA_01179	28	88	0	0	80.3775	294.363	0	0	0	0	3.427	0.0003051	0.99969	0.00061019	0.0014347	FALSE
TCTTACGGTAGACACGGACT	AGER	HGLibA_01180	67	45	0	0	192.332	150.526	0	0	0	0	3.7988	7.2686e-05	0.99993	0.00014537	0.00050793	FALSE
CAAAACATCACAGCCCGGAT	AGER	HGLibA_01181	14	26	0	0	40.1888	86.9707	0	0	0	0	2.8962	0.0018883	0.99811	0.0037766	0.0058179	FALSE
TCCCGACAGCCGGAAGGAAG	AGER	HGLibA_01182	69	82	0	0	198.073	274.292	0	0	0	0	4.1923	1.3808e-05	0.99999	2.7617e-05	0.00015912	FALSE
CCCCACCTACGTTAACATGA	AGFG1	HGLibA_01183	26	22	0	0	74.6363	73.5906	0	0	0	0	3.0157	0.0012818	0.99872	0.0025636	0.0042649	FALSE
TGCTTCGACTGCGACCAGCG	AGFG1	HGLibA_01184	22	46	0	0	63.1538	153.871	0	0	0	0	3.3116	0.00046379	0.99954	0.00092758	0.0019594	FALSE
GAGGATTAAATCCACCACAC	AGFG1	HGLibA_01185	267	112	0	0	766.457	374.643	0	0	0	0	4.716	1.2025e-06	1	2.4051e-06	2.9346e-05	FALSE
GAGATTGACTTGACACGATG	AGFG2	HGLibA_01186	85	29	0	0	244.003	97.0058	0	0	0	0	3.599	0.00015973	0.99984	0.00031946	0.00089084	FALSE
ATCACCCAGAAGTGTCCGAA	AGFG2	HGLibA_01187	17	1	0	0	48.8006	3.34503	0	0	0	0	2.3227	0.010098	0.9899	0.020196	0.024386	FALSE
GAGAGTTACCTGGCTCGAGG	AGFG2	HGLibA_01188	7	0	0	0	20.0944	0	0	0	0	#DIV/0!	1.873	0.030533	0.96947	0.061065	0.067788	FALSE
TCTATAGTATTTCCACTAGT	AGGF1	HGLibA_01189	94	100	0	0	269.839	334.503	0	0	0	0	4.5443	2.7557e-06	1	5.5114e-06	5.1857e-05	FALSE
GACGAAGCCATTACCAGTGA	AGGF1	HGLibA_01190	10	39	0	0	28.7063	130.456	0	0	0	0	2.9393	0.0016447	0.99836	0.0032894	0.005207	FALSE
AGCTAATGATGAGCCTTCTA	AGGF1	HGLibA_01191	146	35	3811	0	419.111	117.076	9683.62	0	23.1051	0	1.6355	0.90525	0.09475	0.1895	0.20148	TRUE
AACTACCCTTTGCAAGCTGC	AGK	HGLibA_01192	70	77	0	0	200.944	257.567	0	0	0	0	4.1553	1.6242e-05	0.99998	3.2483e-05	0.00017809	FALSE
ACGGATGTGATCATTGTTGC	AGK	HGLibA_01193	46	28	0	0	132.049	93.6608	0	0	0	0	3.3691	0.00037707	0.99962	0.00075413	0.0016733	FALSE
TGTTCTTCGACGAACAGATG	AGK	HGLibA_01194	62	27	0	0	177.979	90.3158	0	0	0	0	3.5343	0.0002044	0.9998	0.0004088	0.0010657	FALSE
ATCAGCACCAACACGTAAAA	AGL	HGLibA_01195	9	20	0	0	25.8356	66.9006	0	0	0	0	2.6837	0.003641	0.99636	0.0072821	0.0099978	FALSE
TATGAGCTACAGTTCCGATT	AGL	HGLibA_01196	0	6	0	0	0	20.0702	0	0	#DIV/0!	0	1.873	0.030531	0.96947	0.061062	0.067788	FALSE
TGATAATCATGTGCTACCCT	AGL	HGLibA_01197	139	65	0	0	399.017	217.427	0	0	0	0	4.4176	4.9909e-06	1	9.9819e-06	7.841e-05	FALSE
CACCGGCCGGGCCACGAACT	AGMAT	HGLibA_01198	31	91	0	0	88.9894	304.398	0	0	0	0	3.488	0.00024331	0.99976	0.00048662	0.0012139	FALSE
GATTCGGACCTCGCCGCATC	AGMAT	HGLibA_01199	58	50	0	0	166.496	167.251	0	0	0	0	3.7654	8.3132e-05	0.99992	0.00016626	0.0005574	FALSE
CAGCTGCCGGCGAATTCAAG	AGMAT	HGLibA_01200	0	13	0	0	0	43.4854	0	0	#DIV/0!	0	2.2241	0.013072	0.98693	0.026143	0.030764	FALSE
GCTTTAACGTCAATCTCAGC	AGMO	HGLibA_01201	79	126	0	0	226.779	421.474	0	0	0	0	4.4497	4.3002e-06	1	8.6003e-06	7.0693e-05	FALSE
TTGACGTTAAAGCATCATCC	AGMO	HGLibA_01202	135	63	0	0	387.534	210.737	0	0	0	0	4.3938	5.5689e-06	0.99999	1.1138e-05	8.466e-05	FALSE
AAAACAACATGCGAAATCCC	AGMO	HGLibA_01203	94	48	0	0	269.839	160.561	0	0	0	0	4.0739	2.3118e-05	0.99998	4.6237e-05	0.00022677	FALSE
TCAGCGCGTTCGCTTCACCA	AGO1	HGLibA_01204	147	92	0	0	421.982	307.743	0	0	0	0	4.841	6.4592e-07	1	1.2918e-06	1.9027e-05	FALSE
CCTCCTGAAGGTCGACTTTG	AGO1	HGLibA_01205	121	121	0	0	347.346	404.748	0	0	0	0	4.8905	5.0291e-07	1	1.0058e-06	1.609e-05	FALSE
GAACGCGCTGAGAGTCCGTG	AGO1	HGLibA_01206	0	12	0	0	0	40.1403	0	0	#DIV/0!	0	2.1916	0.014206	0.98579	0.028412	0.033152	FALSE
TAACGCCTGCAAGCTCACGC	AGO2	HGLibA_01207	82	30	0	0	235.391	100.351	0	0	0	0	3.6377	0.00013756	0.99986	0.00027512	0.00080089	FALSE
GCGTTACACGATGCACTTTC	AGO2	HGLibA_01208	24	25	0	0	68.895	83.6257	0	0	0	0	3.0363	0.0011974	0.9988	0.0023947	0.0040474	FALSE
GCCACCATGTACTCGGGAGC	AGO2	HGLibA_01209	29	26	0	0	83.2481	86.9707	0	0	0	0	3.1206	0.00090243	0.9991	0.0018049	0.0032472	FALSE
AAGGCATTACTTCTAGTGGC	AGO3	HGLibA_01210	63	37	0	0	180.849	123.766	0	0	0	0	3.669	0.00012174	0.99988	0.00024349	0.00073169	FALSE
TCAGACTTCCACTATGATCA	AGO3	HGLibA_01211	24	70	0	0	68.895	234.152	0	0	0	0	3.3568	0.00039431	0.99961	0.00078861	0.0017331	FALSE
TCTTCTGGGCACCATGAGTA	AGO3	HGLibA_01212	78	48	0	0	223.909	160.561	0	0	0	0	3.9341	4.1758e-05	0.99996	8.3516e-05	0.00034169	FALSE
GTTAACATACGTTTGATGAC	AGO4	HGLibA_01213	6	11	0	0	17.2238	36.7953	0	0	0	0	2.3625	0.0090751	0.99092	0.01815	0.022144	FALSE
CCAGCACCAATGCTGCAATA	AGO4	HGLibA_01214	53	26	0	0	152.143	86.9707	0	0	0	0	3.4219	0.00031097	0.99969	0.00062195	0.0014512	FALSE
GTCTAGTCACATTACAAACT	AGO4	HGLibA_01215	48	23	0	0	137.79	76.9357	0	0	0	0	3.3232	0.00044498	0.99956	0.00088997	0.0018988	FALSE
CTCGACGTTGCGTCCTCGCA	AGPAT1	HGLibA_01216	144	61	0	0	413.37	204.047	0	0	0	0	4.2628	1.0095e-05	0.99999	2.019e-05	0.00012779	FALSE
TTGCCAAGCGCGAGCTACTG	AGPAT1	HGLibA_01217	6	85	0	0	17.2238	284.327	0	0	0	0	3.058	0.0011139	0.99889	0.0022278	0.00383	FALSE
TCCCGTACAGGTATTTGATG	AGPAT1	HGLibA_01218	49	44	1	0	140.661	147.181	2.54097	0	0.0180645	0	3.6083	0.00015413	0.99985	0.00030827	0.00086742	FALSE
GCGATCTGCACGCAGCGCTC	AGPAT2	HGLibA_01219	7	4	0	0	20.0944	13.3801	0	0	0	0	2.1089	0.017479	0.98252	0.034957	0.040215	FALSE
TGGCAGGTGTCCACGAGCGC	AGPAT2	HGLibA_01220	12	5	0	0	34.4475	16.7251	0	0	0	0	2.3316	0.0098611	0.99014	0.019722	0.023841	FALSE
ATTGTCGTTGCGAGTACCCT	AGPAT2	HGLibA_01221	128	70	0	0	367.44	234.152	0	0	0	0	4.5418	2.7887e-06	1	5.5773e-06	5.229e-05	FALSE
GACCAAGCACCGCGTTAGCA	AGPAT3	HGLibA_01222	71	51	5	0	203.814	170.596	12.7048	0	0.0623353	0	3.3827	0.0003589	0.99964	0.00071779	0.0016162	FALSE
AGTACCACGTCCAGCCGATG	AGPAT3	HGLibA_01223	80	58	0	0	229.65	194.012	0	0	0	0	4.0531	2.527e-05	0.99997	5.0541e-05	0.00024119	FALSE
CAGGCCACGGTAGAGCGCTT	AGPAT3	HGLibA_01224	35	52	0	0	100.472	173.941	0	0	0	0	3.5568	0.00018769	0.99981	0.00037537	0.0010014	FALSE
CCGCGCGCCTACCTCAAGTA	AGPAT4	HGLibA_01225	121	235	0	0	347.346	786.082	0	0	0	0	4.4953	3.4733e-06	1	6.9467e-06	6.1211e-05	FALSE
TCACCTGTTGCCACGAACCA	AGPAT4	HGLibA_01226	23	12	0	0	66.0244	40.1403	0	0	0	0	2.7699	0.0028037	0.9972	0.0056073	0.0080295	FALSE
GGCCCTGGACCCTCGTGAAC	AGPAT4	HGLibA_01227	0	2	0	0	0	6.69006	0	0	#DIV/0!	0	1.4098	0.079299	0.9207	0.1586	0.16983	FALSE
GTGCGCTACGTGCTGAAAGA	AGPAT5	HGLibA_01228	56	65	0	0	160.755	217.427	0	0	0	0	3.9121	4.5751e-05	0.99995	9.1501e-05	0.00036496	FALSE
AAACAAGTTGCAGAGCTACG	AGPAT5	HGLibA_01229	75	34	0	0	215.297	113.731	0	0	0	0	3.7519	8.7747e-05	0.99991	0.00017549	0.00057961	FALSE
CATCTCTTTCTCGTTAAATT	AGPAT5	HGLibA_01230	35	17	0	0	100.472	56.8655	0	0	0	0	3.0566	0.0011193	0.99888	0.0022385	0.0038379	FALSE
CCCCATCTTACCGTTGGTGT	AGPAT6	HGLibA_01231	74	64	42	0	212.426	214.082	106.721	0	0.502389	0	2.5307	0.0056913	0.99431	0.011383	0.014696	FALSE
TCAGCGCTCGCACGCAGATC	AGPAT6	HGLibA_01232	16	0	0	0	45.93	0	0	0	0	#DIV/0!	2.2542	0.012091	0.98791	0.024182	0.028673	FALSE
TGAGCCGAAGGCTGATGTAC	AGPAT6	HGLibA_01233	0	38	0	0	0	127.111	0	0	#DIV/0!	0	2.6849	0.0036277	0.99637	0.0072555	0.0099866	FALSE
GCTGGTTATAGGAACTACAC	AGPAT9	HGLibA_01234	12	3	0	0	34.4475	10.0351	0	0	0	0	2.2537	0.012109	0.98789	0.024217	0.028673	FALSE
ACTGATCCCAATGAAAGCCA	AGPAT9	HGLibA_01235	165	166	0	0	473.653	555.275	0	0	0	0	5.4598	2.3839e-08	1	4.7679e-08	1.9787e-06	FALSE
CAACACAAATGCCTCCCTTC	AGPAT9	HGLibA_01236	71	50	0	0	203.814	167.251	0	0	0	0	3.8899	5.0148e-05	0.99995	0.0001003	0.00038873	FALSE
ATCATGTTTCTGAAAGCCGC	AGPHD1/HYKK	HGLibA_01237+HGLibA_22454	61	34	0	0	175.108	113.731	0	0	0	0	3.6119	0.00015199	0.99985	0.00030399	0.00085807	FALSE
CTACTTTCAGGTATCAATCA	AGPHD1	HGLibA_01238	124	76	0	0	355.958	254.222	0	0	0	0	4.5567	2.5977e-06	1	5.1955e-06	4.9837e-05	FALSE
CGATGAAGACTACTTAACTT	AGPHD1/HYKK	HGLibA_01239+HGLibA_22455	66	17	0	0	189.461	56.8655	0	0	0	0	3.2534	0.00057017	0.99943	0.0011403	0.0022835	FALSE
TACCTTAGGTACCCTCTTAG	AGPS	HGLibA_01240	9	14	0	0	25.8356	46.8304	0	0	0	0	2.534	0.005639	0.99436	0.011278	0.014568	FALSE
CTTGGCCATAAAACTATATC	AGPS	HGLibA_01241	106	64	0	0	304.286	214.082	0	0	0	0	4.3191	7.8339e-06	0.99999	1.5668e-05	0.00010699	FALSE
GATCGAGTATTTAGAGCTCA	AGPS	HGLibA_01242	96	21	0	0	275.58	70.2456	0	0	0	0	3.3593	0.00039072	0.99961	0.00078143	0.0017237	FALSE
CTTGATGATTATTCATCACT	AGR2	HGLibA_01243	151	128	3	0	433.464	428.164	7.6229	0	0.017586	0	4.9115	4.5197e-07	1	9.0395e-07	1.5023e-05	FALSE
GGAAACTTACAACCAGATTG	AGR2	HGLibA_01244	19	5	0	0	54.5419	16.7251	0	0	0	0	2.5258	0.0057722	0.99423	0.011544	0.014861	FALSE
GACAAACACCTTTCTCCTGA	AGR2	HGLibA_01245	42	5	0	0	120.566	16.7251	0	0	0	0	2.8067	0.0025022	0.9975	0.0050045	0.0073128	FALSE
GAGAGTATTGACAATCCTCC	AGR3	HGLibA_01246	9	36	0	0	25.8356	120.421	0	0	0	0	2.891	0.00192	0.99808	0.00384	0.0058941	FALSE
GAGGATTGTCAATACTCTCA	AGR3	HGLibA_01247	44	8	0	0	126.308	26.7602	0	0	0	0	2.9126	0.0017922	0.99821	0.0035844	0.0055783	FALSE
GATAAGAATTTATCACCTGA	AGR3	HGLibA_01248	41	69	0	0	117.696	230.807	0	0	0	0	3.8187	6.7086e-05	0.99993	0.00013417	0.00047844	FALSE
GAGGCGTCCGACCCACACAC	AGRN	HGLibA_01249	68	57	0	0	195.203	190.667	0	0	0	0	3.9372	4.1217e-05	0.99996	8.2434e-05	0.00033865	FALSE
CCTTGTTGCCGCCGTCCAGC	AGRN	HGLibA_01250	48	155	0	0	137.79	518.479	0	0	0	0	3.6723	0.00012019	0.99988	0.00024038	0.00072517	FALSE
ATGTCCCGCCGGCTCCGGGC	AGRN	HGLibA_01251	9	0	0	0	25.8356	0	0	0	0	#DIV/0!	1.9945	0.02305	0.97695	0.046101	0.052009	FALSE
CAGCCTTACGCAGCGACGTG	AGRP	HGLibA_01252	78	57	0	0	223.909	190.667	0	0	0	0	4.0262	2.8349e-05	0.99997	5.6697e-05	0.00026095	FALSE
GCTCCTCACGTCGCTGCGTA	AGRP	HGLibA_01253	67	63	0	0	192.332	210.737	0	0	0	0	3.9897	3.3072e-05	0.99997	6.6144e-05	0.00029096	FALSE
GCCCATCTGGGCTCCTCGCG	AGRP	HGLibA_01254	66	80	0	0	189.461	267.602	0	0	0	0	4.6254	1.8692e-06	1	3.7383e-06	3.9678e-05	FALSE
GGCCAGCATCCCGACCATTG	AGT	HGLibA_01255	81	24	0	0	232.521	80.2807	0	0	0	0	3.4525	0.00027776	0.99972	0.00055551	0.00134	FALSE
TTGCAGCGACTAGCACCAGC	AGT	HGLibA_01256	94	40	0	0	269.839	133.801	0	0	0	0	3.9204	4.421e-05	0.99996	8.842e-05	0.00035634	FALSE
GAGTCACCGAGAAGTTGTCC	AGT	HGLibA_01257	10	6	0	0	28.7063	20.0702	0	0	0	0	2.3102	0.010438	0.98956	0.020877	0.025088	FALSE
TCCTACGATCCTAGAATTAT	AGTPBP1	HGLibA_01258	190	158	16	0	545.419	528.515	40.6555	0	0.0745399	0	4.8533	6.071e-07	1	1.2142e-06	1.8274e-05	FALSE
CAATATTTGTGAACCACCTT	AGTPBP1	HGLibA_01259	179	100	0	0	513.842	334.503	0	0	0	0	5.1004	1.6949e-07	1	3.3899e-07	7.701e-06	FALSE
GCTGTGAATTCAGTATCCTT	AGTPBP1	HGLibA_01260	72	90	0	0	206.685	301.053	0	0	0	0	4.292	8.8525e-06	0.99999	1.7705e-05	0.00011637	FALSE
CTACAAGCATTGTGCGTCGA	AGTR1	HGLibA_01261	104	48	0	0	298.545	160.561	0	0	0	0	4.132	1.7982e-05	0.99998	3.5965e-05	0.00019045	FALSE
TCTCAGCATTGATCGATACC	AGTR1	HGLibA_01262	62	69	0	0	177.979	230.807	0	0	0	0	4.008	3.0615e-05	0.99997	6.123e-05	0.00027552	FALSE
TCAGGCCCAGCCCTATCGGG	AGTR1	HGLibA_01263	96	57	0	0	275.58	190.667	0	0	0	0	4.1753	1.4881e-05	0.99999	2.9763e-05	0.00016762	FALSE
AAGCCCGAAGTGAAGACCGC	AGTR2	HGLibA_01264	66	44	0	0	189.461	147.181	0	0	0	0	3.7755	7.9842e-05	0.99992	0.00015968	0.00054189	FALSE
TTACTGAAGACGAATAGCTA	AGTR2	HGLibA_01265	84	28	0	0	241.133	93.6608	0	0	0	0	3.5739	0.00017588	0.99982	0.00035175	0.00095526	FALSE
TTCGGGCTTGTGAACATCTC	AGTR2	HGLibA_01266	43	28	0	0	123.437	93.6608	0	0	0	0	3.3316	0.0004317	0.99957	0.0008634	0.0018544	FALSE
AACTTCGAAGTGCAGCGCAC	AGTRAP	HGLibA_01267	55	13	0	0	157.884	43.4854	0	0	0	0	3.1085	0.00094033	0.99906	0.0018807	0.003358	FALSE
CACCATGCTTATGGCGTCGA	AGTRAP	HGLibA_01268	60	51	0	0	172.238	170.596	0	0	0	0	3.7988	7.2685e-05	0.99993	0.00014537	0.00050793	FALSE
CTCCATCGACGCCATAAGCA	AGTRAP	HGLibA_01269	34	60	0	0	97.6013	200.702	0	0	0	0	3.6478	0.00013225	0.99987	0.00026451	0.00077755	FALSE
TCCTGGTCTGGAACACGTAC	AGXT	HGLibA_01270	32	40	0	0	91.86	133.801	0	0	0	0	3.3691	0.00037705	0.99962	0.00075411	0.0016733	FALSE
TATGCGCTCCCCGATGTCCA	AGXT	HGLibA_01271	37	120	0	0	106.213	401.403	0	0	0	0	3.5553	0.00018876	0.99981	0.00037751	0.0010067	FALSE
CCGAGTGCACCCGATGACCA	AGXT	HGLibA_01272	5	11	0	0	14.3531	36.7953	0	0	0	0	2.3316	0.0098608	0.99014	0.019722	0.023841	FALSE
AGACGGTGCTTGTATGCCAC	AGXT2	HGLibA_01273	9	33	0	0	25.8356	110.386	0	0	0	0	2.8698	0.0020535	0.99795	0.004107	0.0062253	FALSE
TATGTTGTTTGAGTGCGCCC	AGXT2	HGLibA_01274	14	42	0	0	40.1888	140.491	0	0	0	0	3.0626	0.0010972	0.9989	0.0021943	0.003779	FALSE
AGGATACTCACGGGTGGCAA	AGXT2	HGLibA_01275	32	73	0	0	91.86	244.187	0	0	0	0	3.5525	0.00019076	0.99981	0.00038153	0.0010137	FALSE
CAACGACTTAGCCTTACGCC	AGXT2L1/ETNPPL	HGLibA_01276+HGLibA_15637	124	96	0	0	355.958	321.123	0	0	0	0	4.7186	1.1873e-06	1	2.3746e-06	2.9086e-05	FALSE
CATACTCAACAATGTTGTCG	AGXT2L1	HGLibA_01277	51	10	0	0	146.402	33.4503	0	0	0	0	3.0016	0.001343	0.99866	0.002686	0.0044376	FALSE
GGTCAAGAGTGATCACATCC	AGXT2L1	HGLibA_01278	3	21	0	0	8.61188	70.2456	0	0	0	0	2.5396	0.0055487	0.99445	0.011097	0.014369	FALSE
GCAGTACATGTACGATGAAC	AGXT2L2/PHYKPL	HGLibA_01279+HGLibA_36479	31	14	1	0	88.9894	46.8304	2.54097	0	0.0285536	0	2.9465	0.0016071	0.99839	0.0032142	0.0051064	FALSE
CATCGTACATGTACTGCCCT	AGXT2L2/PHYKPL	HGLibA_01280+HGLibA_36480	509	290	0	0	1461.15	970.058	0	0	0	0	6.1171	1.5278e-11	1	3.0556e-11	9.5786e-09	FALSE
GAGGCTGGCTCGCCACTACA	AGXT2L2/PHYKPL	HGLibA_01281+HGLibA_36481	121	55	0	0	347.346	183.977	0	0	0	0	4.2404	1.1157e-05	0.99999	2.2314e-05	0.0001376	FALSE
CAAAATGAAGTTGAAGCATC	AHCTF1	HGLibA_01282	7	0	0	0	20.0944	0	0	0	0	#DIV/0!	1.873	0.030533	0.96947	0.061065	0.067788	FALSE
CCTTCTTGTTGACCTATGTT	AHCTF1	HGLibA_01283	12	12	0	0	34.4475	40.1403	0	0	0	0	2.5421	0.00551	0.99449	0.01102	0.014281	FALSE
TTAAGAGCTCAAGTGACTAG	AHCTF1	HGLibA_01284	0	0	0	0	0	0	0	0	#DIV/0!	#DIV/0!	1.032	0.15103	0.84897	0.30206	0.30466	FALSE
ACCGCTCCCGCATACGCATC	AHCY	HGLibA_01285	57	45	0	0	163.626	150.526	0	0	0	0	3.704	0.00010613	0.99989	0.00021227	0.0006645	FALSE
TGCCGGGCCTGATGCGTATG	AHCY	HGLibA_01286	29	85	23	0	83.2481	284.327	58.4422	0	0.702024	0	2.2417	0.012492	0.98751	0.024984	0.029525	FALSE
CAACGAGAACGCCGTGGAGA	AHCY	HGLibA_01287	23	10	0	0	66.0244	33.4503	0	0	0	0	2.7244	0.0032214	0.99678	0.0064427	0.0090234	FALSE
CGCCGAGAAGTACTCCTTCA	AHCYL1	HGLibA_01288	55	95	0	0	157.884	317.778	0	0	0	0	4.0579	2.4761e-05	0.99998	4.9521e-05	0.00023809	FALSE
CGTCACCAAGGCGCCCAAGA	AHCYL1	HGLibA_01289	10	12	0	0	28.7063	40.1403	0	0	0	0	2.5008	0.0061962	0.9938	0.012392	0.015809	FALSE
TCGAGCGAGACAAAGATCTT	AHCYL1	HGLibA_01290	25	21	0	0	71.7656	70.2456	0	0	0	0	2.9789	0.0014464	0.99855	0.0028928	0.0046982	FALSE
CGCCTCGGTGACGGTGCCGT	AHCYL2	HGLibA_01291	102	105	0	4	292.804	351.228	0	8.46238	0	0.0240937	4.3603	6.4936e-06	0.99999	1.2987e-05	9.4176e-05	FALSE
TCCTAGTTGCGACTCCGCCT	AHCYL2	HGLibA_01292	205	220	1	0	588.478	735.906	2.54097	0	0.00431786	0	5.9899	1.0497e-09	1	2.0994e-09	2.1448e-07	FALSE
GTGTGTGCAACCCACGATTT	AHCYL2	HGLibA_01293	61	79	0	0	175.108	264.257	0	0	0	0	4.0974	2.0889e-05	0.99998	4.1777e-05	0.0002112	FALSE
AGTGCGCCGCAAGGCGTACT	AHDC1	HGLibA_01294	44	27	0	0	126.308	90.3158	0	0	0	0	3.3274	0.00043828	0.99956	0.00087657	0.0018754	FALSE
GGCCAAGATCCCCGTATCGC	AHDC1	HGLibA_01295	56	31	0	0	160.755	103.696	0	0	0	0	3.523	0.00021334	0.99979	0.00042667	0.0010994	FALSE
CGAGCCACCATCGCCCGAGC	AHDC1	HGLibA_01296	3	36	0	0	8.61188	120.421	0	0	0	0	2.7338	0.0031308	0.99687	0.0062616	0.0088341	FALSE
CACTGCTTAGTTTGTCATCA	AHI1	HGLibA_01297	60	39	0	0	172.238	130.456	0	0	0	0	3.6584	0.00012689	0.99987	0.00025377	0.0007533	FALSE
CATGTGGTTGATGAGCATAC	AHI1	HGLibA_01298	45	43	0	0	129.178	143.836	0	0	0	0	3.5531	0.00019037	0.99981	0.00038074	0.0010121	FALSE
AATAACAAGCCGAGATAGCC	AHI1	HGLibA_01299	0	8	0	0	0	26.7602	0	0	#DIV/0!	0	2.0123	0.022093	0.97791	0.044187	0.050046	FALSE
AGACCTTCGACGTGAATCGC	AHNAK	HGLibA_01300	141	64	7	0	404.758	214.082	17.7868	0	0.0439442	0	3.873	5.3756e-05	0.99995	0.00010751	0.0004091	FALSE
TTGCCAGCGATTCACGTCGA	AHNAK	HGLibA_01301	130	108	0	0	373.181	361.263	0	0	0	0	4.8501	6.1711e-07	1	1.2342e-06	1.8456e-05	FALSE
GCTGAAGACTTCACGGGTCC	AHNAK	HGLibA_01302	22	39	0	0	63.1538	130.456	0	0	0	0	3.2274	0.0006246	0.99938	0.0012492	0.0024438	FALSE
CGGATGAGGGCATTCGACCA	AHNAK2	HGLibA_01303	47	7	0	0	134.919	23.4152	0	0	0	0	2.892	0.0019138	0.99809	0.0038276	0.0058898	FALSE
GGTCGAATGCCCTCATCCGC	AHNAK2	HGLibA_01304	0	0	0	0	0	0	0	0	#DIV/0!	#DIV/0!	1.032	0.15103	0.84897	0.30206	0.30466	FALSE
TTTCAGGATGAGTCGTCCAG	AHNAK2	HGLibA_01305	9	14	0	0	25.8356	46.8304	0	0	0	0	2.534	0.005639	0.99436	0.011278	0.014568	FALSE
AAGTCGGTCTCTATGCCGCT	AHR	HGLibA_01306	72	40	4016	0	206.685	133.801	10204.5	0	49.3723	0	1.6744	0.91006	0.089935	0.17987	0.19137	TRUE
TTGCTGCTCTACAGTTATCC	AHR	HGLibA_01307	91	41	0	0	261.227	137.146	0	0	0	0	3.9679	3.6256e-05	0.99996	7.2512e-05	0.00030972	FALSE
AATTTCAGCGTCAGCTACAC	AHR	HGLibA_01308	10	11	0	0	28.7063	36.7953	0	0	0	0	2.475	0.0066622	0.99334	0.013324	0.016835	FALSE
CCCGCGTACGTGCACTCCCC	AHRR	HGLibA_01309	58	31	0	0	166.496	103.696	0	0	0	0	3.5419	0.00019866	0.9998	0.00039732	0.0010442	FALSE
TTATGCATCAGCAACGATCG	AHRR	HGLibA_01310	43	40	0	0	123.437	133.801	0	0	0	0	3.4925	0.00023929	0.99976	0.00047857	0.0011986	FALSE
GGGAGTGCACGTACGCGGGC	AHRR	HGLibA_01311	13	0	1	0	37.3181	0	2.54097	0	0.0680893	#DIV/0!	2.1562	0.015534	0.98447	0.031068	0.036049	FALSE
TGAGCCTGACACAAATCTCG	AHSA1	HGLibA_01312	105	29	0	0	301.416	97.0058	0	0	0	0	3.5497	0.00019284	0.99981	0.00038567	0.0010213	FALSE
AGACGTTGCCATCTACCATG	AHSA1	HGLibA_01313	44	66	0	0	126.308	220.772	0	0	0	0	3.8121	6.8899e-05	0.99993	0.0001378	0.00048824	FALSE
GCATCCATTAACAATCGCAA	AHSA1	HGLibA_01314	24	12	0	0	68.895	40.1403	0	0	0	0	2.7888	0.0026449	0.99736	0.0052897	0.0076513	FALSE
CTGCAGCTGACCCCCCTAAA	AHSA2	HGLibA_01315	61	11	0	0	175.108	36.7953	0	0	0	0	3.0697	0.0010715	0.99893	0.0021431	0.0037104	FALSE
AATTCTGTTTGCCCTAGAGT	AHSA2	HGLibA_01316	82	40	0	0	235.391	133.801	0	0	0	0	3.8835	5.1485e-05	0.99995	0.00010297	0.00039599	FALSE
GTATAGCATCTTCACTGTAA	AHSA2	HGLibA_01317	33	43	0	0	94.7307	143.836	0	0	0	0	3.4219	0.00031096	0.99969	0.00062192	0.0014512	FALSE
GGTTGTCTATAAATCAGCCC	AHSG	HGLibA_01318	70	124	0	0	200.944	414.784	0	0	0	0	4.2316	1.1601e-05	0.99999	2.3203e-05	0.00014116	FALSE
CTCACGCTGCATCTTGCCAC	AHSG	HGLibA_01319	0	0	0	0	0	0	0	0	#DIV/0!	#DIV/0!	1.032	0.15103	0.84897	0.30206	0.30466	FALSE
ACACCTTTACTTCATCAATC	AHSG	HGLibA_01320	46	95	0	0	132.049	317.778	0	0	0	0	3.8191	6.696e-05	0.99993	0.00013392	0.00047844	FALSE
AATAAGGATCTCATTTCCGC	AHSP	HGLibA_01321	119	171	0	0	341.604	572	0	0	0	0	5.0214	2.5654e-07	1	5.1307e-07	1.0133e-05	FALSE
ACTTCTACATCAACTATTAC	AHSP	HGLibA_01322	50	23	0	0	143.531	76.9357	0	0	0	0	3.3442	0.00041259	0.99959	0.00082518	0.0017948	FALSE
TCGGCAAGAGCTGAACACTC	AHSP	HGLibA_01323	40	59	0	0	114.825	197.357	0	0	0	0	3.6935	0.00011058	0.99989	0.00022115	0.00068358	FALSE
ACGAGACGCATTTCGTACTT	AICDA	HGLibA_01324	145	108	0	0	416.241	361.263	0	0	0	0	4.9458	3.7909e-07	1	7.5817e-07	1.328e-05	FALSE
CGCGCGCCTCTACTTCTGTG	AICDA	HGLibA_01325	39	42	0	0	111.954	140.491	0	0	0	0	3.4731	0.00025721	0.99974	0.00051443	0.0012632	FALSE
GCCGCTGCTACCGCGTCACC	AICDA	HGLibA_01326	111	23	0	0	318.639	76.9357	0	0	0	0	3.402	0.00033443	0.99967	0.00066886	0.0015328	FALSE
ATGTTCAGCCTGTCCCATTA	AIDA	HGLibA_01327	126	139	0	0	361.699	464.959	0	0	0	0	5.0539	2.1644e-07	1	4.3289e-07	9.0652e-06	FALSE
TACTTGGTTCTAGCTTCTTC	AIDA	HGLibA_01328	6	7	0	0	17.2238	23.4152	0	0	0	0	2.2047	0.013736	0.98626	0.027472	0.032223	FALSE
TGAATTCACAGAAGAACAAA	AIDA	HGLibA_01329	0	0	0	0	0	0	0	0	#DIV/0!	#DIV/0!	1.032	0.15103	0.84897	0.30206	0.30466	FALSE
CATGTCCCTGAAACGAATGC	AIF1	HGLibA_01330	7	3	0	0	20.0944	10.0351	0	0	0	0	2.0626	0.019576	0.98042	0.039151	0.044708	FALSE
GAACGTCTCCCCGGAGCCAC	AIF1	HGLibA_01331	61	20	0	0	175.108	66.9006	0	0	0	0	3.3514	0.00040199	0.9996	0.00080398	0.0017578	FALSE
TACATGGAGTTTGACCTTAA	AIF1	HGLibA_01332	9	31	0	0	25.8356	103.696	0	0	0	0	2.856	0.0021448	0.99786	0.0042896	0.0064519	FALSE
GGGGCTTACCCGGTTGATCT	AIF1L	HGLibA_01333	0	0	0	0	0	0	0	0	#DIV/0!	#DIV/0!	1.032	0.15103	0.84897	0.30206	0.30466	FALSE
CTGAACAATGAAGGCGAGAT	AIF1L	HGLibA_01334	156	152	0	0	447.818	508.444	0	0	0	0	5.3182	5.2395e-08	1	1.0479e-07	3.4175e-06	FALSE
CAATCTCGCCTTCATTGTTC	AIF1L	HGLibA_01335	132	35	0	0	378.923	117.076	0	0	0	0	3.6366	0.00013815	0.99986	0.0002763	0.00080227	FALSE
AATGCTATTGTGCAATCCGT	AIFM1	HGLibA_01336	7	5	0	0	20.0944	16.7251	0	0	0	0	2.1654	0.015177	0.98482	0.030354	0.035321	FALSE
GACAGTAGTTTGCCCACAGT	AIFM1	HGLibA_01337	12	22	0	0	34.4475	73.5906	0	0	0	0	2.7826	0.0026965	0.9973	0.0053929	0.0077877	FALSE
ACCATGGAAAAAGTCAGACG	AIFM1	HGLibA_01338	6	6	0	0	17.2238	20.0702	0	0	0	0	2.1654	0.015177	0.98482	0.030353	0.035321	FALSE
CCACGATGAACCGTGAGCGC	AIFM2	HGLibA_01339	77	53	0	0	221.038	177.287	0	0	0	0	3.9744	3.5277e-05	0.99996	7.0555e-05	0.00030362	FALSE
AAACCTCATTAAACTTGCCC	AIFM2	HGLibA_01340	9	5	0	0	25.8356	16.7251	0	0	0	0	2.2418	0.012488	0.98751	0.024976	0.029516	FALSE
TCCCCACTACTAGCCCCTGC	AIFM2	HGLibA_01341	18	5	0	0	51.6713	16.7251	0	0	0	0	2.5008	0.0061964	0.9938	0.012393	0.015809	FALSE
CTAGCGTGCACAGGACGATC	AIFM3	HGLibA_01342	59	76	0	0	169.367	254.222	0	0	0	0	4.0501	2.5593e-05	0.99997	5.1187e-05	0.00024322	FALSE
TCGTCCTGTGCACGCTAGAC	AIFM3	HGLibA_01343	47	21	0	0	134.919	70.2456	0	0	0	0	3.2803	0.00051843	0.99948	0.0010369	0.0021248	FALSE
GAACCCACTGGCCATTCTCG	AIFM3	HGLibA_01344	50	8	0	0	143.531	26.7602	0	0	0	0	2.9422	0.0016293	0.99837	0.0032586	0.0051672	FALSE
GATGATATACCCGAAGCTGC	AIG1	HGLibA_01345	7	28	0	0	20.0944	93.6608	0	0	0	0	2.7628	0.0028657	0.99713	0.0057313	0.0081858	FALSE
CATGTGGGTGTACCCTTTCC	AIG1	HGLibA_01346	56	38	0	0	160.755	127.111	0	0	0	0	3.6083	0.00015413	0.99985	0.00030826	0.00086742	FALSE
ATCATACTCACAACCCCAAC	AIG1	HGLibA_01347	59	17	0	0	169.367	56.8655	0	0	0	0	3.2503	0.00057641	0.99942	0.0011528	0.0023039	FALSE
TCGACCTGCCCACGCCGAAA	AIM1	HGLibA_01348	66	60	0	0	189.461	200.702	0	0	0	0	3.9497	3.9129e-05	0.99996	7.8257e-05	0.00032679	FALSE
CGACGCGGTGTTCGACGACG	AIM1	HGLibA_01349	0	3	0	0	0	10.0351	0	0	#DIV/0!	0	1.5654	0.058748	0.94125	0.1175	0.12692	FALSE
AATAAACTCAATCCCCGACC	AIM1	HGLibA_01350	38	6	0	0	109.084	20.0702	0	0	0	0	2.8051	0.002515	0.99749	0.0050299	0.0073481	FALSE
TTCAGCATCTAACACACGTG	AIM2	HGLibA_01351	97	108	0	0	278.451	361.263	0	0	0	0	4.6279	1.8473e-06	1	3.6946e-06	3.9348e-05	FALSE
AGTACTGGGGGTTAGAAACG	AIM2	HGLibA_01352	0	0	0	0	0	0	0	0	#DIV/0!	#DIV/0!	1.032	0.15103	0.84897	0.30206	0.30466	FALSE
TTCACGTTTGAGACCCAAGA	AIM2	HGLibA_01353	30	9	0	0	86.1188	30.1053	0	0	0	0	2.8318	0.0023143	0.99769	0.0046286	0.0068577	FALSE
GCCAATAGATGTTTCCCGTC	AIMP1	HGLibA_01354	36	47	0	0	103.343	157.216	0	0	0	0	3.504	0.00022917	0.99977	0.00045835	0.00116	FALSE
ACCATAGAATTAGCGTGCAG	AIMP1	HGLibA_01355	17	34	0	0	48.8006	113.731	0	0	0	0	3.0865	0.0010126	0.99899	0.0020252	0.0035505	FALSE
TCCACTGCACGCTAATTCTA	AIMP1	HGLibA_01356	37	3	0	0	106.213	10.0351	0	0	0	0	2.6991	0.0034762	0.99652	0.0069524	0.0096196	FALSE
GCCCCGCCAAGACTATCAGC	AIMP2	HGLibA_01357	58	29	0	0	166.496	97.0058	0	0	0	0	3.5154	0.00021953	0.99978	0.00043906	0.001124	FALSE
AAGTCGTGGGCTCATCCGCT	AIMP2	HGLibA_01358	117	35	0	0	335.863	117.076	0	0	0	0	3.6736	0.00011956	0.99988	0.00023912	0.00072461	FALSE
ACGCAACCCTTATAGATAGC	AIMP2	HGLibA_01359	9	0	0	0	25.8356	0	0	0	0	#DIV/0!	1.9945	0.02305	0.97695	0.046101	0.052009	FALSE
GCAACCGGTTGTACCGCGAG	AIP	HGLibA_01360	25	10	0	0	71.7656	33.4503	0	0	0	0	2.7635	0.0028592	0.99714	0.0057183	0.0081705	FALSE
GCTCACCGTCGTACTTGTTG	AIP	HGLibA_01361	80	127	0	0	229.65	424.819	0	0	0	0	4.4662	3.9815e-06	1	7.9629e-06	6.7143e-05	FALSE
CGTCGTCACTGTGCAGCGTC	AIP	HGLibA_01362	27	47	7	2	77.5069	157.216	17.7868	4.23119	0.229486	0.0269132	2.6035	0.0046142	0.99539	0.0092284	0.012238	FALSE
ATGCCCCGAGTGATTACCAG	AIPL1	HGLibA_01363	42	49	0	0	120.566	163.906	0	0	0	0	3.5973	0.00016074	0.99984	0.00032148	0.00089331	FALSE
TGCACGAGGTGGCCGAGTTC	AIPL1	HGLibA_01364	19	29	0	0	54.5419	97.0058	0	0	0	0	3.0312	0.0012179	0.99878	0.0024357	0.0041004	FALSE
GTTTCCGATGATGATGTGCA	AIPL1	HGLibA_01365	59	56	0	0	169.367	187.322	0	0	0	0	3.8416	6.1126e-05	0.99994	0.00012225	0.0004481	FALSE
GTGGCGGTACCAAAGCCTTG	AIRE	HGLibA_01366	24	4	0	0	68.895	13.3801	0	0	0	0	2.5831	0.0048963	0.9951	0.0097927	0.012889	FALSE
CCCCGCTCACCGTTCCCGAG	AIRE	HGLibA_01367	25	4	0	0	71.7656	13.3801	0	0	0	0	2.5976	0.0046939	0.99531	0.0093878	0.012435	FALSE
GCAGCCGGCCATAGCGCTCC	AIRE	HGLibA_01368	37	70	0	0	106.213	234.152	0	0	0	0	3.6983	0.00010852	0.99989	0.00021705	0.00067692	FALSE
TCCGACGAGTGTTCCCGCTT	AJAP1	HGLibA_01369	151	139	0	0	433.464	464.959	0	0	0	0	5.2018	9.8697e-08	1	1.9739e-07	5.2953e-06	FALSE
CGTCGAGTGCAGCGTCTCAT	AJAP1	HGLibA_01370	31	46	0	0	88.9894	153.871	0	0	0	0	3.4378	0.00029323	0.99971	0.00058647	0.0013915	FALSE
GAGCAGCTATGACCATGATG	AJAP1	HGLibA_01371	0	1	0	0	0	3.34503	0	0	#DIV/0!	0	1.0321	0.15102	0.84898	0.30205	0.30466	FALSE
TTTGAGGCGCCGCGCTACGA	AJUBA	HGLibA_01372	33	58	0	0	94.7307	194.012	0	0	0	0	3.6119	0.00015199	0.99985	0.00030397	0.00085807	FALSE
CGGGCCGCTGAGCGTACAAT	AJUBA	HGLibA_01373	15	7	0	0	43.0594	23.4152	0	0	0	0	2.475	0.0066624	0.99334	0.013325	0.016835	FALSE
GCCTTTGTTGCACTTGATAC	AJUBA	HGLibA_01374	30	4	0	0	86.1188	13.3801	0	0	0	0	2.6578	0.0039332	0.99607	0.0078664	0.010686	FALSE
ATTGTCGTCCACACGCCCGC	AK1	HGLibA_01375	74	84	0	0	212.426	280.982	0	0	0	0	4.2509	1.0645e-05	0.99999	2.129e-05	0.0001327	FALSE
CTCCACGTTTCAAGAGCCGC	AK1	HGLibA_01376	18	2	0	0	51.6713	6.69006	0	0	0	0	2.4015	0.008163	0.99184	0.016326	0.020173	FALSE
AGTATTGACTTTGGCCACCA	AK1	HGLibA_01377	20	47	0	0	57.4125	157.216	0	0	0	0	3.2481	0.00058091	0.99942	0.0011618	0.0023148	FALSE
TTTACAGCTCGATGACCTCA	AK2	HGLibA_01378	129	161	0	0	370.311	538.55	0	0	0	0	5.2242	8.7477e-08	1	1.7495e-07	4.9012e-06	FALSE
CTCTCTGTAGGCACCCAGAT	AK2	HGLibA_01379	187	86	0	0	536.807	287.672	0	0	0	0	4.6598	1.5824e-06	1	3.1649e-06	3.552e-05	FALSE
GCTCACCTGGGTCCCTTTAC	AK2	HGLibA_01380	142	144	0	0	407.629	481.684	0	0	0	0	5.1854	1.0777e-07	1	2.1553e-07	5.6491e-06	FALSE
CATCCAACAGCCAGCTATAC	AK3	HGLibA_01381	113	134	0	0	324.381	448.234	0	0	0	0	4.9349	4.0106e-07	1	8.0212e-07	1.3826e-05	FALSE
AGATGATGTCATGACTCGGC	AK3	HGLibA_01382	6	0	0	0	17.2238	0	0	0	0	#DIV/0!	1.7996	0.035966	0.96403	0.071931	0.079245	FALSE
AACAACGCCTTACTGCTCGC	AK3	HGLibA_01383	284	121	0	0	815.258	404.748	0	0	0	0	4.7995	7.954e-07	1	1.5908e-06	2.2082e-05	FALSE
TAGGGTATTGATGACGTCAC	AK4	HGLibA_01384	80	73	0	832	229.65	244.187	0	1760.17	0	7.2083	1.2537	0.84564	0.15436	0.30873	0.31131	TRUE
TATATTCTTACATGTACATG	AK4	HGLibA_01385	28	69	0	0	80.3775	230.807	0	0	0	0	3.453	0.00027723	0.99972	0.00055446	0.0013379	FALSE
CACTTGTATAATTCAATGAC	AK4	HGLibA_01386	0	8	0	0	0	26.7602	0	0	#DIV/0!	0	2.0123	0.022093	0.97791	0.044187	0.050046	FALSE
ACAGATCTGTACCCCCGATT	AK5	HGLibA_01387	3	45	0	0	8.61188	150.526	0	0	0	0	2.8135	0.0024501	0.99755	0.0049002	0.0071878	FALSE
GTCTCTGATTAGCACAAGCC	AK5	HGLibA_01388	45	8	0	0	129.178	26.7602	0	0	0	0	2.9181	0.0017608	0.99824	0.0035215	0.0055024	FALSE
GGTCCTCAAAAGATAGAGCC	AK5	HGLibA_01389	5	0	0	0	14.3531	0	0	0	0	#DIV/0!	1.7131	0.043349	0.95665	0.086698	0.094871	FALSE
GTGGGTGATTTAGCTCGAGA	AK6	HGLibA_01390	8	16	0	0	22.965	53.5205	0	0	0	0	2.5659	0.0051449	0.99486	0.01029	0.013442	FALSE
TTGTCTTACAGGTACACCAG	AK6	HGLibA_01391	3	3	0	0	8.61188	10.0351	0	0	0	0	1.8497	0.032177	0.96782	0.064353	0.071329	FALSE
TGACCGGTGAGCAGGATGTT	AK6	HGLibA_01392	2	0	0	0	5.74125	0	0	0	0	#DIV/0!	1.3423	0.089744	0.91026	0.17949	0.19098	FALSE
GCAGCATACGTAGTTGCTGC	AK7	HGLibA_01393	4	5	0	0	11.4825	16.7251	0	0	0	0	2.0296	0.0212	0.9788	0.0424	0.048162	FALSE
TTGGGCGCGCTCCAAAGCCC	AK7	HGLibA_01394	32	25	0	0	91.86	83.6257	0	0	0	0	3.1492	0.00081862	0.99918	0.0016372	0.0030074	FALSE
CTCCAGTATGGAGCGGAAGG	AK7	HGLibA_01395	0	2	0	0	0	6.69006	0	0	#DIV/0!	0	1.4098	0.079299	0.9207	0.1586	0.16983	FALSE
GATACGGTGCGGGGCGATAG	AK8	HGLibA_01396	35	10	0	0	100.472	33.4503	0	0	0	0	2.9265	0.0017139	0.99829	0.0034278	0.0053807	FALSE
CCACATCTTCGAGTTGATGC	AK8	HGLibA_01397	85	97	0	0	244.003	324.468	0	0	0	0	4.4507	4.2802e-06	1	8.5603e-06	7.0387e-05	FALSE
TGGACCTAATATTACAATCC	AK8	HGLibA_01398	18	83	0	0	51.6713	277.637	0	0	0	0	3.2402	0.00059731	0.9994	0.0011946	0.0023618	FALSE
ATTAGCCCGTTACATAACAC	AK9	HGLibA_01399	169	205	0	0	485.136	685.731	0	0	0	0	5.7211	5.2933e-09	1	1.0587e-08	6.7298e-07	FALSE
ATTGCTGCTGAAACCGAATC	AK9	HGLibA_01400	59	45	0	0	169.367	150.526	0	0	0	0	3.7212	9.9138e-05	0.9999	0.00019828	0.00063355	FALSE
TCCATGCCTGTGTTATGTAA	AK9	HGLibA_01401	134	141	3	0	384.664	471.649	7.6229	0	0.019817	0	4.8086	7.5993e-07	1	1.5199e-06	2.139e-05	FALSE
ACGGTCATCTGTGCCGCCCC	AKAP1	HGLibA_01402	44	41	0	0	126.308	137.146	0	0	0	0	3.5154	0.00021952	0.99978	0.00043905	0.001124	FALSE
CTACGAGGAGACCAACGAAG	AKAP1	HGLibA_01403	8	23	0	0	22.965	76.9357	0	0	0	0	2.731	0.0031571	0.99684	0.0063143	0.0088783	FALSE
AGAAGGTCGACCTCATCATC	AKAP1	HGLibA_01404	14	39	0	0	40.1888	130.456	0	0	0	0	3.0516	0.001138	0.99886	0.0022759	0.0038872	FALSE
TGTCGTGCAAGACTTGTTCA	AKAP10	HGLibA_01405	91	110	0	7	261.227	367.953	0	14.8092	0	0.0402474	4.1868	1.4147e-05	0.99999	2.8294e-05	0.00016202	FALSE
ACTTCGGCGAATGGAGCATT	AKAP10	HGLibA_01406	54	28	0	0	155.014	93.6608	0	0	0	0	3.4614	0.00026867	0.99973	0.00053734	0.001306	FALSE
CACTGGTCAGCACTTCAATC	AKAP10	HGLibA_01407	74	33	0	0	212.426	110.386	0	0	0	0	3.7281	9.648e-05	0.9999	0.00019296	0.00062031	FALSE
AAGCAGTGATCCTCTAAATC	AKAP11	HGLibA_01408	83	66	0	0	238.262	220.772	0	0	0	0	4.1553	1.6242e-05	0.99998	3.2484e-05	0.00017809	FALSE
CCAGTCTGTGTCATCCATAG	AKAP11	HGLibA_01409	17	63	0	0	48.8006	210.737	0	0	0	0	3.1919	0.00070668	0.99929	0.0014134	0.0026919	FALSE
CACCTACATCACCAAGACTT	AKAP11	HGLibA_01410	85	63	1	0	244.003	210.737	2.54097	0	0.0104137	0	4.1438	1.7078e-05	0.99998	3.4155e-05	0.00018403	FALSE
GGGCGACACGGTCGTTAGTG	AKAP12	HGLibA_01411	50	43	0	0	143.531	143.836	0	0	0	0	3.6046	0.0001563	0.99984	0.0003126	0.0008769	FALSE
TGTCAAGCCGAAACCTTAGC	AKAP12	HGLibA_01412	23	19	0	0	66.0244	63.5555	0	0	0	0	2.9132	0.0017886	0.99821	0.0035773	0.0055681	FALSE
TTAGGGCTCCTTGACCGTTC	AKAP12	HGLibA_01413	71	93	0	0	203.814	311.088	0	0	0	0	4.311	8.1258e-06	0.99999	1.6252e-05	0.00010967	FALSE
TCCGAGTACTTGTACAGTGA	AKAP13	HGLibA_01414	71	22	0	16	203.814	73.5906	0	33.8495	0	0.45997	2.4544	0.0070568	0.99294	0.014114	0.017736	FALSE
CTGCATCATACGCTTCATCC	AKAP13	HGLibA_01415	22	68	0	0	63.1538	227.462	0	0	0	0	3.3079	0.00046991	0.99953	0.00093982	0.0019734	FALSE
CCCCAATACATTCCACTCCG	AKAP13	HGLibA_01416	17	7	0	0	48.8006	23.4152	0	0	0	0	2.5258	0.0057721	0.99423	0.011544	0.014861	FALSE
ACCACCAAGCATTAGTTCAC	AKAP14	HGLibA_01417	41	94	0	0	117.696	314.433	0	0	0	0	3.7054	0.00010551	0.99989	0.00021102	0.00066278	FALSE
ACCAGCAGAGATTCGTGCTA	AKAP14	HGLibA_01418	29	60	0	0	83.2481	200.702	0	0	0	0	3.5015	0.00023129	0.99977	0.00046258	0.0011697	FALSE
CCCGTAGCACGAATCTCTGC	AKAP14	HGLibA_01419	17	9	0	0	48.8006	30.1053	0	0	0	0	2.5815	0.0049188	0.99508	0.0098376	0.012924	FALSE
AGGACTCACCTTGATGTTGC	AKAP17A_X+AKAP17A_Y	HGLibA_01420+HGLibA_01423	349	224	1	0	1001.85	749.286	2.54097	0	0.00253628	0	6.1695	1.4953e-11	1	2.9905e-11	9.4676e-09	FALSE
CATCGTGCACGACACGTCTG	AKAP17A_X+AKAP17A_Y	HGLibA_01421+HGLibA_01424	305	191	0	0	875.541	638.9	0	0	0	0	6.2915	1.5723e-10	1	3.1445e-10	5.2232e-08	FALSE
CAGCTGCCGCTTCTTAATTG	AKAP17A_X+AKAP17A_Y	HGLibA_01422+HGLibA_01425	120	44	0	0	344.475	147.181	0	0	0	0	3.9075	4.6635e-05	0.99995	9.3269e-05	0.00037065	FALSE
TTCTATTCACCCCCGCATAA	AKAP2	HGLibA_01426	130	30	0	0	373.181	100.351	0	0	0	0	3.5311	0.00020689	0.99979	0.00041378	0.0010773	FALSE
TCAACAAGCCATAGCCGAGC	AKAP2	HGLibA_01427	15	35	0	0	43.0594	117.076	0	0	0	0	3.0694	0.0010726	0.99893	0.0021452	0.0037126	FALSE
CTTTCTTCGATTAACCCGTG	AKAP2	HGLibA_01428	7	11	0	0	20.0944	36.7953	0	0	0	0	2.3922	0.0083733	0.99163	0.016747	0.020613	FALSE
GTGATTGCTGACAATCACCG	AKAP3	HGLibA_01429	0	0	0	0	0	0	0	0	#DIV/0!	#DIV/0!	1.032	0.15103	0.84897	0.30206	0.30466	FALSE
GTCGGTGCTGCGCTATGAGA	AKAP3	HGLibA_01430	19	3	0	0	54.5419	10.0351	0	0	0	0	2.4637	0.0068753	0.99312	0.013751	0.017327	FALSE
GAAGGCCGAAGTTAGCCTAC	AKAP3	HGLibA_01431	56	23	0	0	160.755	76.9357	0	0	0	0	3.4179	0.00031559	0.99968	0.00063117	0.0014665	FALSE
GGCGTACTCTGATACTACAA	AKAP4	HGLibA_01432	25	21	0	0	71.7656	70.2456	0	0	0	0	2.9789	0.0014464	0.99855	0.0028928	0.0046982	FALSE
AGATGTCTGATGATATTGAC	AKAP4	HGLibA_01433	88	65	0	0	252.615	217.427	0	0	0	0	4.1866	1.4157e-05	0.99999	2.8314e-05	0.00016202	FALSE
TCCTGATCTTGCTGTCCTTC	AKAP4	HGLibA_01434	267	257	0	0	766.457	859.672	0	0	0	0	6.4629	5.1361e-11	1	1.0272e-10	2.3975e-08	FALSE
TCAAACGTCTTGTAACACGC	AKAP5	HGLibA_01435	62	29	0	0	177.979	97.0058	0	0	0	0	3.5716	0.00017738	0.99982	0.00035475	0.00096017	FALSE
GCATCCTCAGCATTTATTGC	AKAP5	HGLibA_01436	41	16	0	0	117.696	53.5205	0	0	0	0	3.1302	0.0008735	0.99913	0.001747	0.0031625	FALSE
TGTTACAAGACGTTTGAGTG	AKAP5	HGLibA_01437	98	61	0	0	281.321	204.047	0	0	0	0	4.2371	1.1324e-05	0.99999	2.2647e-05	0.00013873	FALSE
CCTGAGCTTATCCGAAGTGT	AKAP6	HGLibA_01438	136	122	0	0	390.405	408.093	0	0	0	0	4.9916	2.9934e-07	1	5.9869e-07	1.1225e-05	FALSE
CCATTCCTAGTGACGTGACT	AKAP6	HGLibA_01439	74	77	0	7	212.426	257.567	0	14.8092	0	0.0574963	3.727	9.6871e-05	0.9999	0.00019374	0.00062254	FALSE
TTACTCTGTCAACGTGATAG	AKAP6	HGLibA_01440	65	94	0	0	186.591	314.433	0	0	0	0	4.2729	9.6466e-06	0.99999	1.9293e-05	0.00012355	FALSE
AATACAACAAGATGAGCGAC	AKAP7	HGLibA_01441	41	31	0	0	117.696	103.696	0	0	0	0	3.3526	0.00040035	0.9996	0.00080071	0.0017521	FALSE
AGCCAATACTATGGATTCTC	AKAP7	HGLibA_01442	63	32	0	0	180.849	107.041	0	0	0	0	3.6083	0.00015413	0.99985	0.00030827	0.00086742	FALSE
TTAATAATTGCATCACCAGC	AKAP7	HGLibA_01443	103	42	0	0	295.674	140.491	0	0	0	0	3.93	4.2466e-05	0.99996	8.4931e-05	0.0003461	FALSE
TTTGACCGCTTCGGACCAGA	AKAP8	HGLibA_01444	20	18	0	0	57.4125	60.2105	0	0	0	0	2.8378	0.0022711	0.99773	0.0045423	0.0067571	FALSE
GAAGCAGTTCCAACTTTACG	AKAP8	HGLibA_01445	104	75	0	0	298.545	250.877	0	0	0	0	4.4014	5.3783e-06	0.99999	1.0757e-05	8.2493e-05	FALSE
TTCTTGCAGGCTACGGGGCG	AKAP8	HGLibA_01446	18	38	0	0	51.6713	127.111	0	0	0	0	3.1633	0.00077997	0.99922	0.0015599	0.0028978	FALSE
ATCTAAGCGCTGGTTAATTC	AKAP8L	HGLibA_01447	196	61	0	0	562.643	204.047	0	0	0	0	3.996	3.2217e-05	0.99997	6.4433e-05	0.00028567	FALSE
TGTTGTCCGAGCAGTCCGTG	AKAP8L	HGLibA_01448	114	105	0	0	327.251	351.228	0	0	0	0	4.721	1.1736e-06	1	2.3472e-06	2.889e-05	FALSE
AATTAACCAGCGCTTAGATA	AKAP8L	HGLibA_01449	19	4	0	0	54.5419	13.3801	0	0	0	0	2.4922	0.0063469	0.99365	0.012694	0.016153	FALSE
TCCGACTCATCTAGAGATGA	AKAP9	HGLibA_01450	79	18	0	30	226.779	60.2105	0	63.4678	0	1.0541	1.9047	0.028407	0.97159	0.056814	0.063526	FALSE
AGAAATAACCAGTCATGAGC	AKAP9	HGLibA_01451	9	0	0	0	25.8356	0	0	0	0	#DIV/0!	1.9945	0.02305	0.97695	0.046101	0.052009	FALSE
ATAATGAGAACTCTACATAG	AKAP9	HGLibA_01452	21	46	0	0	60.2831	153.871	0	0	0	0	3.2793	0.00052025	0.99948	0.0010405	0.0021286	FALSE
CATGCCCTGGAGCGTCCCAA	AKIP1	HGLibA_01453	8	3	0	0	22.965	10.0351	0	0	0	0	2.1089	0.017479	0.98252	0.034957	0.040215	FALSE
TCTCCCGGGAGAACGCGCTG	AKIP1	HGLibA_01454	16	1	0	0	45.93	3.34503	0	0	0	0	2.2961	0.010834	0.98917	0.021669	0.025985	FALSE
CATGTCTATCGTTATCACAG	AKIP1	HGLibA_01455	113	57	0	0	324.381	190.667	0	0	0	0	4.311	8.1264e-06	0.99999	1.6253e-05	0.00010967	FALSE
ACATTTACCCTCCGACAAGT	AKIRIN1	HGLibA_01456	25	61	0	0	71.7656	204.047	0	0	0	0	3.3918	0.00034716	0.99965	0.00069432	0.0015739	FALSE
CCTGGGCCTACCTGCTAGTT	AKIRIN1	HGLibA_01457	245	176	0	0	703.303	588.725	0	0	0	0	5.9311	1.5048e-09	1	3.0096e-09	2.7613e-07	FALSE
CACATGATCAGATTATGCGA	AKIRIN1	HGLibA_01458	1	0	0	0	2.87063	0	0	0	0	#DIV/0!	1.032	0.15103	0.84897	0.30206	0.30466	FALSE
GATCAAATAATGCGACGATA	AKIRIN2	HGLibA_01459	13	9	0	0	37.3181	30.1053	0	0	0	0	2.4837	0.006502	0.9935	0.013004	0.016508	FALSE
AACCTGCCGTAGAGTAAATA	AKIRIN2	HGLibA_01460	16	0	0	0	45.93	0	0	0	0	#DIV/0!	2.2542	0.012091	0.98791	0.024182	0.028673	FALSE
ATGTTATTACCTGGTGAAGC	AKIRIN2	HGLibA_01461	45	25	0	0	129.178	83.6257	0	0	0	0	3.3147	0.0004587	0.99954	0.00091741	0.0019396	FALSE
ACCATTGACCAGCTACGCCT	AKNA	HGLibA_01462	283	124	89	0	812.387	414.784	226.146	0	0.278372	0	3.058	0.0011142	0.99889	0.0022283	0.0038308	FALSE
CCTGGGGCACCATTCCCGTG	AKNA	HGLibA_01463	0	12	0	0	0	40.1403	0	0	#DIV/0!	0	2.1916	0.014206	0.98579	0.028412	0.033152	FALSE
CTCAAGTCTCCTCGAGCTGA	AKNA	HGLibA_01464	13	10	0	0	37.3181	33.4503	0	0	0	0	2.5092	0.0060505	0.99395	0.012101	0.015482	FALSE
CTGACCAACTCAACCCGAAA	AKNAD1	HGLibA_01465	45	12	0	0	129.178	40.1403	0	0	0	0	3.0505	0.0011423	0.99886	0.0022846	0.0038993	FALSE
TAGACTATCTTGCACAAGAG	AKNAD1	HGLibA_01466	37	49	0	0	106.213	163.906	0	0	0	0	3.5419	0.00019865	0.9998	0.0003973	0.0010442	FALSE
ATCCACCAAGAACTTCTCAC	AKNAD1	HGLibA_01467	76	72	0	0	218.168	240.842	0	0	0	0	4.1553	1.6242e-05	0.99998	3.2483e-05	0.00017809	FALSE
ATCACGCCATGCACGATCAG	AKR1A1	HGLibA_01468	148	230	0	0	424.853	769.357	0	0	0	0	5.068	2.0102e-07	1	4.0205e-07	8.6423e-06	FALSE
GGTGGAATGCCACCCATACT	AKR1A1	HGLibA_01469	107	213	0	0	307.157	712.491	0	0	0	0	4.3897	5.6753e-06	0.99999	1.1351e-05	8.574e-05	FALSE
GTTAAGTATGCCCTTAGCGT	AKR1A1	HGLibA_01470	57	83	0	0	163.626	277.637	0	0	0	0	4.1062	2.0112e-05	0.99998	4.0223e-05	0.0002056	FALSE
TCAGGTCGCTGAGTGTCTTC	AKR1B1	HGLibA_01471	176	81	7	0	505.23	270.947	17.7868	0	0.0352053	0	4.0688	2.3624e-05	0.99998	4.7249e-05	0.00023066	FALSE
TGGGCTCACAGGTCCTGATC	AKR1B1	HGLibA_01472	39	10	0	0	111.954	33.4503	0	0	0	0	2.9497	0.0015903	0.99841	0.0031805	0.0050699	FALSE
TCCCATACCTTAAAGCCAGT	AKR1B1	HGLibA_01473	72	56	0	0	206.685	187.322	0	0	0	0	3.9621	3.7151e-05	0.99996	7.4302e-05	0.00031477	FALSE
TGGCCATTGATGCAGGATAT	AKR1B10	HGLibA_01474	19	81	0	0	54.5419	270.947	0	0	0	0	3.2568	0.00056347	0.99944	0.0011269	0.0022673	FALSE
CGGTGGAAAAGCAACGTTCT	AKR1B10	HGLibA_01475	0	0	0	0	0	0	0	0	#DIV/0!	#DIV/0!	1.032	0.15103	0.84897	0.30206	0.30466	FALSE
GTGCCGATATCCTGCATCAA	AKR1B10	HGLibA_01476	94	29	0	0	269.839	97.0058	0	0	0	0	3.5741	0.00017575	0.99982	0.0003515	0.00095482	FALSE
CAGTGGAAAAGGAACGTTCT	AKR1B15	HGLibA_01477	155	180	0	0	444.947	602.105	0	0	0	0	5.4939	1.9662e-08	1	3.9324e-08	1.7296e-06	FALSE
TTTCTATGAGAATCAACATG	AKR1B15	HGLibA_01478	52	134	0	0	149.273	448.234	0	0	0	0	3.785	7.6865e-05	0.99992	0.00015373	0.00052752	FALSE
GTGGCGATATTCTGCATCAA	AKR1B15	HGLibA_01479	45	20	0	0	129.178	66.9006	0	0	0	0	3.2408	0.000596	0.9994	0.001192	0.0023569	FALSE
GCCAGCTTCAATTGCCAATT	AKR1C1	HGLibA_01480	101	122	0	0	289.933	408.093	0	0	0	0	4.7677	9.318e-07	1	1.8636e-06	2.4764e-05	FALSE
ACCAAATTGGCAATTGAAGC	AKR1C1	HGLibA_01481	34	48	0	0	97.6013	160.561	0	0	0	0	3.5002	0.00023249	0.99977	0.00046498	0.0011712	FALSE
CTTATTACCATGGTTCTTCT	AKR1C1	HGLibA_01482	360	134	0	0	1033.43	448.234	0	0	0	0	4.6121	1.9932e-06	1	3.9864e-06	4.1539e-05	FALSE
GGCTTCTATTGCCAATTTGA	AKR1C2	HGLibA_01483	80	23	0	0	229.65	76.9357	0	0	0	0	3.4267	0.00030545	0.99969	0.0006109	0.0014358	FALSE
ATTACCATGGTTCTTCTCGA	AKR1C2	HGLibA_01484	83	74	0	0	238.262	247.532	0	0	0	0	4.2315	1.1607e-05	0.99999	2.3213e-05	0.00014116	FALSE
GTCAAATTGGCAATAGAAGC	AKR1C2	HGLibA_01485	10	16	0	0	28.7063	53.5205	0	0	0	0	2.6118	0.0045029	0.9955	0.0090058	0.011976	FALSE
GGTTCCGAGAAGTAAAGCTT	AKR1C3	HGLibA_01486	42	67	0	0	120.566	224.117	0	0	0	0	3.8055	7.0764e-05	0.99993	0.00014153	0.00049755	FALSE
CAACTCTGGTCGATGAAAAG	AKR1C3	HGLibA_01487	109	42	0	0	312.898	140.491	0	0	0	0	3.899	4.8296e-05	0.99995	9.6592e-05	0.00037887	FALSE
CTGCATACCTTTAGAGACAT	AKR1C3	HGLibA_01488	264	264	0	0	757.845	883.088	0	0	0	0	6.4854	4.4257e-11	1	8.8513e-11	2.1523e-08	FALSE
AAAAGTAATATTCGACACAG	AKR1C4	HGLibA_01489	65	23	0	0	186.591	76.9357	0	0	0	0	3.4496	0.00028072	0.99972	0.00056143	0.0013477	FALSE
GCCAGCTTCTATTGCTAATT	AKR1C4	HGLibA_01490	27	53	0	0	77.5069	177.287	0	0	0	0	3.4552	0.00027499	0.99973	0.00054998	0.0013307	FALSE
TTCCCTACCTTGAGAGCCAT	AKR1C4	HGLibA_01491	99	71	0	0	284.192	237.497	0	0	0	0	4.3272	7.5523e-06	0.99999	1.5105e-05	0.00010424	FALSE
AACCTTCACCGATGTTGCAC	AKR1D1	HGLibA_01492	85	106	0	0	244.003	354.573	0	0	0	0	4.5293	2.9585e-06	1	5.917e-06	5.4432e-05	FALSE
TGTAGGCCCCATCAATATGT	AKR1D1	HGLibA_01493	18	66	0	0	51.6713	220.772	0	0	0	0	3.2193	0.00064247	0.99936	0.0012849	0.0024972	FALSE
TTACATCATTGAAGTACCCA	AKR1D1	HGLibA_01494	90	57	0	0	258.356	190.667	0	0	0	0	4.1265	1.8414e-05	0.99998	3.6829e-05	0.00019362	FALSE
ACCATGTTGCTCTCGTCCAG	AKR1E2	HGLibA_01495	79	69	0	0	226.779	230.807	0	0	0	0	4.1525	1.6447e-05	0.99998	3.2893e-05	0.00017953	FALSE
CCTCTCACATCCTCGAGTGC	AKR1E2	HGLibA_01496	79	32	0	0	226.779	107.041	0	0	0	0	3.718	0.0001004	0.9999	0.0002008	0.00063871	FALSE
GAACGGTACCTTGAAACCCA	AKR1E2	HGLibA_01497	111	96	0	0	318.639	321.123	0	0	0	0	4.6303	1.8259e-06	1	3.6518e-06	3.9007e-05	FALSE
CCCGGCTCACCGATTCCTGT	AKR7A2	HGLibA_01498	227	137	0	0	651.632	458.269	0	0	0	0	5.6091	1.0171e-08	1	2.0342e-08	1.0707e-06	FALSE
GCCTCTCCAACTATGCTAGC	AKR7A2	HGLibA_01499	62	61	0	0	177.979	204.047	0	0	0	0	3.9247	4.3422e-05	0.99996	8.6844e-05	0.00035119	FALSE
CACTTCCCAGCTAGCATAGT	AKR7A2	HGLibA_01500	239	72	0	0	686.08	240.842	0	0	0	0	4.0548	2.5085e-05	0.99997	5.0171e-05	0.00024004	FALSE
CCCAAACAGTGGAATGGCCT	AKR7A3	HGLibA_01501	171	259	0	0	490.877	866.362	0	0	0	0	5.2648	7.0161e-08	1	1.4032e-07	4.2189e-06	FALSE
ATACCTGGGCAGAGATGTAC	AKR7A3	HGLibA_01502	21	20	0	0	60.2831	66.9006	0	0	0	0	2.8962	0.0018883	0.99811	0.0037767	0.0058179	FALSE
GCCTCTCCAACTATGCAGCC	AKR7A3	HGLibA_01503	24	9	0	0	68.895	30.1053	0	0	0	0	2.7244	0.0032214	0.99678	0.0064428	0.0090234	FALSE
TGTGCCGCAAAAGGTCTTCA	AKT1	HGLibA_01504	82	132	55	0	235.391	441.544	139.753	0	0.593706	0	2.7462	0.0030147	0.99699	0.0060293	0.0085429	FALSE
TCACGTTGGTCCACATCCTG	AKT1	HGLibA_01505	47	84	0	0	134.919	280.982	0	0	0	0	3.9096	4.622e-05	0.99995	9.244e-05	0.00036808	FALSE
GCAGGATGTGGACCAACGTG	AKT1	HGLibA_01506	45	27	0	0	129.178	90.3158	0	0	0	0	3.34	0.00041885	0.99958	0.00083771	0.0018114	FALSE
CGCGCATGCTCGCCGCGATG	AKT1S1	HGLibA_01507	50	20	0	0	143.531	66.9006	0	0	0	0	3.3019	0.00048017	0.99952	0.00096035	0.0020071	FALSE
AACGGCGCGCTGCCTCCGCC	AKT1S1	HGLibA_01508	17	5	0	0	48.8006	16.7251	0	0	0	0	2.475	0.0066624	0.99334	0.013325	0.016835	FALSE
TGTGGGCCAGTGCGATGTCG	AKT1S1	HGLibA_01509	13	4	0	0	37.3181	13.3801	0	0	0	0	2.321	0.010144	0.98986	0.020288	0.024429	FALSE
TCTCGTCTGGAGAATCCACG	AKT2	HGLibA_01510	35	12	0	0	100.472	40.1403	0	0	0	0	2.9682	0.0014978	0.9985	0.0029956	0.0048294	FALSE
CATCGAGAGGACCTTCCACG	AKT2	HGLibA_01511	60	80	0	0	172.238	267.602	0	0	0	0	4.1004	2.0626e-05	0.99998	4.1252e-05	0.00020945	FALSE
TTAAACAACTTCTCCGTAGC	AKT2	HGLibA_01512	111	169	0	11	318.639	565.31	0	23.2715	0	0.041166	4.2184	1.2305e-05	0.99999	2.461e-05	0.00014719	FALSE
AGAATGGACAGAAGCTATCC	AKT3	HGLibA_01513	87	96	0	0	249.744	321.123	0	0	0	0	4.4584	4.1292e-06	1	8.2584e-06	6.8692e-05	FALSE
TAAGGTAAATCCACATCTTG	AKT3	HGLibA_01514	39	88	0	0	111.954	294.363	0	0	0	0	3.6783	0.00011741	0.99988	0.00023483	0.00071453	FALSE
TTGCCACTGAAAAGTTGTTG	AKT3	HGLibA_01515	10	0	0	1	28.7063	0	0	2.11559	0	#DIV/0!	2.0451	0.020423	0.97958	0.040847	0.046434	FALSE
CTTACTGGACAGTCACCATC	AKTIP	HGLibA_01516	40	63	0	0	114.825	210.737	0	0	0	0	3.7417	9.1377e-05	0.99991	0.00018275	0.00059662	FALSE
CACCACTTACCTAATTGCAT	AKTIP	HGLibA_01517	164	210	0	0	470.783	702.456	0	0	0	0	5.693	6.2431e-09	1	1.2486e-08	7.5841e-07	FALSE
TAGAAGACCCCTATGCAATT	AKTIP	HGLibA_01518	125	51	0	0	358.828	170.596	0	0	0	0	4.0909	2.1485e-05	0.99998	4.297e-05	0.00021559	FALSE
GCCCCGTCGGACATGATGGA	ALAD	HGLibA_01519	98	91	0	0	281.321	304.398	0	0	0	0	4.4941	3.4939e-06	1	6.9877e-06	6.1359e-05	FALSE
CGTCCATCCATCATGTCCGA	ALAD	HGLibA_01520	32	53	0	0	91.86	177.287	0	0	0	0	3.5381	0.00020149	0.9998	0.00040299	0.0010551	FALSE
CTCGCCGTGTACCACGTCTC	ALAD	HGLibA_01521	81	22	0	0	232.521	73.5906	0	0	0	0	3.3997	0.00033735	0.99966	0.00067469	0.0015423	FALSE
GTGGTTAGTGTGAAAACCGA	ALAS1	HGLibA_01522	18	18	0	0	51.6713	60.2105	0	0	0	0	2.8075	0.0024967	0.9975	0.0049933	0.0072973	FALSE
GTCATTGGCCACAAAGCACG	ALAS1	HGLibA_01523	99	103	0	0	284.192	344.538	0	0	0	0	4.6035	2.077e-06	1	4.154e-06	4.2622e-05	FALSE
ATAACTGCCCCACACACCCG	ALAS1	HGLibA_01524	29	38	0	0	83.2481	127.111	0	0	0	0	3.3019	0.00048015	0.99952	0.0009603	0.0020071	FALSE
TGCGAGATTTACTCAGACGC	ALAS2	HGLibA_01525	18	1	0	0	51.6713	3.34503	0	0	0	0	2.3476	0.0094472	0.99055	0.018894	0.02293	FALSE
CTCCACTGTTACGGATACCT	ALAS2	HGLibA_01526	65	121	0	0	186.591	404.748	0	0	0	0	4.1332	1.7883e-05	0.99998	3.5767e-05	0.00019013	FALSE
GACAGCGTCCAATACCAAAC	ALAS2	HGLibA_01527	41	25	20	0	117.696	83.6257	50.8193	0	0.431786	0	1.8945	0.029077	0.97092	0.058153	0.064942	FALSE
TGCTCATCGGTTTAAAGATT	ALB	HGLibA_01528	198	119	0	0	568.384	398.058	0	0	0	0	5.3379	4.7012e-08	1	9.4024e-08	3.1814e-06	FALSE
CGATGAATTTAAACCTCTTG	ALB	HGLibA_01529	22	22	0	0	63.1538	73.5906	0	0	0	0	2.952	0.0015789	0.99842	0.0031577	0.0050386	FALSE
AATGTGATGTTATAAGCCTA	ALB	HGLibA_01530	21	4	0	0	60.2831	13.3801	0	0	0	0	2.534	0.0056392	0.99436	0.011278	0.014568	FALSE
AAAGTGCTACATCCCCTTGA	ALCAM	HGLibA_01531	116	87	0	0	332.993	291.017	0	0	0	0	4.5913	2.2027e-06	1	4.4054e-06	4.4424e-05	FALSE
TACCATGTGATATTGCCATC	ALCAM	HGLibA_01532	50	33	0	0	143.531	110.386	0	0	0	0	3.477	0.00025352	0.99975	0.00050704	0.0012512	FALSE
TCATTGACTCTCATTGTAGA	ALCAM	HGLibA_01533	52	67	0	0	149.273	224.117	0	0	0	0	3.8962	4.8847e-05	0.99995	9.7694e-05	0.00038182	FALSE
GGATAGAATGGGCGTTCCGA	ALDH16A1	HGLibA_01534	16	3	0	0	45.93	10.0351	0	0	0	0	2.3824	0.008599	0.9914	0.017198	0.0211	FALSE
AAGGGGGAGGCCACGACCAC	ALDH16A1	HGLibA_01535	143	46	0	0	410.499	153.871	0	0	0	0	3.8632	5.5962e-05	0.99994	0.00011192	0.00042123	FALSE
GCCCCCGCGGGGCGTCCCGT	ALDH16A1	HGLibA_01536	20	25	0	0	57.4125	83.6257	0	0	0	0	2.9736	0.0014718	0.99853	0.0029436	0.0047678	FALSE
GCGCAAGCGTTGTTTGCCAA	ALDH18A1	HGLibA_01537	23	14	0	0	66.0244	46.8304	0	0	0	0	2.8136	0.0024495	0.99755	0.0048991	0.0071865	FALSE
ACAGGCAATTCCAGTCTTAG	ALDH18A1	HGLibA_01538	41	89	0	0	117.696	297.708	0	0	0	0	3.7252	9.7572e-05	0.9999	0.00019514	0.00062648	FALSE
GGGCAGCACAGATGCTGTAC	ALDH18A1	HGLibA_01539	59	8	0	0	169.367	26.7602	0	0	0	0	2.9813	0.0014351	0.99856	0.0028702	0.0046736	FALSE
GTATAATAGTCGCCCCCTCT	ALDH1A1	HGLibA_01540	56	21	0	0	160.755	70.2456	0	0	0	0	3.3866	0.00035381	0.99965	0.00070763	0.0016002	FALSE
AAGCATCCATAGTACGCCAC	ALDH1A1	HGLibA_01541	49	105	0	0	140.661	351.228	0	0	0	0	3.8457	6.0111e-05	0.99994	0.00012022	0.00044323	FALSE
AAAACATTGCGCTACTGTGC	ALDH1A1	HGLibA_01542	68	37	0	0	195.203	123.766	0	0	0	0	3.7178	0.0001005	0.9999	0.000201	0.00063871	FALSE
AAAACCTTTCGATATTACGC	ALDH1A2	HGLibA_01543	29	25	0	0	83.2481	83.6257	0	0	0	0	3.1061	0.00094792	0.99905	0.0018958	0.0033756	FALSE
CCAGCCTGCGTAATATCGAA	ALDH1A2	HGLibA_01544	48	53	0	0	137.79	177.287	0	0	0	0	3.704	0.00010613	0.99989	0.00021226	0.0006645	FALSE
ACCACTCAGTGCACTCTACA	ALDH1A2	HGLibA_01545	117	53	0	0	335.863	177.287	0	0	0	0	4.1998	1.3356e-05	0.99999	2.6711e-05	0.00015553	FALSE
CGTCCCGGAGCAATCTGAAG	ALDH1A3	HGLibA_01546	18	30	0	0	51.6713	100.351	0	0	0	0	3.0312	0.0012178	0.99878	0.0024357	0.0041004	FALSE
AGCGTCCGCACACACGATGC	ALDH1A3	HGLibA_01547	46	16	0	0	132.049	53.5205	0	0	0	0	3.1957	0.00069755	0.9993	0.0013951	0.0026607	FALSE
CATATTTGCTCCCGAGTTGA	ALDH1A3	HGLibA_01548	97	98	0	0	278.451	327.813	0	0	0	0	4.5468	2.7233e-06	1	5.4466e-06	5.1538e-05	FALSE
GGTAGGGTTGACCGTCGGGA	ALDH1B1	HGLibA_01549	4	4	0	0	11.4825	13.3801	0	0	0	0	1.957	0.025174	0.97483	0.050347	0.056687	FALSE
GAGCAGTTTGAACGAGTCCT	ALDH1B1	HGLibA_01550	79	7	81	0	226.779	23.4152	205.818	0	0.90757	0	0.39488	0.34646	0.65354	0.69293	0.69481	FALSE
CGAAACGCTCTCCGCCACAG	ALDH1B1	HGLibA_01551	59	72	0	0	169.367	240.842	0	0	0	0	4.0111	3.0224e-05	0.99997	6.0448e-05	0.0002734	FALSE
TGAACACACCCACCACTTCG	ALDH1L1	HGLibA_01552	101	66	0	0	289.933	220.772	0	0	0	0	4.3164	7.9301e-06	0.99999	1.586e-05	0.00010799	FALSE
AAGGAGGGCCACGAAGTGGT	ALDH1L1	HGLibA_01553	22	25	0	0	63.1538	83.6257	0	0	0	0	3.0053	0.0013265	0.99867	0.002653	0.0043876	FALSE
GGAGACGCTTTGCCCATCCC	ALDH1L1	HGLibA_01554	88	75	0	0	252.615	250.877	0	0	0	0	4.2811	9.298e-06	0.99999	1.8596e-05	0.00012044	FALSE
CTATAGCCACCTCCGCAAAG	ALDH1L2	HGLibA_01555	50	62	0	0	143.531	207.392	0	0	0	0	3.822	6.6199e-05	0.99993	0.0001324	0.00047425	FALSE
AAGTGCATCCACTGTATCAT	ALDH1L2	HGLibA_01556	112	114	0	0	321.51	381.333	0	0	0	0	4.7769	8.8994e-07	1	1.7799e-06	2.3974e-05	FALSE
CTGTGAACACCCCTACTACT	ALDH1L2	HGLibA_01557	14	50	0	0	40.1888	167.251	0	0	0	0	3.0882	0.0010067	0.99899	0.0020134	0.0035422	FALSE
CCCGCTCGATCAGATCGGCC	ALDH2	HGLibA_01558	48	47	0	0	137.79	157.216	0	0	0	0	3.6335	0.0001398	0.99986	0.0002796	0.00080857	FALSE
GCCTGGCCGATCTGATCGAG	ALDH2	HGLibA_01559	2	0	0	0	5.74125	0	0	0	0	#DIV/0!	1.3423	0.089744	0.91026	0.17949	0.19098	FALSE
CCCACCGTCAATCCGTCCAC	ALDH2	HGLibA_01560	113	62	0	0	324.381	207.392	0	0	0	0	4.3539	6.6873e-06	0.99999	1.3375e-05	9.578e-05	FALSE
GTTCGACCATATCCTGTACA	ALDH3A1	HGLibA_01561	37	75	0	0	106.213	250.877	0	0	0	0	3.6762	0.00011839	0.99988	0.00023678	0.00071854	FALSE
AGTTCCAGGTGCCAATGACG	ALDH3A1	HGLibA_01562	92	16	0	0	264.098	53.5205	0	0	0	0	3.248	0.00058102	0.99942	0.001162	0.002315	FALSE
GGGACACCCCCATTGATTAC	ALDH3A1	HGLibA_01563	3	18	0	0	8.61188	60.2105	0	0	0	0	2.4826	0.0065219	0.99348	0.013044	0.016554	FALSE
GTCCGACAGGCGTTCCTGTC	ALDH3A2	HGLibA_01564	112	87	0	0	321.51	291.017	0	0	0	0	4.5617	2.5371e-06	1	5.0741e-06	4.9121e-05	FALSE
CGTGCGTACCTTGCACAGGT	ALDH3A2	HGLibA_01565	69	42	0	0	198.073	140.491	0	0	0	0	3.7822	7.7725e-05	0.99992	0.00015545	0.00053074	FALSE
TGGTGCTGATAATCGGAGCT	ALDH3A2	HGLibA_01566	102	120	0	61	292.804	401.403	0	129.051	0	0.3215	3.3409	0.0004176	0.99958	0.00083519	0.0018114	FALSE
TGGCCCGTGATTAGATAGTT	ALDH3B1	HGLibA_01567	112	147	1	0	321.51	491.719	2.54097	0	0.00790323	0	5.024	2.5305e-07	1	5.0611e-07	1.0024e-05	FALSE
CCTTCCACGCGGGGCGCACG	ALDH3B1	HGLibA_01568	0	0	0	0	0	0	0	0	#DIV/0!	#DIV/0!	1.032	0.15103	0.84897	0.30206	0.30466	FALSE
CTATCCGCTGAACCTGACGC	ALDH3B1	HGLibA_01569	33	16	0	0	94.7307	53.5205	0	0	0	0	3.0157	0.0012818	0.99872	0.0025636	0.0042649	FALSE
AGCGATCGCTCTCGTTGCTC	ALDH3B2	HGLibA_01570	20	22	0	0	57.4125	73.5906	0	0	0	0	2.9188	0.0017568	0.99824	0.0035135	0.0054906	FALSE
GCCCTCCTCACCTGCGGCGA	ALDH3B2	HGLibA_01571	165	128	0	0	473.653	428.164	0	0	0	0	5.2099	9.446e-08	1	1.8892e-07	5.1499e-06	FALSE
TGGTCCTCATCATCGCACCC	ALDH3B2	HGLibA_01572	52	45	0	0	149.273	150.526	0	0	0	0	3.6513	0.00013044	0.99987	0.00026088	0.00077012	FALSE
GCCCGTCTTAGCCTTCACGC	ALDH4A1	HGLibA_01573	104	90	0	0	298.545	301.053	0	0	0	0	4.5293	2.9586e-06	1	5.9172e-06	5.4432e-05	FALSE
TGAGCGAGATGCCCTGCAAA	ALDH4A1	HGLibA_01574	82	6	0	0	235.391	20.0702	0	0	0	0	3.0195	0.001266	0.99873	0.002532	0.0042314	FALSE
TCAGCATGTCTGCCGCCTTC	ALDH4A1	HGLibA_01575	10	7	0	0	28.7063	23.4152	0	0	0	0	2.3421	0.009589	0.99041	0.019178	0.02324	FALSE
GAGGAAGCCCGCCGTGTTTA	ALDH5A1	HGLibA_01576	28	42	0	0	80.3775	140.491	0	0	0	0	3.3442	0.00041257	0.99959	0.00082514	0.0017948	FALSE
GAGAAGGGCGTGTCTTCGGC	ALDH5A1	HGLibA_01577	20	4	0	0	57.4125	13.3801	0	0	0	0	2.5092	0.0060506	0.99395	0.012101	0.015482	FALSE
GATGACTGCAGCCACGCCTA	ALDH5A1	HGLibA_01578	37	36	0	0	106.213	120.421	0	0	0	0	3.3691	0.00037706	0.99962	0.00075412	0.0016733	FALSE
GAGAGCCATGGCGGCGCTAT	ALDH6A1	HGLibA_01579	28	21	0	0	80.3775	70.2456	0	0	0	0	3.0209	0.0012601	0.99874	0.0025201	0.0042146	FALSE
CGCCGCCAATAGCGCCGCCA	ALDH6A1	HGLibA_01580	6	9	0	0	17.2238	30.1053	0	0	0	0	2.2882	0.011064	0.98894	0.022129	0.026445	FALSE
CCAACTGTAAAGCTCTTCAT	ALDH6A1	HGLibA_01581	21	61	1	0	60.2831	204.047	2.54097	0	0.0421505	0	3.2818	0.00051568	0.99948	0.0010314	0.0021238	FALSE
CATTAGGTTATGGATCGCCC	ALDH7A1	HGLibA_01582	26	50	0	2	74.6363	167.251	0	4.23119	0	0.0252984	3.1648	0.00077608	0.99922	0.0015522	0.0028935	FALSE
CCTTTCTAGGATAATAGCCA	ALDH7A1	HGLibA_01583	11	19	0	0	31.5769	63.5555	0	0	0	0	2.7042	0.0034233	0.99658	0.0068465	0.0094856	FALSE
GCAGAATCTTTCGCTGGCTT	ALDH7A1	HGLibA_01584	135	107	0	0	387.534	357.918	0	0	0	0	4.8748	5.4452e-07	1	1.089e-06	1.6942e-05	FALSE
TCAGGACCCGTGAGCGCTCC	ALDH8A1	HGLibA_01585	15	79	0	0	43.0594	264.257	0	0	0	0	3.1784	0.00074043	0.99926	0.0014809	0.0027904	FALSE
TCTGCGTGCACTCTGACGTG	ALDH8A1	HGLibA_01586	98	128	0	0	281.321	428.164	0	0	0	0	4.7931	8.212e-07	1	1.6424e-06	2.2604e-05	FALSE
CAGCACTCACCGACTCCCAC	ALDH8A1	HGLibA_01587	67	79	0	0	192.332	264.257	0	0	0	0	4.1467	1.6864e-05	0.99998	3.3727e-05	0.0001827	FALSE
GTATAACCAAACGATCCACC	ALDH9A1	HGLibA_01588	43	62	0	0	123.437	207.392	0	0	0	0	3.7553	8.6564e-05	0.99991	0.00017313	0.00057436	FALSE
GGTTTATGCAGGTAATGCCA	ALDH9A1	HGLibA_01589	14	29	0	0	40.1888	97.0058	0	0	0	0	2.952	0.0015788	0.99842	0.0031576	0.0050386	FALSE
AGTGAGGCTGGTGTACCTCC	ALDH9A1	HGLibA_01590	79	5	0	0	226.779	16.7251	0	0	0	0	2.993	0.0013812	0.99862	0.0027624	0.004534	FALSE
TGTGCGGCGCAGCGCTGTGA	ALDOA	HGLibA_01591	0	0	0	0	0	0	0	0	#DIV/0!	#DIV/0!	1.032	0.15103	0.84897	0.30206	0.30466	FALSE
ACGGAGCTGACTTCGCCAAG	ALDOA	HGLibA_01592	0	16	0	0	0	53.5205	0	0	#DIV/0!	0	2.3253	0.010027	0.98997	0.020054	0.02422	FALSE
CCTTGCCAGGTGCCACGATG	ALDOA	HGLibA_01593	0	0	0	0	0	0	0	0	#DIV/0!	#DIV/0!	1.032	0.15103	0.84897	0.30206	0.30466	FALSE
GGTACCTATTGTTGAACCAG	ALDOB	HGLibA_01594	97	78	0	0	278.451	260.912	0	0	0	0	4.3751	6.069e-06	0.99999	1.2138e-05	8.9824e-05	FALSE
TCCATCCAGCCTCGCTATCC	ALDOB	HGLibA_01595	76	81	0	0	218.168	270.947	0	0	0	0	4.2398	1.1184e-05	0.99999	2.2368e-05	0.00013763	FALSE
TATCCACAGTTAGACCAAGG	ALDOB	HGLibA_01596	78	76	0	0	223.909	254.222	0	0	0	0	4.2092	1.2816e-05	0.99999	2.5632e-05	0.00015103	FALSE
GAACCGCCGGCTGTACCGCC	ALDOC	HGLibA_01597	12	31	0	0	34.4475	103.696	0	0	0	0	2.9461	0.0016088	0.99839	0.0032176	0.0051097	FALSE
CCACGACGATGCCCTTATCC	ALDOC	HGLibA_01598	60	47	0	0	172.238	157.216	0	0	0	0	3.7519	8.7744e-05	0.99991	0.00017549	0.00057961	FALSE
CACGTTGGCGTTCTCCAGAA	ALDOC	HGLibA_01599	22	34	0	0	63.1538	113.731	0	0	0	0	3.1539	0.00080549	0.99919	0.001611	0.0029738	FALSE
GCAGTACCACGCGCTGTCGT	ALG1	HGLibA_01600	1	9	0	0	2.87063	30.1053	0	0	0	0	2.1089	0.017478	0.98252	0.034956	0.040215	FALSE
GCACCACCGCTACTACATGC	ALG1	HGLibA_01601	0	0	0	0	0	0	0	0	#DIV/0!	#DIV/0!	1.032	0.15103	0.84897	0.30206	0.30466	FALSE
GAAGCAAGCTCGTCATTGAC	ALG1	HGLibA_01602	2	1	0	0	5.74125	3.34503	0	0	0	0	1.5194	0.064332	0.93567	0.12866	0.13828	FALSE
TGATCACTCCAATTGACACC	ALG10	HGLibA_01603	110	136	0	17	315.769	454.924	0	35.9651	0	0.0790574	4.2473	1.0817e-05	0.99999	2.1634e-05	0.00013423	FALSE
AATTCTACGTTTCCAAACTA	ALG10	HGLibA_01604	19	19	0	0	54.5419	63.5555	0	0	0	0	2.8497	0.0021878	0.99781	0.0043755	0.006548	FALSE
GGGAGCTGGAATGGCGCAGC	ALG10	HGLibA_01605	57	39	0	0	163.626	130.456	0	0	0	0	3.6299	0.00014176	0.99986	0.00028352	0.0008176	FALSE
AGCAGGAATGGCGCAGCTAG	ALG10B	HGLibA_01606	18	0	0	0	51.6713	0	0	0	0	#DIV/0!	2.3087	0.010481	0.98952	0.020962	0.025172	FALSE
TGACCACTCCAACTGACACC	ALG10B	HGLibA_01607	156	64	0	0	447.818	214.082	0	0	0	0	4.2664	9.9331e-06	0.99999	1.9866e-05	0.00012631	FALSE
ACTCAGTTCACAAACAAGTC	ALG10B	HGLibA_01608	24	22	0	0	68.895	73.5906	0	0	0	0	2.9842	0.0014214	0.99858	0.0028429	0.0046325	FALSE
GGAAGATGGCGGCCGGCGAA	ALG11	HGLibA_01609	0	0	0	0	0	0	0	0	#DIV/0!	#DIV/0!	1.032	0.15103	0.84897	0.30206	0.30466	FALSE
CCCCCTATATACTTAAACAG	ALG11	HGLibA_01610	0	0	0	0	0	0	0	0	#DIV/0!	#DIV/0!	1.032	0.15103	0.84897	0.30206	0.30466	FALSE
TGTTACGACAACCTCCAATG	ALG11	HGLibA_01611	0	0	0	0	0	0	0	0	#DIV/0!	#DIV/0!	1.032	0.15103	0.84897	0.30206	0.30466	FALSE
TCCGCGTGCAGTAGAACATC	ALG12	HGLibA_01612	37	87	0	0	106.213	291.017	0	0	0	0	3.6306	0.00014138	0.99986	0.00028277	0.00081705	FALSE
ACGAGTGGGCCCGCTTCATC	ALG12	HGLibA_01613	32	35	0	0	91.86	117.076	0	0	0	0	3.2976	0.00048755	0.99951	0.0009751	0.0020297	FALSE
CAGCGAAAGCACGTAAACCG	ALG12	HGLibA_01614	27	4	0	0	77.5069	13.3801	0	0	0	0	2.6204	0.004391	0.99561	0.0087819	0.011749	FALSE
CAGTACTGAGTCGTTTACTC	ALG13	HGLibA_01615	16	0	0	9	45.93	0	0	19.0403	0	#DIV/0!	1.1929	0.11646	0.88354	0.23293	0.24714	FALSE
GATCTTGTTATTAGTCACGC	ALG13	HGLibA_01616	0	0	0	0	0	0	0	0	#DIV/0!	#DIV/0!	1.032	0.15103	0.84897	0.30206	0.30466	FALSE
GAAGAATATCTTTATCGTGC	ALG13	HGLibA_01617	9	20	0	0	25.8356	66.9006	0	0	0	0	2.6837	0.003641	0.99636	0.0072821	0.0099978	FALSE
GTTCCATGGACGTTACGCCC	ALG14	HGLibA_01618	33	32	0	0	94.7307	107.041	0	0	0	0	3.2673	0.00054296	0.99946	0.0010859	0.0022002	FALSE
GTAGAAACGTTATCCATGTC	ALG14	HGLibA_01619	0	0	0	0	0	0	0	0	#DIV/0!	#DIV/0!	1.032	0.15103	0.84897	0.30206	0.30466	FALSE
GTGCGTTCTCGTTCTAGCTG	ALG14	HGLibA_01620	21	24	0	0	60.2831	80.2807	0	0	0	0	2.9682	0.0014978	0.9985	0.0029955	0.0048294	FALSE
CCCGCAGGTTCTTCCAAAAC	ALG1L	HGLibA_01621	14	50	0	0	40.1888	167.251	0	0	0	0	3.0882	0.0010067	0.99899	0.0020134	0.0035422	FALSE
AGTTGTATGTCCATAACCAA	ALG1L	HGLibA_01622	37	70	0	0	106.213	234.152	0	0	0	0	3.6983	0.00010852	0.99989	0.00021705	0.00067692	FALSE
TTTGAACAACTTACTCTTGA	ALG1L	HGLibA_01623	70	48	0	0	200.944	160.561	0	0	0	0	3.861	5.646e-05	0.99994	0.00011292	0.00042297	FALSE
TACCACGTCGAACTCCTCGT	ALG2	HGLibA_01624	45	19	0	0	129.178	63.5555	0	0	0	0	3.2274	0.00062464	0.99938	0.0012493	0.0024438	FALSE
CGACGTGGTAGTGTGCGACC	ALG2	HGLibA_01625	17	0	0	0	48.8006	0	0	0	0	#DIV/0!	2.2823	0.011234	0.98877	0.022469	0.02682	FALSE
AGGGTTCATCTGATCGTGGC	ALG2	HGLibA_01626	0	1	0	0	0	3.34503	0	0	#DIV/0!	0	1.0321	0.15102	0.84898	0.30205	0.30466	FALSE
GGAGCCGCGCTACACGCTGC	ALG3	HGLibA_01627	45	14	0	0	129.178	46.8304	0	0	0	0	3.1266	0.00088433	0.99912	0.0017687	0.0031974	FALSE
CTGCGGAAACGCGGCCGGTC	ALG3	HGLibA_01628	25	23	0	0	71.7656	76.9357	0	0	0	0	3.0157	0.0012818	0.99872	0.0025636	0.0042649	FALSE
GCCTACATGGCCGAGGTAGA	ALG3	HGLibA_01629	11	0	0	0	31.5769	0	0	0	0	#DIV/0!	2.0902	0.018298	0.9817	0.036596	0.041931	FALSE
CAGGGTATATTCAGTTCTCG	ALG5	HGLibA_01630	140	17	0	0	401.888	56.8655	0	0	0	0	3.3086	0.0004689	0.99953	0.0009378	0.0019711	FALSE
AGCAGTTGTAAATGCAACGA	ALG5	HGLibA_01631	40	62	0	0	114.825	207.392	0	0	0	0	3.7281	9.6474e-05	0.9999	0.00019295	0.00062031	FALSE
CACAACGACAGAAAGTTGTT	ALG5	HGLibA_01632	35	50	0	0	100.472	167.251	0	0	0	0	3.5306	0.00020732	0.99979	0.00041464	0.0010781	FALSE
GCTGGTAAACCGCCTATGTT	ALG6	HGLibA_01633	57	50	0	0	163.626	167.251	0	0	0	0	3.7587	8.5405e-05	0.99991	0.00017081	0.00056808	FALSE
AAGCTCTTCATGCGTACAAC	ALG6	HGLibA_01634	51	65	0	0	146.402	217.427	0	0	0	0	3.8642	5.5717e-05	0.99994	0.00011143	0.00041959	FALSE
TCTCATATCCACGTGATGTA	ALG6	HGLibA_01635	50	40	0	0	143.531	133.801	0	0	0	0	3.5679	0.00017989	0.99982	0.00035979	0.00097061	FALSE
AAACCAATTGCCAGTACCCG	ALG8	HGLibA_01636	33	20	0	0	94.7307	66.9006	0	0	0	0	3.0963	0.00097968	0.99902	0.0019594	0.0034631	FALSE
GGCGGCGCTCACAATTGCCA	ALG8	HGLibA_01637	41	37	0	0	117.696	123.766	0	0	0	0	3.4338	0.00029757	0.9997	0.00059513	0.0014044	FALSE
AACCAAACCACTTGTCATTG	ALG8	HGLibA_01638	168	154	0	0	482.265	515.134	0	0	0	0	5.3984	3.3626e-08	1	6.7252e-08	2.5225e-06	FALSE
GTCCATATACCATCCAGTCA	ALG9	HGLibA_01639	55	78	0	0	157.884	260.912	0	0	0	0	4.0382	2.6934e-05	0.99997	5.3867e-05	0.00025203	FALSE
ACTACGTTGATAGCCATGAC	ALG9	HGLibA_01640	58	22	0	0	166.496	73.5906	0	0	0	0	3.4258	0.00030644	0.99969	0.00061288	0.0014362	FALSE
TCGAATGATGCTAGCCTTCT	ALG9	HGLibA_01641	14	10	0	0	40.1888	33.4503	0	0	0	0	2.534	0.0056391	0.99436	0.011278	0.014568	FALSE
AATGGGACAGTCCTCCAGCT	ALK	HGLibA_01642	196	141	4	0	562.643	471.649	10.1639	0	0.0180645	0	5.1808	1.1049e-07	1	2.2099e-07	5.7424e-06	FALSE
TGTCCCATTCCAACAAGTGA	ALK	HGLibA_01643	72	92	0	0	206.685	307.743	0	0	0	0	4.311	8.1258e-06	0.99999	1.6252e-05	0.00010967	FALSE
TCACATGGAGAGCTCTTGAT	ALK	HGLibA_01644	70	56	0	0	200.944	187.322	0	0	0	0	3.9434	4.0159e-05	0.99996	8.0318e-05	0.00033235	FALSE
AGAAGTCGATGACCCCTTCC	ALKBH1	HGLibA_01645	112	136	0	0	321.51	454.924	0	0	0	0	4.9437	3.8336e-07	1	7.6673e-07	1.3383e-05	FALSE
ACCCTTGCCACGGGCTGCGT	ALKBH1	HGLibA_01646	18	32	0	0	51.6713	107.041	0	0	0	0	3.0667	0.0010823	0.99892	0.0021647	0.0037316	FALSE
AGGATAGCCTTTGAGTCCAT	ALKBH1	HGLibA_01647	83	32	0	0	238.262	107.041	0	0	0	0	3.703	0.00010654	0.99989	0.00021307	0.00066676	FALSE
CAGGCAACGTATGGCGACGC	ALKBH2	HGLibA_01648	16	23	0	0	45.93	76.9357	0	0	0	0	2.8732	0.0020316	0.99797	0.0040631	0.0061644	FALSE
TGTGCCACTTCCCGAATACC	ALKBH2	HGLibA_01649	30	38	0	0	86.1188	127.111	0	0	0	0	3.3147	0.00045869	0.99954	0.00091738	0.0019396	FALSE
TCCCACGGGAATCCTTATGC	ALKBH2	HGLibA_01650	69	5	0	0	198.073	16.7251	0	0	0	0	2.953	0.0015733	0.99843	0.0031466	0.0050376	FALSE
TCTTTCACGTCAACAAAGCC	ALKBH3	HGLibA_01651	4	25	0	0	11.4825	83.6257	0	0	0	0	2.6278	0.0042965	0.9957	0.0085929	0.011522	FALSE
AGCTTTGTCAAGATGTTCCC	ALKBH3	HGLibA_01652	28	39	40	0	80.3775	130.456	101.639	0	1.26452	0	1.0468	0.1476	0.8524	0.2952	0.30466	FALSE
TGCTTACCTAGATACACCTG	ALKBH3	HGLibA_01653	23	15	0	0	66.0244	50.1754	0	0	0	0	2.8318	0.0023143	0.99769	0.0046285	0.0068577	FALSE
GCCCGTCGAGCAGTGCAACC	ALKBH4	HGLibA_01654	35	13	0	0	100.472	43.4854	0	0	0	0	2.9842	0.0014215	0.99858	0.002843	0.0046325	FALSE
CGGTTCACACGGGTCTTCCC	ALKBH4	HGLibA_01655	17	41	0	0	48.8006	137.146	0	0	0	0	3.1545	0.00080388	0.9992	0.0016078	0.0029738	FALSE
CCGAGACCCCCGAAGTCCTT	ALKBH4	HGLibA_01656	43	106	0	0	123.437	354.573	0	0	0	0	3.6997	0.00010793	0.99989	0.00021586	0.00067374	FALSE
CCACCGTGTGCTCGTTGTAC	ALKBH5	HGLibA_01657	41	45	0	0	117.696	150.526	0	0	0	0	3.5381	0.0002015	0.9998	0.000403	0.0010551	FALSE
ACTGGTTCCGACACCCGAAT	ALKBH5	HGLibA_01658	88	23	0	0	252.615	76.9357	0	0	0	0	3.4173	0.00031623	0.99968	0.00063247	0.0014693	FALSE
TATGCTTCAGATCGCCTGTC	ALKBH5	HGLibA_01659	4	4	0	0	11.4825	13.3801	0	0	0	0	1.957	0.025174	0.97483	0.050347	0.056687	FALSE
CTCGTGAACCAGTATCTGCC	ALKBH6	HGLibA_01660	169	107	0	0	485.136	357.918	0	0	0	0	5.0878	1.8116e-07	1	3.6233e-07	8.0455e-06	FALSE
ACACTTTGTCCACGTAGCGC	ALKBH6	HGLibA_01661	101	60	0	0	289.933	200.702	0	0	0	0	4.2454	1.0912e-05	0.99999	2.1823e-05	0.00013503	FALSE
AGCCCTGGAACCGTTCAGAG	ALKBH6	HGLibA_01662	10	0	0	0	28.7063	0	0	0	0	#DIV/0!	2.0452	0.020419	0.97958	0.040838	0.046425	FALSE
GCCGCTACGAATACGATCAC	ALKBH7	HGLibA_01663	47	35	0	0	134.919	117.076	0	0	0	0	3.4731	0.00025722	0.99974	0.00051444	0.0012632	FALSE
GTGCACCAGCCGCATAACGC	ALKBH7	HGLibA_01664	10	15	0	0	28.7063	50.1754	0	0	0	0	2.5815	0.0049187	0.99508	0.0098374	0.012924	FALSE
CCCAGTGATCGTATTCGTAG	ALKBH7	HGLibA_01665	120	208	0	0	344.475	695.766	0	0	0	0	4.6701	1.5055e-06	1	3.0109e-06	3.4427e-05	FALSE
TCTTCTACTACCATGAGTCC	ALKBH8	HGLibA_01666	67	63	0	0	192.332	210.737	0	0	0	0	3.9897	3.3072e-05	0.99997	6.6144e-05	0.00029096	FALSE
GACAGTATCCTATGCCACTC	ALKBH8	HGLibA_01667	200	179	0	0	574.125	598.76	0	0	0	0	5.7246	5.1838e-09	1	1.0368e-08	6.6526e-07	FALSE
AATTACTTACCCCCAGATAA	ALKBH8	HGLibA_01668	31	31	0	0	88.9894	103.696	0	0	0	0	3.2274	0.00062462	0.99938	0.0012492	0.0024438	FALSE
GACATGGCATCTGAATCCGT	ALLC	HGLibA_01669	43	56	0	0	123.437	187.322	0	0	0	0	3.6866	0.00011365	0.99989	0.0002273	0.0006976	FALSE
TCCTGCAGAAAACCTCATAA	ALLC	HGLibA_01670	25	53	0	0	71.7656	177.287	0	0	0	0	3.4025	0.00033382	0.99967	0.00066765	0.0015302	FALSE
CTTCAAAGAGCATGAATATA	ALLC	HGLibA_01671	13	0	0	0	37.3181	0	0	0	0	#DIV/0!	2.1563	0.01553	0.98447	0.03106	0.036041	FALSE
GCCCCCGCAGCACCGCTACT	ALMS1	HGLibA_01672	102	35	0	0	292.804	117.076	0	0	0	0	3.723	9.8424e-05	0.9999	0.00019685	0.00063084	FALSE
TCCGCTCGCCCTCCGAGTAG	ALMS1	HGLibA_01673	78	49	0	0	223.909	163.906	0	0	0	0	3.9434	4.016e-05	0.99996	8.0319e-05	0.00033235	FALSE
TTCTCACATTAAACCTAGTC	ALMS1	HGLibA_01674	11	0	0	8	31.5769	0	0	16.9248	0	#DIV/0!	1.0253	0.15262	0.84738	0.30523	0.30783	FALSE
CGTACAACCGCGTGCAGCTT	ALOX12	HGLibA_01675	47	11	0	0	134.919	36.7953	0	0	0	0	3.0265	0.0012372	0.99876	0.0024744	0.0041591	FALSE
TGGCCTTCCCGTGCTACCGC	ALOX12	HGLibA_01676	106	93	6	0	304.286	311.088	15.2458	0	0.0501035	0	4.0888	2.1684e-05	0.99998	4.3368e-05	0.000217	FALSE
GACCATCGCTGCAGACCGTA	ALOX12	HGLibA_01677	26	61	0	0	74.6363	204.047	0	0	0	0	3.4205	0.00031249	0.99969	0.00062499	0.0014575	FALSE
GGCCGGGGTTGACGCCGTTG	ALOX12B	HGLibA_01678	3	8	0	0	8.61188	26.7602	0	0	0	0	2.1518	0.015707	0.98429	0.031414	0.036365	FALSE
GTTCCCCGTCACAGACGACA	ALOX12B	HGLibA_01679	95	8	0	0	272.709	26.7602	0	0	0	0	3.0958	0.00098135	0.99902	0.0019627	0.0034676	FALSE
GATGATGCCCATCGCCATCC	ALOX12B	HGLibA_01680	110	87	0	0	315.769	291.017	0	0	0	0	4.5493	2.6914e-06	1	5.3828e-06	5.1104e-05	FALSE
GTTGGAACCGGCATAGAGCG	ALOX15	HGLibA_01681	29	6	0	0	83.2481	20.0702	0	0	0	0	2.7266	0.0031993	0.9968	0.0063986	0.0089857	FALSE
ACCTCCTTAAGGACGACGCC	ALOX15	HGLibA_01682	55	56	0	2	157.884	187.322	0	4.23119	0	0.0225878	3.6233	0.00014541	0.99985	0.00029082	0.00083323	FALSE
CTATGCCGGTTCCAACAACC	ALOX15	HGLibA_01683	85	52	0	0	244.003	173.941	0	0	0	0	4.0352	2.7282e-05	0.99997	5.4563e-05	0.00025425	FALSE
GGTTCCAGCTGACACCGCCG	ALOX15B	HGLibA_01684	35	25	0	0	100.472	83.6257	0	0	0	0	3.1865	0.00072006	0.99928	0.0014401	0.0027301	FALSE
GCCAGCCTGTAGATAAAAGT	ALOX15B	HGLibA_01685	20	73	0	0	57.4125	244.187	0	0	0	0	3.2634	0.00055038	0.99945	0.0011008	0.0022279	FALSE
AAGAGGAGGTGGCCGCCCCG	ALOX15B	HGLibA_01686	43	42	42	0	123.437	140.491	106.721	0	0.864576	0	1.5951	0.055343	0.94466	0.11069	0.12003	FALSE
GGATTCATACGACGTGACTG	ALOX5	HGLibA_01687	36	20	0	0	103.343	66.9006	0	0	0	0	3.1206	0.00090245	0.9991	0.0018049	0.0032472	FALSE
GAATCGAGAAGCGCAAGTAC	ALOX5	HGLibA_01688	22	14	0	0	63.1538	46.8304	0	0	0	0	2.7951	0.0025943	0.99741	0.0051886	0.0075321	FALSE
GCAACACCGACGTAAAGAAC	ALOX5	HGLibA_01689	13	8	0	0	37.3181	26.7602	0	0	0	0	2.4573	0.006999	0.993	0.013998	0.017596	FALSE
GGTACGCATCTACACAGTTC	ALOX5AP	HGLibA_01690	1	6	0	0	2.87063	20.0702	0	0	0	0	1.9372	0.026358	0.97364	0.052716	0.058991	FALSE
TTAGTTCCTGCTGCGTTTGC	ALOX5AP	HGLibA_01691	74	32	0	0	212.426	107.041	0	0	0	0	3.7178	0.0001005	0.9999	0.000201	0.00063871	FALSE
CATCGTCACCCTCATCAGCG	ALOX5AP	HGLibA_01692	20	30	0	0	57.4125	100.351	0	0	0	0	3.0566	0.0011192	0.99888	0.0022384	0.0038379	FALSE
CCACACTCGATACACGCTGC	ALOXE3	HGLibA_01693	87	109	0	0	249.744	364.608	0	0	0	0	4.5691	2.4488e-06	1	4.8975e-06	4.7893e-05	FALSE
GGGTCGCGGACCTTGTAGAT	ALOXE3	HGLibA_01694	35	55	2	0	100.472	183.977	5.08193	0	0.0505806	0	3.4014	0.00033517	0.99966	0.00067034	0.0015344	FALSE
AGCAAAAATCTCGCCAGTCC	ALOXE3	HGLibA_01695	68	35	0	0	195.203	117.076	0	0	0	0	3.6935	0.00011058	0.99989	0.00022117	0.00068358	FALSE
CATGGACCGCTTCCCATACC	ALPI	HGLibA_01696	21	47	0	0	60.2831	157.216	0	0	0	0	3.2796	0.00051969	0.99948	0.0010394	0.0021272	FALSE
AGCTGCCTGGCGGTTCCAGA	ALPI	HGLibA_01697	13	70	0	0	37.3181	234.152	0	0	0	0	3.1205	0.00090279	0.9991	0.0018056	0.0032472	FALSE
TGAGGTTCTTGGCGACCTTC	ALPI	HGLibA_01698	117	84	0	0	335.863	280.982	0	0	0	0	4.5741	2.3918e-06	1	4.7837e-06	4.7022e-05	FALSE
CAGAGACGTCGAGCCCATAC	ALPK1	HGLibA_01699	59	24	0	0	169.367	80.2807	0	0	0	0	3.4614	0.00026867	0.99973	0.00053735	0.001306	FALSE
AGCCACGCCAATTGCCCCGC	ALPK1	HGLibA_01700	19	2	0	0	54.5419	6.69006	0	0	0	0	2.4233	0.0076902	0.99231	0.01538	0.019151	FALSE
TCGGTCTGTATACAGATCAG	ALPK1	HGLibA_01701	31	25	0	0	88.9894	83.6257	0	0	0	0	3.135	0.00085938	0.99914	0.0017188	0.0031229	FALSE
GATAACCCTAACCTACACCG	ALPK2	HGLibA_01702	47	23	0	0	134.919	76.9357	0	0	0	0	3.3104	0.00046574	0.99953	0.00093149	0.0019598	FALSE
AATAATGCCACTCCCATCGA	ALPK2	HGLibA_01703	46	26	0	0	132.049	86.9707	0	0	0	0	3.34	0.00041885	0.99958	0.00083771	0.0018114	FALSE
GTGCTTCGCTGCATAATATC	ALPK2	HGLibA_01704	84	5	0	0	241.133	16.7251	0	0	0	0	3.0104	0.0013043	0.9987	0.0026086	0.004332	FALSE
GTCTGCAGTAGCGCCGCGTC	ALPK3	HGLibA_01705	0	1	0	0	0	3.34503	0	0	#DIV/0!	0	1.0321	0.15102	0.84898	0.30205	0.30466	FALSE
CCGATACACACCGCAGTCTA	ALPK3	HGLibA_01706	186	197	0	0	533.936	658.971	0	0	0	0	5.76	4.2047e-09	1	8.4094e-09	5.6669e-07	FALSE
CCGTAGACTGCGGTGTGTAT	ALPK3	HGLibA_01707	6	6	0	0	17.2238	20.0702	0	0	0	0	2.1654	0.015177	0.98482	0.030353	0.035321	FALSE
TGGCGGTGCCGGCACTGTCA	ALPL	HGLibA_01708	42	51	0	0	120.566	170.596	0	0	0	0	3.6227	0.00014576	0.99985	0.00029152	0.00083323	FALSE
GTTGCACCGGGAACGCTCAG	ALPL	HGLibA_01709	17	17	0	0	48.8006	56.8655	0	0	0	0	2.7699	0.0028036	0.9972	0.0056072	0.0080295	FALSE
GGTGGCATGGTTCACTCTCG	ALPL	HGLibA_01710	20	32	0	0	57.4125	107.041	0	0	0	0	3.0914	0.00099597	0.999	0.0019919	0.0035082	FALSE
CATGGACCGCTTCCCATATG	ALPP	HGLibA_01711	284	215	0	0	815.258	719.181	0	0	0	0	6.3226	1.2863e-10	1	2.5726e-10	4.5955e-08	FALSE
CGAGGCGTGCTGCACTCGTG	ALPP	HGLibA_01712	44	111	0	0	126.308	371.298	0	0	0	0	3.7056	0.00010545	0.99989	0.0002109	0.00066245	FALSE
TCCATGGCCAGGGGTATCTC	ALPP	HGLibA_01713	78	110	0	3	223.909	367.953	0	6.34678	0	0.0172489	4.305	8.3475e-06	0.99999	1.6695e-05	0.0001118	FALSE
CATGGACCGCTTCCCGTACG	ALPPL2	HGLibA_01714	7	32	0	0	20.0944	107.041	0	0	0	0	2.7999	0.0025563	0.99744	0.0051126	0.0074536	FALSE
GGATGCCGACGTGCCTGCCT	ALPPL2	HGLibA_01715	48	42	0	0	137.79	140.491	0	0	0	0	3.5716	0.00017737	0.99982	0.00035474	0.00096017	FALSE
CACCGTGTGGGCGTAGGCGC	ALPPL2	HGLibA_01716	8	10	0	0	22.965	33.4503	0	0	0	0	2.3825	0.0085987	0.9914	0.017197	0.0211	FALSE
GAACTCCATGTTTCACTCCG	ALS2	HGLibA_01717	85	26	0	0	244.003	86.9707	0	0	0	0	3.5074	0.00022627	0.99977	0.00045253	0.0011494	FALSE
GGCACGGCGATGTTCTGCCT	ALS2	HGLibA_01718	79	94	0	0	226.779	314.433	0	0	0	0	4.3804	5.9237e-06	0.99999	1.1847e-05	8.8196e-05	FALSE
GTGGCTGCTACTTATGAAGC	ALS2	HGLibA_01719	28	20	0	0	80.3775	66.9006	0	0	0	0	3.0053	0.0013265	0.99867	0.002653	0.0043876	FALSE
CTACACGCAGCGAGTACTGG	ALS2CL	HGLibA_01720	42	36	0	0	120.566	120.421	0	0	0	0	3.4298	0.00030196	0.9997	0.00060393	0.0014216	FALSE
GCACGTACTGTTGCACGTGA	ALS2CL	HGLibA_01721	63	95	0	0	180.849	317.778	0	0	0	0	4.2674	9.8867e-06	0.99999	1.9773e-05	0.00012578	FALSE
GTGAACGCAGTCACCCTCTT	ALS2CL	HGLibA_01722	193	166	0	0	554.031	555.275	0	0	0	0	5.6091	1.017e-08	1	2.034e-08	1.0707e-06	FALSE
AGCACACTTGATAACCGCAG	ALS2CR11	HGLibA_01723	27	29	0	0	77.5069	97.0058	0	0	0	0	3.1397	0.00084554	0.99915	0.0016911	0.0030867	FALSE
CCGCCACCCCGCTATTGCAG	ALS2CR11	HGLibA_01724	35	19	0	0	100.472	63.5555	0	0	0	0	3.0914	0.00099601	0.999	0.001992	0.0035082	FALSE
ATTGTTGTAGGTTGGCTGCC	ALS2CR11	HGLibA_01725	43	77	0	0	123.437	257.567	0	0	0	0	3.8319	6.3579e-05	0.99994	0.00012716	0.00046075	FALSE
GAATCGGAGATCCCGGACAA	ALS2CR12	HGLibA_01726	23	2	0	0	66.0244	6.69006	0	0	0	0	2.4936	0.0063229	0.99368	0.012646	0.016104	FALSE
TTCCGAACAAGTTGATAGCC	ALS2CR12	HGLibA_01727	29	38	0	0	83.2481	127.111	0	0	0	0	3.3019	0.00048015	0.99952	0.0009603	0.0020071	FALSE
AGTTCTTGCGTGGTAGTTGA	ALS2CR12	HGLibA_01728	65	70	0	0	186.591	234.152	0	0	0	0	4.0442	2.6255e-05	0.99997	5.251e-05	0.0002473	FALSE
TTGACTCTTCACCGTCATTA	ALS2CR8	HGLibA_01729	165	68	0	0	473.653	227.462	0	0	0	0	4.314	8.0181e-06	0.99999	1.6036e-05	0.00010887	FALSE
CATGATTTAGTGCCCCCAAA	ALS2CR8	HGLibA_01730	21	14	0	0	60.2831	46.8304	0	0	0	0	2.7763	0.0027495	0.99725	0.0054989	0.0079108	FALSE
TGGGGGTAGTAGAATGCTTG	ALS2CR8	HGLibA_01731	18	26	0	0	51.6713	86.9707	0	0	0	0	2.9628	0.0015242	0.99848	0.0030485	0.0048955	FALSE
CGCCGAGCATCACGTGCGCT	ALX1	HGLibA_01732	21	45	0	0	60.2831	150.526	0	0	0	0	3.279	0.00052092	0.99948	0.0010418	0.0021304	FALSE
CATTCGAAGAACTGCGATAC	ALX1	HGLibA_01733	112	122	16	0	321.51	408.093	40.6555	0	0.126452	0	4.066	2.3914e-05	0.99998	4.7828e-05	0.00023247	FALSE
AGGTCCTCTGGAGCACGTTA	ALX1	HGLibA_01734	64	17	0	0	183.72	56.8655	0	0	0	0	3.2526	0.00057169	0.99943	0.0011434	0.0022884	FALSE
GCACTGCGCGCCTTTCCGCG	ALX3	HGLibA_01735	37	50	0	0	106.213	167.251	0	0	0	0	3.5531	0.00019037	0.99981	0.00038073	0.0010121	FALSE
CGAGCGTTATGGGAAGATCC	ALX3	HGLibA_01736	36	37	0	0	103.343	123.766	0	0	0	0	3.3732	0.00037147	0.99963	0.00074293	0.001658	FALSE
ATCACGTGGTCCAGTTCAGA	ALX3	HGLibA_01737	53	92	0	0	152.143	307.743	0	0	0	0	4.0214	2.8929e-05	0.99997	5.7859e-05	0.00026501	FALSE
CGTCTCTTACTGCGAGTCGC	ALX4	HGLibA_01738	102	46	0	0	292.804	153.871	0	0	0	0	4.0732	2.3187e-05	0.99998	4.6374e-05	0.00022732	FALSE
CCGCAAGACCTCGAGCATCG	ALX4	HGLibA_01739	23	7	0	0	66.0244	23.4152	0	0	0	0	2.6556	0.0039589	0.99604	0.0079178	0.01073	FALSE
CCGTTACGGCGCTGGGCAGC	ALX4	HGLibA_01740	12	8	0	0	34.4475	26.7602	0	0	0	0	2.4301	0.0075477	0.99245	0.015095	0.018814	FALSE
GGGACTCACTCTCGCATTAT	ALYREF	HGLibA_01741	77	46	0	0	221.038	153.871	0	0	0	0	3.9026	4.7585e-05	0.99995	9.517e-05	0.00037436	FALSE
AGTCTCAGACGCCGATATTC	ALYREF	HGLibA_01742	18	24	0	0	51.6713	80.2807	0	0	0	0	2.9244	0.0017255	0.99827	0.0034511	0.0054069	FALSE
CGTCACAGATTGACGCACAG	ALYREF	HGLibA_01743	106	52	0	0	304.286	173.941	0	0	0	0	4.2091	1.2817e-05	0.99999	2.5634e-05	0.00015103	FALSE
GTCCTGTAAGTCGTATAGAA	AMACR	HGLibA_01744	17	5	0	0	48.8006	16.7251	0	0	0	0	2.475	0.0066624	0.99334	0.013325	0.016835	FALSE
CACCTTTCTATACGACTTAC	AMACR	HGLibA_01745	34	20	0	0	97.6013	66.9006	0	0	0	0	3.0963	0.00097968	0.99902	0.0019594	0.0034631	FALSE
GACCCTTGCCAGTGCGTGTG	AMACR	HGLibA_01746	48	39	0	0	137.79	130.456	0	0	0	0	3.5343	0.00020439	0.9998	0.00040878	0.0010657	FALSE
AGGCTCAAACTAGCCATACC	AMBN	HGLibA_01747	79	13	0	0	226.779	43.4854	0	0	0	0	3.156	0.00079981	0.9992	0.0015996	0.0029613	FALSE
GATACTGATCCTATGCCTCC	AMBN	HGLibA_01748	17	13	0	0	48.8006	43.4854	0	0	0	0	2.6767	0.0037175	0.99628	0.007435	0.010169	FALSE
TATGGCTAGTTTGAGCCTTG	AMBN	HGLibA_01749	60	26	0	0	172.238	86.9707	0	0	0	0	3.5001	0.0002325	0.99977	0.00046501	0.0011712	FALSE
TTGTCGGGCGGCGTTGGCAC	AMBP	HGLibA_01750	44	29	8	0	126.308	97.0058	20.3277	0	0.160938	0	2.525	0.0057854	0.99421	0.011571	0.014887	FALSE
TGCTCACCGCCAACGAGTGC	AMBP	HGLibA_01751	23	36	0	0	66.0244	120.421	0	0	0	0	3.1957	0.00069751	0.9993	0.001395	0.0026607	FALSE
GGCAGGTGGAACCGATGGCC	AMBP	HGLibA_01752	9	18	511	0	25.8356	60.2105	1298.43	0	50.2575	0	1.6148	0.90249	0.097508	0.19502	0.20727	TRUE
GCAGACATCCGGGCATTGCG	AMBRA1	HGLibA_01753	25	24	0	0	71.7656	80.2807	0	0	0	0	3.0312	0.0012179	0.99878	0.0024357	0.0041004	FALSE
GGTAGTATTGGCAATGTTAC	AMBRA1	HGLibA_01754	50	34	0	0	143.531	113.731	0	0	0	0	3.4925	0.00023929	0.99976	0.00047858	0.0011986	FALSE
ACATTGCCAATACTACCTAC	AMBRA1	HGLibA_01755	12	12	0	0	34.4475	40.1403	0	0	0	0	2.5421	0.00551	0.99449	0.01102	0.014281	FALSE
TGACTGATTACCCGACTCTC	AMD1	HGLibA_01756	91	38	0	0	261.227	127.111	0	0	0	0	3.8668	5.5147e-05	0.99994	0.00011029	0.00041679	FALSE
GTTGTAGAAGTCTTCAAGCC	AMD1	HGLibA_01757	29	62	0	0	83.2481	207.392	0	0	0	0	3.497	0.00023522	0.99976	0.00047044	0.0011838	FALSE
GGAATTCGTGACCTGATACC	AMD1	HGLibA_01758	0	0	0	0	0	0	0	0	#DIV/0!	#DIV/0!	1.032	0.15103	0.84897	0.30206	0.30466	FALSE
GAACGCGCAGCAAGTGGTGC	AMDHD1	HGLibA_01759	9	41	0	0	25.8356	137.146	0	0	0	0	2.923	0.0017334	0.99827	0.0034669	0.0054279	FALSE
TGCGCAGCGCATCCCGCGCC	AMDHD1	HGLibA_01760	78	23	0	0	223.909	76.9357	0	0	0	0	3.4296	0.00030228	0.9997	0.00060455	0.0014226	FALSE
AGTTCACGAATTTGCAATGA	AMDHD1	HGLibA_01761	18	4	0	0	51.6713	13.3801	0	0	0	0	2.4662	0.006828	0.99317	0.013656	0.017218	FALSE
CAATGTCCGCATCGTGACGC	AMDHD2	HGLibA_01762	86	13	0	0	246.874	43.4854	0	0	0	0	3.1683	0.0007667	0.99923	0.0015334	0.0028646	FALSE
CCCGCAGTCCCGCCGCTCGT	AMDHD2	HGLibA_01763	63	113	0	0	180.849	377.988	0	0	0	0	4.1393	1.7418e-05	0.99998	3.4836e-05	0.00018707	FALSE
TCAGCGCCCGGATCACTTCG	AMDHD2	HGLibA_01764	100	51	0	0	287.063	170.596	0	0	0	0	4.1524	1.6447e-05	0.99998	3.2894e-05	0.00017953	FALSE
ATACCGGTGGCCTTATGCTC	AMELX	HGLibA_01765	40	8	0	0	114.825	26.7602	0	0	0	0	2.8911	0.0019198	0.99808	0.0038395	0.0058941	FALSE
CAACCAATGATGCCCGTTCC	AMELX	HGLibA_01766	113	49	0	0	324.381	163.906	0	0	0	0	4.1024	2.0444e-05	0.99998	4.0887e-05	0.00020816	FALSE
CAAGCTTCCAGAGTCAGATC	AMELX	HGLibA_01767	0	10	0	0	0	33.4503	0	0	#DIV/0!	0	2.1043	0.017675	0.98232	0.035351	0.040619	FALSE
GGGTTGGAGTCATGGATTGC	AMELY	HGLibA_01768	21	0	0	0	60.2831	0	0	0	0	#DIV/0!	2.3715	0.0088582	0.99114	0.017716	0.021675	FALSE
CTGGTGGTCTTATCATGCTC	AMELY	HGLibA_01769	49	38	0	0	140.661	127.111	0	0	0	0	3.5343	0.00020439	0.9998	0.00040879	0.0010657	FALSE
CATACTTCCTGATCTGCATC	AMELY	HGLibA_01770	134	107	2	56	384.664	357.918	5.08193	118.473	0.0132114	0.331007	3.5441	0.00019701	0.9998	0.00039401	0.0010385	FALSE
TTAGCAGTATCCGCCGTCAC	AMER1	HGLibA_01771	51	48	0	0	146.402	160.561	0	0	0	0	3.6761	0.00011843	0.99988	0.00023687	0.00071854	FALSE
TACCATAGTCGATTCTACCA	AMER1	HGLibA_01772	25	14	0	0	71.7656	46.8304	0	0	0	0	2.8497	0.0021878	0.99781	0.0043756	0.006548	FALSE
GAGCAGCCTCCCTCGATACT	AMER1	HGLibA_01773	95	136	4	0	272.709	454.924	10.1639	0	0.0372699	0	4.4462	4.3705e-06	1	8.7409e-06	7.1518e-05	FALSE
AGCGGCCAAGGACGCGTCCT	AMER2	HGLibA_01774	103	145	0	0	295.674	485.029	0	0	0	0	4.8954	4.9047e-07	1	9.8093e-07	1.5844e-05	FALSE
CGACGGACTTGCCGAGGTGC	AMER2	HGLibA_01775	49	101	0	0	140.661	337.848	0	0	0	0	3.8657	5.538e-05	0.99994	0.00011076	0.00041835	FALSE
TGACTGTGCCGCCGAAACGC	AMER2	HGLibA_01776	76	67	0	0	218.168	224.117	0	0	0	0	4.1062	2.0112e-05	0.99998	4.0225e-05	0.0002056	FALSE
CCGTGAGCGAGTCGAAGCTC	AMER3	HGLibA_01777	0	0	0	0	0	0	0	0	#DIV/0!	#DIV/0!	1.032	0.15103	0.84897	0.30206	0.30466	FALSE
ATCCGTGTCCACAAGTGACG	AMER3	HGLibA_01778	3	4	0	0	8.61188	13.3801	0	0	0	0	1.9167	0.027638	0.97236	0.055276	0.061812	FALSE
ATCGTCAGCTGGCTGCGCCG	AMER3	HGLibA_01779	0	0	0	0	0	0	0	0	#DIV/0!	#DIV/0!	1.032	0.15103	0.84897	0.30206	0.30466	FALSE
CGGCGAGCCGGACCAGCTAA	AMFR	HGLibA_01780	20	108	0	0	57.4125	361.263	0	0	0	0	3.2957	0.00049091	0.99951	0.00098182	0.0020433	FALSE
CGCGCGGTAGGCGCTGATGA	AMFR	HGLibA_01781	0	2	0	0	0	6.69006	0	0	#DIV/0!	0	1.4098	0.079299	0.9207	0.1586	0.16983	FALSE
TGTCTCTCACTCACTCGAAG	AMFR	HGLibA_01782	88	91	0	0	252.615	304.398	0	0	0	0	4.4222	4.8842e-06	1	9.7684e-06	7.7175e-05	FALSE
TCCGACCGCAACCCGCGCTA	AMH	HGLibA_01783	21	37	0	0	60.2831	123.766	0	0	0	0	3.1865	0.00072004	0.99928	0.0014401	0.0027301	FALSE
AGACGCTCACGCGCCTGGTG	AMH	HGLibA_01784	34	43	0	0	97.6013	143.836	0	0	0	0	3.4338	0.00029756	0.9997	0.00059512	0.0014044	FALSE
ACGACCACCGCTGCTTCACA	AMH	HGLibA_01785	79	53	0	0	226.779	177.287	0	0	0	0	3.9928	3.265e-05	0.99997	6.5299e-05	0.00028837	FALSE
AACACACAGGTTCGCCTGTT	AMHR2	HGLibA_01786	68	20	0	0	195.203	66.9006	0	0	0	0	3.3469	0.00040857	0.99959	0.00081713	0.0017831	FALSE
TTTGTGCTTCCCCGCACTCC	AMHR2	HGLibA_01787	53	66	0	0	152.143	220.772	0	0	0	0	3.8962	4.8847e-05	0.99995	9.7694e-05	0.00038182	FALSE
TGCCGAGACAGTGATGAGCC	AMHR2	HGLibA_01788	90	75	0	0	258.356	250.877	0	0	0	0	4.2947	8.745e-06	0.99999	1.749e-05	0.00011551	FALSE
TGTCCCCCATCAAGTGTACG	AMICA1	HGLibA_01789	121	104	0	0	347.346	347.883	0	0	0	0	4.7607	9.6457e-07	1	1.9291e-06	2.5311e-05	FALSE
CCAGAACCGCGTACACTTGA	AMICA1	HGLibA_01790	83	26	0	0	238.262	86.9707	0	0	0	0	3.5118	0.00022254	0.99978	0.00044508	0.0011347	FALSE
GTTACCTTGGCGTGCTCTCC	AMICA1	HGLibA_01791	70	27	0	0	200.944	90.3158	0	0	0	0	3.5734	0.00017621	0.99982	0.00035241	0.00095681	FALSE
CCGGTGCGCCTTCGATGACA	AMIGO1	HGLibA_01792	77	87	0	0	221.038	291.017	0	0	0	0	4.3029	8.4295e-06	0.99999	1.6859e-05	0.00011235	FALSE
GCCCAGTTACACAGCACTAC	AMIGO1	HGLibA_01793	20	19	0	0	57.4125	63.5555	0	0	0	0	2.8615	0.002108	0.99789	0.0042159	0.006359	FALSE
GCTACCCAAACTAACGCTCC	AMIGO1	HGLibA_01794	0	0	0	0	0	0	0	0	#DIV/0!	#DIV/0!	1.032	0.15103	0.84897	0.30206	0.30466	FALSE
AAGTACCTGACGCGAGTGCC	AMIGO2	HGLibA_01795	137	77	0	0	393.276	257.567	0	0	0	0	4.6568	1.6059e-06	1	3.2117e-06	3.5826e-05	FALSE
TGACTCCAGGCACTCGCGTC	AMIGO2	HGLibA_01796	32	22	0	0	91.86	73.5906	0	0	0	0	3.1012	0.00096365	0.99904	0.0019273	0.003417	FALSE
AATAAAGCCAAGCGCACGAA	AMIGO2	HGLibA_01797	19	8	0	0	54.5419	26.7602	0	0	0	0	2.6043	0.0046027	0.9954	0.0092053	0.01221	FALSE
TGCGCGCGAGTACGTATGCT	AMIGO3	HGLibA_01798	12	4	0	0	34.4475	13.3801	0	0	0	0	2.2881	0.011065	0.98894	0.022129	0.026445	FALSE
CTCGCGCGCAAAGTCGCGCA	AMIGO3	HGLibA_01799	27	55	0	0	77.5069	183.977	0	0	0	0	3.4513	0.000279	0.99972	0.000558	0.0013451	FALSE
ACCGACCCACCAGCGCGTAC	AMIGO3	HGLibA_01800	48	11	0	0	137.79	36.7953	0	0	0	0	3.0301	0.0012223	0.99878	0.0024446	0.0041134	FALSE
ACGCACCGCCACCTACCTAC	AMMECR1	HGLibA_01801	153	140	0	0	439.206	468.304	0	0	0	0	5.2201	8.9419e-08	1	1.7884e-07	4.9576e-06	FALSE
GGTCGAGACAAAAGATTACG	AMMECR1	HGLibA_01802	28	0	0	0	80.3775	0	0	0	0	#DIV/0!	2.4951	0.0062962	0.9937	0.012592	0.01604	FALSE
ACAGCCCACTGTTTGTAACA	AMMECR1	HGLibA_01803	149	65	0	0	427.723	217.427	0	0	0	0	4.3407	7.1003e-06	0.99999	1.4201e-05	9.9945e-05	FALSE
TTAGTCCGCTCTTTGTGACG	AMMECR1L	HGLibA_01804	63	36	0	0	180.849	120.421	0	0	0	0	3.6549	0.00012865	0.99987	0.0002573	0.00076208	FALSE
AGGGCTCAGCGCTCCCGATG	AMMECR1L	HGLibA_01805	6	0	0	0	17.2238	0	0	0	0	#DIV/0!	1.7996	0.035966	0.96403	0.071931	0.079245	FALSE
ATTTCCCCCCCTGACCCGAG	AMMECR1L	HGLibA_01806	0	0	0	0	0	0	0	0	#DIV/0!	#DIV/0!	1.032	0.15103	0.84897	0.30206	0.30466	FALSE
TGCGACGTCGAAGTCCGTGT	AMN	HGLibA_01807	28	21	0	0	80.3775	70.2456	0	0	0	0	3.0209	0.0012601	0.99874	0.0025201	0.0042146	FALSE
ACTTCGACGTCGCAGCCAAC	AMN	HGLibA_01808	39	87	0	0	111.954	291.017	0	0	0	0	3.6818	0.00011581	0.99988	0.00023163	0.00070688	FALSE
CCGAGGCGAGATGGGCGTCC	AMN	HGLibA_01809	19	11	0	21	54.5419	36.7953	0	44.4275	0	1.20742	1.1082	0.13389	0.86611	0.26778	0.28383	FALSE
ACCTTGTGCGAAGAAATTAG	AMN1	HGLibA_01810	17	78	0	0	48.8006	260.912	0	0	0	0	3.2143	0.00065384	0.99935	0.0013077	0.0025337	FALSE
AGCTCCGTAGATCTAGAGTT	AMN1	HGLibA_01811	63	9	0	0	180.849	30.1053	0	0	0	0	3.0201	0.0012637	0.99874	0.0025273	0.0042245	FALSE
ACCTCTAATTTCTTCGCACA	AMN1	HGLibA_01812	5	25	0	0	14.3531	83.6257	0	0	0	0	2.661	0.0038953	0.9961	0.0077906	0.010595	FALSE
CATATGCCTCCGAGACGCGC	AMOT	HGLibA_01813	89	14	0	0	255.486	46.8304	0	0	0	0	3.1986	0.00069055	0.99931	0.0013811	0.0026437	FALSE
GACAGAAATCCAGCGCGTCT	AMOT	HGLibA_01814	125	167	0	0	358.828	558.62	0	0	0	0	5.2224	8.8319e-08	1	1.7664e-07	4.9334e-06	FALSE
AGATCCTCTCAGACGAGAAC	AMOT	HGLibA_01815	106	50	0	0	304.286	167.251	0	0	0	0	4.1781	1.4696e-05	0.99999	2.9393e-05	0.00016632	FALSE
TACCACCAAGCGAGAATCGC	AMOTL1	HGLibA_01816	18	15	0	0	51.6713	50.1754	0	0	0	0	2.7441	0.0030337	0.99697	0.0060673	0.0085814	FALSE
CTTGTCCAGCGATTCTCGCT	AMOTL1	HGLibA_01817	8	20	0	0	22.965	66.9006	0	0	0	0	2.6627	0.0038762	0.99612	0.0077523	0.010549	FALSE
CCATCACCGTATTGTCCACC	AMOTL1	HGLibA_01818	146	32	25	0	419.111	107.041	63.5242	0	0.151569	0	2.2978	0.010785	0.98921	0.02157	0.025882	FALSE
ACTGTCCATCTTGTTCCGCA	AMOTL2	HGLibA_01819	149	146	0	0	427.723	488.374	0	0	0	0	5.2383	8.1026e-08	1	1.6205e-07	4.635e-06	FALSE
GCCGCAGCCGCGAAAACAGA	AMOTL2	HGLibA_01820	0	0	0	0	0	0	0	0	#DIV/0!	#DIV/0!	1.032	0.15103	0.84897	0.30206	0.30466	FALSE
GGAATCTGCAAATCGCCGCC	AMOTL2	HGLibA_01821	0	18	0	0	0	60.2105	0	0	#DIV/0!	0	2.3715	0.0088576	0.99114	0.017715	0.021675	FALSE
AATTAACAGTCTTCCGTCCT	AMPD1	HGLibA_01822	159	113	0	0	456.429	377.988	0	0	0	0	5.0687	2.0022e-07	1	4.0044e-07	8.6166e-06	FALSE
CCCAGAAAAAAGCGTTTCCA	AMPD1	HGLibA_01823	18	14	0	0	51.6713	46.8304	0	0	0	0	2.7244	0.0032213	0.99678	0.0064427	0.0090234	FALSE
GGAGATTTCCCCCTTTGATG	AMPD1	HGLibA_01824	11	27	0	0	31.5769	90.3158	0	0	0	0	2.8674	0.0020693	0.99793	0.0041386	0.0062582	FALSE
GGTGTCGGGGCCCTGTTCAT	AMPD2	HGLibA_01825	12	24	0	0	34.4475	80.2807	0	0	0	0	2.8197	0.0024034	0.9976	0.0048067	0.007076	FALSE
ACATGGGGCCATTGATAATC	AMPD2	HGLibA_01826	44	54	0	0	126.308	180.632	0	0	0	0	3.6761	0.00011843	0.99988	0.00023686	0.00071854	FALSE
CCTCCCGCAGCGTCTGTTCA	AMPD2	HGLibA_01827	6	17	0	0	17.2238	56.8655	0	0	0	0	2.5421	0.0055099	0.99449	0.01102	0.014281	FALSE
CTTACTAAATCCGGGGCACC	AMPD3	HGLibA_01828	4	27	0	0	11.4825	90.3158	0	0	0	0	2.6519	0.0040018	0.996	0.0080037	0.010839	FALSE
AGGAGAGTACTTTGCTCGGA	AMPD3	HGLibA_01829	17	0	0	0	48.8006	0	0	0	0	#DIV/0!	2.2823	0.011234	0.98877	0.022469	0.02682	FALSE
CATCTACGGCCGCAGTCCTG	AMPD3	HGLibA_01830	38	32	0	0	109.084	107.041	0	0	0	0	3.3274	0.00043828	0.99956	0.00087656	0.0018754	FALSE
AGACTTCAGCGAGAACTCCG	AMPH	HGLibA_01831	5	12	0	0	14.3531	40.1403	0	0	0	0	2.3625	0.0090751	0.99092	0.01815	0.022144	FALSE
TCTTCCCGCCCATACCAGTC	AMPH	HGLibA_01832	18	18	0	0	51.6713	60.2105	0	0	0	0	2.8075	0.0024967	0.9975	0.0049933	0.0072973	FALSE
ATGAAGTCTATGAGCCTGAC	AMPH	HGLibA_01833	16	14	0	31	45.93	46.8304	0	65.5834	0	1.40045	0.55721	0.28869	0.71131	0.57738	0.57971	FALSE
CCCTGCGAGTACAGTCGTCC	AMT	HGLibA_01834	21	36	0	0	60.2831	120.421	0	0	0	0	3.168	0.00076756	0.99923	0.0015351	0.0028646	FALSE
TGACGTGTCTCATATGCTGC	AMT	HGLibA_01835	35	3	0	0	100.472	10.0351	0	0	0	0	2.6787	0.0036954	0.9963	0.0073908	0.010134	FALSE
CGTCAAAGAGCGAGCAGTGC	AMT	HGLibA_01836	19	19	0	0	54.5419	63.5555	0	0	0	0	2.8497	0.0021878	0.99781	0.0043755	0.006548	FALSE
TTTGGTAGTGTTCCCTGATC	AMTN	HGLibA_01837	4	38	0	0	11.4825	127.111	0	0	0	0	2.77	0.0028032	0.9972	0.0056064	0.0080295	FALSE
CTACAGTTAAATCCTGCTGC	AMTN	HGLibA_01838	40	38	0	0	114.825	127.111	0	0	0	0	3.4338	0.00029757	0.9997	0.00059513	0.0014044	FALSE
CCAGACCCACCCATTGACCC	AMTN	HGLibA_01839	178	98	0	0	510.971	327.813	0	0	0	0	5.0793	1.894e-07	1	3.788e-07	8.3016e-06	FALSE
GTGCATAATTTATAGCTAAC	AMY1A+AMY1B+AMY1C+AMY2A	HGLibA_01840+HGLibA_01844+HGLibA_01848+HGLibA_01850	96	19	0	0	275.58	63.5555	0	0	0	0	3.3174	0.00045425	0.99955	0.00090849	0.0019307	FALSE
TTCACAACCCTTTCAGACCT	AMY1A+AMY1B	HGLibA_01841+HGLibA_01843	92	148	0	0	264.098	495.064	0	0	0	0	4.5733	2.4008e-06	1	4.8016e-06	4.719e-05	FALSE
TTAAAATCCCATCCAGAATA	AMY1A	HGLibA_01842	32	13	0	0	91.86	43.4854	0	0	0	0	2.941	0.0016358	0.99836	0.0032715	0.0051809	FALSE
TTTCTAGGTTCGTATTTATG	AMY1B	HGLibA_01845	7	2	0	0	20.0944	6.69006	0	0	0	0	2.0123	0.022094	0.97791	0.044189	0.050046	FALSE
CTGAACCCCTCCAAATCCCT	AMY1C	HGLibA_01846	42	1	0	0	120.566	3.34503	0	0	0	0	2.6883	0.0035905	0.99641	0.0071809	0.0098868	FALSE
AAAGCAAAATGAAGCTCTTT	AMY1C	HGLibA_01847	92	74	0	0	264.098	247.532	0	0	0	0	4.3029	8.4297e-06	0.99999	1.6859e-05	0.00011235	FALSE
TTTACAACCCTTTCAGACCT	AMY2A	HGLibA_01849	67	10	0	0	192.332	33.4503	0	0	0	0	3.055	0.0011254	0.99887	0.0022507	0.003857	FALSE
TTGAAATCCCATCCAGAATA	AMY2A	HGLibA_01851	204	147	0	0	585.608	491.719	0	0	0	0	5.55	1.4281e-08	1	2.8562e-08	1.3631e-06	FALSE
ACAGGTCAGAGATTGTCGTC	AMY2B	HGLibA_01852	11	32	0	0	31.5769	107.041	0	0	0	0	2.9292	0.0016991	0.9983	0.0033982	0.0053415	FALSE
GCTGTAATTAATCATATGTC	AMY2B	HGLibA_01853	30	39	0	0	86.1188	130.456	0	0	0	0	3.3274	0.00043827	0.99956	0.00087654	0.0018754	FALSE
ATGAATCATCTCATTGACAT	AMY2B	HGLibA_01854	142	194	0	0	407.629	648.936	0	0	0	0	5.335	4.7783e-08	1	9.5566e-08	3.2233e-06	FALSE
GTCCCGTACCTATCGGCTGT	AMZ1	HGLibA_01855	85	68	0	0	244.003	227.462	0	0	0	0	4.1894	1.3982e-05	0.99999	2.7964e-05	0.00016056	FALSE
ACGGCAGGCACTTGACGCGC	AMZ1	HGLibA_01856	38	42	0	0	109.084	140.491	0	0	0	0	3.4731	0.00025721	0.99974	0.00051443	0.0012632	FALSE
GCGCGTCAAGTGCCTGCCGT	AMZ1	HGLibA_01857	40	30	0	0	114.825	100.351	0	0	0	0	3.3232	0.00044497	0.99956	0.00088995	0.0018988	FALSE
TTTACTACTTCGATCCTGTA	AMZ2	HGLibA_01858	14	11	0	0	40.1888	36.7953	0	0	0	0	2.5659	0.005145	0.99485	0.01029	0.013442	FALSE
CAAATATGTGTCCGATCTCA	AMZ2	HGLibA_01859	46	82	0	0	132.049	274.292	0	0	0	0	3.893	4.9497e-05	0.99995	9.8995e-05	0.00038501	FALSE
CATGCAAGGCTCCAACCACT	AMZ2	HGLibA_01860	95	77	0	0	272.709	257.567	0	0	0	0	4.3539	6.6871e-06	0.99999	1.3374e-05	9.578e-05	FALSE
AAACAGCAATCCATATTTAG	ANAPC1	HGLibA_01861	20	16	0	0	57.4125	53.5205	0	0	0	0	2.8013	0.0025449	0.99746	0.0050899	0.0074231	FALSE
GTGTGACTTCATTATATCAC	ANAPC1	HGLibA_01862	0	0	0	0	0	0	0	0	#DIV/0!	#DIV/0!	1.032	0.15103	0.84897	0.30206	0.30466	FALSE
CCTGAAAGGTTGCAAATGTT	ANAPC1	HGLibA_01863	37	14	0	0	106.213	46.8304	0	0	0	0	3.0363	0.0011974	0.9988	0.0023948	0.0040474	FALSE
TGTATCATGAATGTACGAGT	ANAPC10	HGLibA_01864	5	0	0	0	14.3531	0	0	0	0	#DIV/0!	1.7131	0.043349	0.95665	0.086698	0.094871	FALSE
GACATACCCGAATTTCTTGA	ANAPC10	HGLibA_01865	29	8	0	0	83.2481	26.7602	0	0	0	0	2.7951	0.0025944	0.99741	0.0051887	0.0075321	FALSE
CCCTTGGCAGCAACTTGAGT	ANAPC10	HGLibA_01866	135	91	0	0	387.534	304.398	0	0	0	0	4.7514	1.0101e-06	1	2.0201e-06	2.6088e-05	FALSE
GATGCCACAGTTCTCATCGT	ANAPC11	HGLibA_01867	30	9	0	0	86.1188	30.1053	0	0	0	0	2.8318	0.0023143	0.99769	0.0046286	0.0068577	FALSE
CGACGACTGCCCGCTGGTGT	ANAPC11	HGLibA_01868	0	0	0	0	0	0	0	0	#DIV/0!	#DIV/0!	1.032	0.15103	0.84897	0.30206	0.30466	FALSE
CCCTCCGTAGGCAAGGTGCC	ANAPC11	HGLibA_01869	66	44	0	0	189.461	147.181	0	0	0	0	3.7755	7.9842e-05	0.99992	0.00015968	0.00054189	FALSE
CATGAGAATGTTCCCCCCAT	ANAPC13	HGLibA_01870	168	109	0	0	482.265	364.608	0	0	0	0	5.0962	1.7329e-07	1	3.4659e-07	7.8071e-06	FALSE
AGCCAAGCGTCAGTTTCCAA	ANAPC13	HGLibA_01871	30	29	0	0	86.1188	97.0058	0	0	0	0	3.1819	0.00073162	0.99927	0.0014632	0.0027606	FALSE
GGTATTGCGACATCCTCATA	ANAPC13	HGLibA_01872	9	55	0	0	25.8356	183.977	0	0	0	0	2.994	0.0013767	0.99862	0.0027534	0.0045209	FALSE
TGTCTTTCTCCGCGATGCTT	ANAPC15	HGLibA_01873	121	97	0	0	347.346	324.468	0	0	0	0	4.7045	1.2727e-06	1	2.5454e-06	3.0513e-05	FALSE
TAATCTGGATCGACCCTGTG	ANAPC15	HGLibA_01874	0	0	0	0	0	0	0	0	#DIV/0!	#DIV/0!	1.032	0.15103	0.84897	0.30206	0.30466	FALSE
CCCACAGCTCCAAAGCATCG	ANAPC15	HGLibA_01875	10	15	1	0	28.7063	50.1754	2.54097	0	0.0885161	0	2.5815	0.0049188	0.99508	0.0098377	0.012924	FALSE
ATGTTTCACCTGTTTAAGCG	ANAPC16	HGLibA_01876	21	30	0	0	60.2831	100.351	0	0	0	0	3.0716	0.0010644	0.99894	0.0021288	0.0036888	FALSE
AGCTAAAAACAGATTCGCAG	ANAPC16	HGLibA_01877	16	13	0	0	45.93	43.4854	0	0	0	0	2.6556	0.0039588	0.99604	0.0079176	0.01073	FALSE
TAAGCCCATCGAGCAGCTGC	ANAPC16	HGLibA_01878	10	25	0	0	28.7063	83.6257	0	0	0	0	2.8136	0.0024494	0.99755	0.0048989	0.0071865	FALSE
ATGCCCGTCGCCGGTACTAC	ANAPC2	HGLibA_01879	67	48	0	0	192.332	160.561	0	0	0	0	3.8318	6.3611e-05	0.99994	0.00012722	0.00046075	FALSE
GAGATGATCCAGCGTCTGTA	ANAPC2	HGLibA_01880	0	0	0	0	0	0	0	0	#DIV/0!	#DIV/0!	1.032	0.15103	0.84897	0.30206	0.30466	FALSE
GGTAGAAGAACCTTTGCACG	ANAPC2	HGLibA_01881	0	4	0	0	0	13.3801	0	0	#DIV/0!	0	1.6804	0.046442	0.95356	0.092884	0.10121	FALSE
TCCTGGTCTGGTCGCCCAAG	ANAPC4	HGLibA_01882	3	0	0	0	8.61188	0	0	0	0	#DIV/0!	1.5194	0.064333	0.93567	0.12867	0.13828	FALSE
ACAGGTCGGAAAACGCAACA	ANAPC4	HGLibA_01883	4	7	0	0	11.4825	23.4152	0	0	0	0	2.1235	0.016856	0.98314	0.033711	0.038953	FALSE
CACTTCCATCCAATGCATAC	ANAPC4	HGLibA_01884	61	36	0	0	175.108	120.421	0	0	0	0	3.6335	0.00013981	0.99986	0.00027961	0.00080857	FALSE
GGTGACGCCGTACAAGATCG	ANAPC5	HGLibA_01885	0	0	0	0	0	0	0	0	#DIV/0!	#DIV/0!	1.032	0.15103	0.84897	0.30206	0.30466	FALSE
GTCCTTGATGCCGAACACAT	ANAPC5	HGLibA_01886	128	59	0	0	367.44	197.357	0	0	0	0	4.314	8.016e-06	0.99999	1.6032e-05	0.00010887	FALSE
CCACCTCGCAGAGCTACACG	ANAPC5	HGLibA_01887	0	0	0	0	0	0	0	0	#DIV/0!	#DIV/0!	1.032	0.15103	0.84897	0.30206	0.30466	FALSE
CCTGTACAAGAAGGCTGGTC	ANAPC7	HGLibA_01888	67	40	0	0	192.332	133.801	0	0	0	0	3.7417	9.1382e-05	0.99991	0.00018276	0.00059662	FALSE
GATCCAAACCGTGCCTAACT	ANAPC7	HGLibA_01889	43	50	0	0	123.437	167.251	0	0	0	0	3.6155	0.00014988	0.99985	0.00029976	0.00085066	FALSE
CCTGACCAGCCTTCTTGTAC	ANAPC7	HGLibA_01890	42	10	0	0	120.566	33.4503	0	0	0	0	2.9651	0.001513	0.99849	0.0030261	0.0048745	FALSE
GGCCCGCTGGTTACGGACGA	ANG	HGLibA_01891	50	39	0	0	143.531	130.456	0	0	0	0	3.5531	0.00019037	0.99981	0.00038074	0.0010121	FALSE
AACGTTTCTGAACCCCGCTG	ANG	HGLibA_01892	0	5	0	0	0	16.7251	0	0	#DIV/0!	0	1.7996	0.035964	0.96404	0.071927	0.079245	FALSE
ACCTCCATGTAGCTTGCAAG	ANG	HGLibA_01893	116	54	0	1	332.993	180.632	0	2.11559	0	0.0117122	4.2461	1.0876e-05	0.99999	2.1752e-05	0.00013484	FALSE
CGAAGCGATAGTTCCAATTG	ANGEL1	HGLibA_01894	59	7	0	0	169.367	23.4152	0	0	0	0	2.9504	0.0015866	0.99841	0.0031733	0.0050596	FALSE
AGGACTGGGTGTAAAACCGA	ANGEL1	HGLibA_01895	10	45	0	0	28.7063	150.526	0	0	0	0	2.9723	0.0014778	0.99852	0.0029555	0.0047846	FALSE
TCGCTTCGTGAACCTCATGC	ANGEL1	HGLibA_01896	21	33	0	0	60.2831	110.386	0	0	0	0	3.1206	0.00090241	0.9991	0.0018048	0.0032472	FALSE
TAGTTACGTCATGAACGCTG	ANGEL2	HGLibA_01897	2	0	0	0	5.74125	0	0	0	0	#DIV/0!	1.3423	0.089744	0.91026	0.17949	0.19098	FALSE
CAGGTCTCCAGTTACAGTAC	ANGEL2	HGLibA_01898	11	11	0	0	31.5769	36.7953	0	0	0	0	2.5008	0.0061962	0.9938	0.012392	0.015809	FALSE
CTAAAACTCCAGTGTAATAC	ANGEL2	HGLibA_01899	17	30	0	0	48.8006	100.351	0	0	0	0	3.0157	0.0012818	0.99872	0.0025635	0.0042649	FALSE
GAGAAATCCGGTTCCACGTG	ANGPT1	HGLibA_01900	0	0	0	0	0	0	0	0	#DIV/0!	#DIV/0!	1.032	0.15103	0.84897	0.30206	0.30466	FALSE
TCGACTTGAGATACAGCTGC	ANGPT1	HGLibA_01901	26	10	0	0	74.6363	33.4503	0	0	0	0	2.7826	0.0026966	0.9973	0.0053932	0.0077877	FALSE
CGACAGTTGCCATCGTGTTC	ANGPT1	HGLibA_01902	66	58	0	0	189.461	194.012	0	0	0	0	3.9278	4.286e-05	0.99996	8.5719e-05	0.00034824	FALSE
AACGCGGAAGTTAACTGATG	ANGPT2	HGLibA_01903	79	28	0	0	226.779	93.6608	0	0	0	0	3.5877	0.00016677	0.99983	0.00033355	0.00091945	FALSE
GACAATTATTCAGCGACGTG	ANGPT2	HGLibA_01904	13	2	0	0	37.3181	6.69006	0	0	0	0	2.2537	0.012109	0.98789	0.024218	0.028673	FALSE
TCCGCGTTTGCTCCGCTGTT	ANGPT2	HGLibA_01905	69	85	0	0	198.073	284.327	0	0	0	0	4.2204	1.2196e-05	0.99999	2.4391e-05	0.00014605	FALSE
AGTTGTGCCTGACACCGCGC	ANGPT4	HGLibA_01906	29	27	0	0	83.2481	90.3158	0	0	0	0	3.135	0.00085938	0.99914	0.0017188	0.0031229	FALSE
GCCCTCACCAACATCGAGCG	ANGPT4	HGLibA_01907	26	51	0	0	74.6363	170.596	0	0	0	0	3.4369	0.00029426	0.99971	0.00058852	0.0013955	FALSE
GGGCCATCAAGACGATCTTG	ANGPT4	HGLibA_01908	5	11	0	0	14.3531	36.7953	0	0	0	0	2.3316	0.0098608	0.99014	0.019722	0.023841	FALSE
GTATGACCCGCCTCTGTATT	ANGPTL1	HGLibA_01909	255	140	0	0	732.01	468.304	0	0	0	0	5.5495	1.4324e-08	1	2.8648e-08	1.3662e-06	FALSE
TGAATAACAGTCCAACCCCC	ANGPTL1	HGLibA_01910	6	14	0	0	17.2238	46.8304	0	0	0	0	2.4573	0.0069988	0.993	0.013998	0.017596	FALSE
AGATACCCTCGTGCCACAGA	ANGPTL1	HGLibA_01911	3	60	0	0	8.61188	200.702	0	0	0	0	2.9101	0.0018065	0.99819	0.0036129	0.00562	FALSE
GCACTTACCCGACGGCTTGT	ANGPTL2	HGLibA_01912	93	47	0	0	266.968	157.216	0	0	0	0	4.0531	2.5271e-05	0.99997	5.0542e-05	0.00024119	FALSE
CCAACGCGTTGTCCCGCTTG	ANGPTL2	HGLibA_01913	96	64	0	0	275.58	214.082	0	0	0	0	4.2398	1.1184e-05	0.99999	2.2369e-05	0.00013763	FALSE
GGTACCGCGGGGGCCATTAC	ANGPTL2	HGLibA_01914	35	64	0	0	100.472	214.082	0	0	0	0	3.6628	0.00012475	0.99988	0.0002495	0.0007466	FALSE
AGACTTTGTCCATAAGACGA	ANGPTL3	HGLibA_01915	0	7	0	0	0	23.4152	0	0	#DIV/0!	0	1.9372	0.026358	0.97364	0.052715	0.058991	FALSE
CAAAGACCTTCTCCAGACCG	ANGPTL3	HGLibA_01916	51	19	0	0	146.402	63.5555	0	0	0	0	3.3019	0.00048017	0.99952	0.00096035	0.0020071	FALSE
GTCTACTGTGATGTTATATC	ANGPTL3	HGLibA_01917	8	24	0	0	22.965	80.2807	0	0	0	0	2.7506	0.002974	0.99703	0.005948	0.0084377	FALSE
ATCCCCAAACCCCGCCTTGT	ANGPTL4	HGLibA_01918	21	5	0	0	60.2831	16.7251	0	0	0	0	2.5659	0.0051451	0.99485	0.01029	0.013442	FALSE
GTGAACTGCAAGATGACCTC	ANGPTL4	HGLibA_01919	95	34	7	0	272.709	113.731	17.7868	0	0.0652224	0	3.0891	0.0010037	0.999	0.0020074	0.0035328	FALSE
TTTGCAGATGCTGAATTCGC	ANGPTL4	HGLibA_01920	67	72	0	0	192.332	240.842	0	0	0	0	4.0798	2.2538e-05	0.99998	4.5076e-05	0.00022306	FALSE
TAACTGTGTACATCATTCTA	ANGPTL5	HGLibA_01921	64	68	0	0	183.72	227.462	0	0	0	0	4.0141	2.9839e-05	0.99997	5.9678e-05	0.00027059	FALSE
GAAGTACCAAAAAACTACTA	ANGPTL5	HGLibA_01922	45	13	0	0	129.178	43.4854	0	0	0	0	3.0828	0.0010255	0.99897	0.0020509	0.0035893	FALSE
GGATGAGCAACAAGCTTCCT	ANGPTL5	HGLibA_01923	43	44	0	0	123.437	147.181	0	0	0	0	3.5419	0.00019865	0.9998	0.00039731	0.0010442	FALSE
TGTGGTTCCGGTCCGTCTTG	ANGPTL6	HGLibA_01924	63	31	0	0	180.849	103.696	0	0	0	0	3.5973	0.00016075	0.99984	0.00032149	0.00089331	FALSE
GCCGTCACGTAGTGTCAGTA	ANGPTL6	HGLibA_01925	20	22	0	0	57.4125	73.5906	0	0	0	0	2.9188	0.0017568	0.99824	0.0035135	0.0054906	FALSE
TCAGCTGATACACGGGTTCA	ANGPTL6	HGLibA_01926	27	12	0	0	77.5069	40.1403	0	0	0	0	2.8378	0.0022712	0.99773	0.0045424	0.0067571	FALSE
TTGTCTCCTTCTACCGGGAC	ANGPTL7	HGLibA_01927	0	0	0	0	0	0	0	0	#DIV/0!	#DIV/0!	1.032	0.15103	0.84897	0.30206	0.30466	FALSE
AGGCTGTGTTGTTATGATAC	ANGPTL7	HGLibA_01928	31	16	0	0	88.9894	53.5205	0	0	0	0	2.9842	0.0014215	0.99858	0.0028429	0.0046325	FALSE
CCTCCATCTCTACACGCAGC	ANGPTL7	HGLibA_01929	89	32	0	0	255.486	107.041	0	0	0	0	3.6807	0.00011631	0.99988	0.00023261	0.00070958	FALSE
TCCACTACCGTCTGGTCATG	ANHX	HGLibA_01930	132	90	8	0	378.923	301.053	20.3277	0	0.0536461	0	4.2281	1.1785e-05	0.99999	2.357e-05	0.0001426	FALSE
GAAGCTGCACAATTTCGCTG	ANHX	HGLibA_01931	15	20	0	0	43.0594	66.9006	0	0	0	0	2.7951	0.0025943	0.99741	0.0051885	0.0075321	FALSE
CAGCTTCTCACGAACCTCTC	ANHX	HGLibA_01932	85	105	0	0	244.003	351.228	0	0	0	0	4.5193	3.1022e-06	1	6.2045e-06	5.63e-05	FALSE
TAATATCTACCCCATTCCGC	ANK1	HGLibA_01933	31	18	1	0	88.9894	60.2105	2.54097	0	0.0285536	0	3.0157	0.0012818	0.99872	0.0025637	0.0042649	FALSE
CTCCCGTGACCGAAAGAAGA	ANK1	HGLibA_01934	0	0	0	0	0	0	0	0	#DIV/0!	#DIV/0!	1.032	0.15103	0.84897	0.30206	0.30466	FALSE
GCGGTTTCTCCGCTTCCTGT	ANK1	HGLibA_01935	77	67	0	0	221.038	224.117	0	0	0	0	4.1149	1.9365e-05	0.99998	3.8731e-05	0.00020017	FALSE
TGGACTCAACGCTCTCCATC	ANK2	HGLibA_01936	198	128	0	0	568.384	428.164	0	0	0	0	5.3964	3.3992e-08	1	6.7984e-08	2.538e-06	FALSE
CGCTCTTCACATTGCATCTT	ANK2	HGLibA_01937	318	280	2	0	912.859	936.608	5.08193	0	0.00556705	0	6.3127	1.1615e-11	1	2.323e-11	7.8523e-09	FALSE
CAATATTAATGCACAGTCTC	ANK2	HGLibA_01938	98	16	0	0	281.321	53.5205	0	0	0	0	3.2536	0.00056975	0.99943	0.0011395	0.0022824	FALSE
TGGTTTCACGCCATTGTATA	ANK3	HGLibA_01939	118	105	0	0	338.734	351.228	0	0	0	0	4.7491	1.0218e-06	1	2.0435e-06	2.6327e-05	FALSE
AGCATTGCACATCGCATCTT	ANK3	HGLibA_01940	359	231	0	0	1030.55	772.702	0	0	0	0	6.2558	8.9857e-12	1	1.7971e-11	6.4829e-09	FALSE
TCCTGGGCTGCCATATACAA	ANK3	HGLibA_01941	34	56	0	0	97.6013	187.322	0	0	0	0	3.5974	0.00016074	0.99984	0.00032147	0.00089331	FALSE
GCACAGCGAGAGTGTACTTC	ANKAR	HGLibA_01942	33	44	0	0	94.7307	147.181	0	0	0	0	3.4338	0.00029756	0.9997	0.00059512	0.0014044	FALSE
ACCAGTAGGTTGATTAGAGA	ANKAR	HGLibA_01943	28	43	0	0	80.3775	143.836	0	0	0	0	3.3609	0.00038851	0.99961	0.00077701	0.0017147	FALSE
AACAAGGAGCTGTTGCACTT	ANKAR	HGLibA_01944	281	228	0	0	806.646	762.667	0	0	0	0	6.3765	9.0619e-11	1	1.8124e-10	3.5774e-08	FALSE
GCCGCCCGCCAGAACAATGT	ANKDD1A	HGLibA_01945	20	10	0	0	57.4125	33.4503	0	0	0	0	2.6627	0.0038763	0.99612	0.0077526	0.010549	FALSE
ACCTGTCCACTGTTGCTCGA	ANKDD1A	HGLibA_01946	18	45	0	0	51.6713	150.526	0	0	0	0	3.194	0.0007015	0.9993	0.001403	0.0026735	FALSE
TCGACGCCATCGAGCAACAG	ANKDD1A	HGLibA_01947	63	32	0	0	180.849	107.041	0	0	0	0	3.6083	0.00015413	0.99985	0.00030827	0.00086742	FALSE
GAGCAATCATGTGCGCATCG	ANKDD1B	HGLibA_01948	104	123	0	0	298.545	411.439	0	0	0	0	4.7931	8.2121e-07	1	1.6424e-06	2.2604e-05	FALSE
CCACATACCTACCTGATTCT	ANKDD1B	HGLibA_01949	319	112	0	0	915.73	374.643	0	0	0	0	4.4331	4.6438e-06	1	9.2876e-06	7.4436e-05	FALSE
TATTCAAGATCTGCACCTCA	ANKDD1B	HGLibA_01950	19	21	0	0	54.5419	70.2456	0	0	0	0	2.8848	0.0019584	0.99804	0.0039168	0.005989	FALSE
CGATTGGTCCGTAGAACGTG	ANKEF1	HGLibA_01951	45	48	0	0	129.178	160.561	0	0	0	0	3.6155	0.00014988	0.99985	0.00029976	0.00085066	FALSE
CAGCGATAATGCCGCTTAGT	ANKEF1	HGLibA_01952	137	185	0	0	393.276	618.83	0	0	0	0	5.3119	5.4241e-08	1	1.0848e-07	3.5108e-06	FALSE
CTTGCACACGCCGTCATTAG	ANKEF1	HGLibA_01953	68	84	0	0	195.203	280.982	0	0	0	0	4.2035	1.3138e-05	0.99999	2.6277e-05	0.00015375	FALSE
ACGCAGCCAAACGCCTGTAC	ANKFN1	HGLibA_01954	12	4	0	0	34.4475	13.3801	0	0	0	0	2.2881	0.011065	0.98894	0.022129	0.026445	FALSE
GTACAGGCGTTTGGCTGCGT	ANKFN1	HGLibA_01955	0	13	0	0	0	43.4854	0	0	#DIV/0!	0	2.2241	0.013072	0.98693	0.026143	0.030764	FALSE
GGTGTCAAGCCCTCGCTGTT	ANKFN1	HGLibA_01956	151	86	0	0	433.464	287.672	0	0	0	0	4.8205	7.1584e-07	1	1.4317e-06	2.0446e-05	FALSE
TGACGATGACAATGCTTCGC	ANKFY1	HGLibA_01957	72	66	0	0	206.685	220.772	0	0	0	0	4.065	2.4016e-05	0.99998	4.8031e-05	0.00023256	FALSE
CTAGTTTCATCAGTTCAGTC	ANKFY1	HGLibA_01958	14	20	0	0	40.1888	66.9006	0	0	0	0	2.7763	0.0027494	0.99725	0.0054988	0.0079108	FALSE
CTGTATTCGCTTCTACCAGA	ANKFY1	HGLibA_01959	0	3	0	0	0	10.0351	0	0	#DIV/0!	0	1.5654	0.058748	0.94125	0.1175	0.12692	FALSE
TCCCCACCGACTCGTCCACA	ANKH	HGLibA_01960	65	56	0	0	186.591	187.322	0	0	0	0	3.8994	4.8212e-05	0.99995	9.6423e-05	0.00037849	FALSE
GCCGTCTTTCACACACTGAT	ANKH	HGLibA_01961	56	45	0	0	160.755	150.526	0	0	0	0	3.6935	0.00011058	0.99989	0.00022116	0.00068358	FALSE
CTCACCATTGCGTCCATGAA	ANKH	HGLibA_01962	45	73	0	0	129.178	244.187	0	0	0	0	3.8963	4.8846e-05	0.99995	9.7692e-05	0.00038182	FALSE
GACGGGTCTTACCCCCTTGA	ANKHD1	HGLibA_01963	55	6	0	0	157.884	20.0702	0	0	0	0	2.9094	0.0018109	0.99819	0.0036218	0.0056325	FALSE
CAGCCTCAGATTGCTATTAC	ANKHD1/ANKHD1-EIF4EBP3	HGLibA_01964+HGLibA_01967	154	196	0	0	442.076	655.626	0	0	0	0	5.5889	1.1426e-08	1	2.2852e-08	1.1691e-06	FALSE
GTGCAGTTGCTAGTGCAAGC	ANKHD1	HGLibA_01965	19	49	0	0	54.5419	163.906	0	0	0	0	3.2292	0.0006207	0.99938	0.0012414	0.0024383	FALSE
AGTGTATGCGTTGGCACACG	ANKHD1-EIF4EBP3	HGLibA_01966	109	25	0	0	312.898	83.6257	0	0	0	0	3.4494	0.00028089	0.99972	0.00056178	0.0013483	FALSE
GCCAACGCATACACTTGCCA	ANKHD1-EIF4EBP3	HGLibA_01968	61	105	0	0	175.108	351.228	0	0	0	0	4.1453	1.6968e-05	0.99998	3.3937e-05	0.00018375	FALSE
GGCGTGCCAAGCGAGGATGA	ANKIB1	HGLibA_01969	27	8	0	0	77.5069	26.7602	0	0	0	0	2.7571	0.002916	0.99708	0.005832	0.0083043	FALSE
GGCTCCCCATAAGATGTATT	ANKIB1	HGLibA_01970	62	40	0	0	177.979	133.801	0	0	0	0	3.6935	0.00011058	0.99989	0.00022116	0.00068358	FALSE
TTTAGTCTACGAAGATCCTG	ANKIB1	HGLibA_01971	137	125	1	1	393.276	418.129	2.54097	2.11559	0.00646103	0.00505967	4.8801	5.3029e-07	1	1.0606e-06	1.6672e-05	FALSE
GAGGCGGCTTAATGCTGTGC	ANKK1	HGLibA_01972	22	18	0	0	63.1538	60.2105	0	0	0	0	2.8732	0.0020316	0.99797	0.0040632	0.0061644	FALSE
ACATCGAGAGGTCGGCTCTG	ANKK1	HGLibA_01973	9	36	0	0	25.8356	120.421	0	0	0	0	2.891	0.00192	0.99808	0.00384	0.0058941	FALSE
GCCGCATGCCTGCCGCCACT	ANKK1	HGLibA_01974	213	226	146	0	611.443	755.976	370.981	0	0.60673	0	3.2458	0.00058566	0.99941	0.0011713	0.0023306	FALSE
CCCAGTTCCTCCGCCAAGCG	ANKLE2	HGLibA_01975	137	104	0	0	393.276	347.883	0	0	0	0	4.8658	5.6985e-07	1	1.1397e-06	1.7521e-05	FALSE
GACACCGACACCTACAGAGC	ANKLE2	HGLibA_01976	0	0	0	0	0	0	0	0	#DIV/0!	#DIV/0!	1.032	0.15103	0.84897	0.30206	0.30466	FALSE
AAGGAGCCGCCCCTGTACTA	ANKLE2	HGLibA_01977	0	0	0	0	0	0	0	0	#DIV/0!	#DIV/0!	1.032	0.15103	0.84897	0.30206	0.30466	FALSE
AGCAGAGCGCGAGACGTTCC	ANKMY1	HGLibA_01978	36	1	0	0	103.343	3.34503	0	0	0	0	2.6257	0.0043234	0.99568	0.0086469	0.011578	FALSE
AGGAACGTCTCGCGCTCTGC	ANKMY1	HGLibA_01979	43	24	0	0	123.437	80.2807	0	0	0	0	3.2716	0.00053465	0.99947	0.0010693	0.0021745	FALSE
GAAGCAGTTACCTCGCCTGT	ANKMY1	HGLibA_01980	110	143	4	0	315.769	478.339	10.1639	0	0.0321877	0	4.6661	1.5352e-06	1	3.0704e-06	3.4857e-05	FALSE
TGCAAATTACTACTGCGACA	ANKMY2	HGLibA_01981	18	23	0	0	51.6713	76.9357	0	0	0	0	2.9076	0.0018211	0.99818	0.0036423	0.0056458	FALSE
CTACTGGAAGTCATCGGGAA	ANKMY2	HGLibA_01982	71	25	0	0	203.814	83.6257	0	0	0	0	3.5094	0.00022457	0.99978	0.00044915	0.0011433	FALSE
GTTGACACGAACATTCTTGC	ANKMY2	HGLibA_01983	28	82	0	0	80.3775	274.292	0	0	0	0	3.4334	0.00029808	0.9997	0.00059616	0.0014067	FALSE
TCGAGAAAGTGCACTGTCGT	ANKRA2	HGLibA_01984	125	63	4	0	358.828	210.737	10.1639	0	0.0283252	0	4.101	2.0568e-05	0.99998	4.1135e-05	0.00020916	FALSE
ATGGATCTAGCTGTAGCCCT	ANKRA2	HGLibA_01985	32	46	0	0	91.86	153.871	0	0	0	0	3.4497	0.00028066	0.99972	0.00056131	0.0013476	FALSE
AGCTTTGTCTGTTCACCAGT	ANKRA2	HGLibA_01986	98	133	0	0	281.321	444.889	0	0	0	0	4.8319	6.7603e-07	1	1.3521e-06	1.9648e-05	FALSE
CCAGATCGAATTCCGTGATA	ANKRD1	HGLibA_01987	59	10	0	0	169.367	33.4503	0	0	0	0	3.0299	0.0012232	0.99878	0.0024464	0.0041162	FALSE
CCATATCACGGAATTCGATC	ANKRD1	HGLibA_01988	119	126	0	0	341.604	421.474	0	0	0	0	4.915	4.44e-07	1	8.8799e-07	1.4805e-05	FALSE
TTGGCTTTAGACGGAACCTG	ANKRD1	HGLibA_01989	21	63	0	0	60.2831	210.737	0	0	0	0	3.2823	0.00051477	0.99949	0.0010295	0.002121	FALSE
TGGCGTCTGCGCGTACCGTG	ANKRD10	HGLibA_01990	35	13	0	0	100.472	43.4854	0	0	0	0	2.9842	0.0014215	0.99858	0.002843	0.0046325	FALSE
TCTGTGTCGCCATTCGTGAG	ANKRD10	HGLibA_01991	140	136	0	0	401.888	454.924	0	0	0	0	5.1171	1.551e-07	1	3.1021e-07	7.2087e-06	FALSE
TCTGCCGTGCCACTCACGAA	ANKRD10	HGLibA_01992	138	98	0	0	396.146	327.813	0	0	0	0	4.8274	6.917e-07	1	1.3834e-06	1.9962e-05	FALSE
CGTCCCCGCGGATGGCGGCT	ANKRD11	HGLibA_01993	27	53	0	0	77.5069	177.287	0	0	0	0	3.4552	0.00027499	0.99973	0.00054998	0.0013307	FALSE
GTCAACGTCAAGGACTTCGC	ANKRD11	HGLibA_01994	32	14	0	0	91.86	46.8304	0	0	0	0	2.9628	0.0015243	0.99848	0.0030486	0.0048955	FALSE
CCCTTCACCGCGGGCGCCAA	ANKRD11	HGLibA_01995	0	0	0	0	0	0	0	0	#DIV/0!	#DIV/0!	1.032	0.15103	0.84897	0.30206	0.30466	FALSE
AAAAGGAAGTTTACGTTTCA	ANKRD12	HGLibA_01996	59	27	0	0	169.367	90.3158	0	0	0	0	3.5001	0.0002325	0.99977	0.00046501	0.0011712	FALSE
ACTCTCTGAGCGAAAACAGA	ANKRD12	HGLibA_01997	19	3	0	0	54.5419	10.0351	0	0	0	0	2.4637	0.0068753	0.99312	0.013751	0.017327	FALSE
TTCTGACAGTGACAGCAATA	ANKRD12	HGLibA_01998	67	43	0	0	192.332	143.836	0	0	0	0	3.7755	7.9842e-05	0.99992	0.00015968	0.00054189	FALSE
TGCAATAATGTTCGACCTCG	ANKRD13A	HGLibA_01999	195	57	0	0	559.772	190.667	0	0	0	0	3.9222	4.3867e-05	0.99996	8.7734e-05	0.00035447	FALSE
GCTGCTCCAAAAAATTCTCG	ANKRD13A	HGLibA_02000	10	39	0	0	28.7063	130.456	0	0	0	0	2.9393	0.0016447	0.99836	0.0032894	0.005207	FALSE
TGTTGTGGTAGTCTCGATGT	ANKRD13A	HGLibA_02001	90	101	541	0	258.356	337.848	1374.66	0	5.3208	0	0.97907	0.78651	0.21349	0.42697	0.42956	TRUE
TGGAGATTGACCACGACCGC	ANKRD13B	HGLibA_02002	66	48	0	0	189.461	160.561	0	0	0	0	3.8219	6.6201e-05	0.99993	0.0001324	0.00047425	FALSE
CGCACGGCGCAGACGTGGGC	ANKRD13B	HGLibA_02003	27	15	0	0	77.5069	50.1754	0	0	0	0	2.8962	0.0018884	0.99811	0.0037767	0.0058179	FALSE
CCACGTCTGCGCCGTGCGCC	ANKRD13B	HGLibA_02004	57	55	0	0	163.626	183.977	0	0	0	0	3.8154	6.7988e-05	0.99993	0.00013598	0.00048317	FALSE
TCTTCGAAATAAGGCCATCA	ANKRD13C	HGLibA_02005	28	59	0	0	80.3775	197.357	0	0	0	0	3.474	0.00025637	0.99974	0.00051273	0.0012632	FALSE
TTACACCTTGCTGTGATGTT	ANKRD13C	HGLibA_02006	299	303	0	0	858.317	1013.54	0	0	0	0	6.359	4.5877e-12	1	9.1754e-12	4.2523e-09	FALSE
GGCAGAATTCGGGAAAGTAA	ANKRD13C	HGLibA_02007	8	0	0	0	22.965	0	0	0	0	#DIV/0!	1.9372	0.026359	0.97364	0.052718	0.058991	FALSE
GGCGAACCGGCATCGCGAAC	ANKRD13D	HGLibA_02008	2	14	0	0	5.74125	46.8304	0	0	0	0	2.3478	0.0094419	0.99056	0.018884	0.022924	FALSE
GCCGGTTCGCCCAGACGAGC	ANKRD13D	HGLibA_02009	0	0	0	0	0	0	0	0	#DIV/0!	#DIV/0!	1.032	0.15103	0.84897	0.30206	0.30466	FALSE
CCCCCAGCACGACATTGAAC	ANKRD13D	HGLibA_02010	26	36	0	0	74.6363	120.421	0	0	0	0	3.2363	0.00060536	0.99939	0.0012107	0.0023865	FALSE
CGACGTCGATGTGCCCACAC	ANKRD16	HGLibA_02011	124	101	0	0	355.958	337.848	0	0	0	0	4.7584	9.7574e-07	1	1.9515e-06	2.5459e-05	FALSE
GGACGAAGCCATCCGATTCT	ANKRD16	HGLibA_02012	60	59	0	0	172.238	197.357	0	0	0	0	3.8835	5.1483e-05	0.99995	0.00010297	0.00039599	FALSE
CAGAGGGTCGCCTTCTCGAC	ANKRD16	HGLibA_02013	23	4	0	0	66.0244	13.3801	0	0	0	0	2.5678	0.0051168	0.99488	0.010234	0.013406	FALSE
GTGCGAAAGTTACTCATTGA	ANKRD17	HGLibA_02014	0	7	0	0	0	23.4152	0	0	#DIV/0!	0	1.9372	0.026358	0.97364	0.052715	0.058991	FALSE
[truncated: 61,954 more rows]

## Sheet: B
Data S1. Read Count, Normalization and Statistical Analysis of sgRNA in GeCKO version 2 Library, Related to Figure 1
Set B
sgRNA seuence	Gene ID	sgRNA ID	Number of reads				Normalized number of reads (10,000,000 reads)				Fold enrichment		sgRNA ranking results of MAGeCK
			B-1_control	B-2_control	B-1_SubABR	B-2_SubABR	B-1_ cont_normalized	B-2_ cont_normalized	B-1_ SubABR_normalized	B-2_ SubABR_normalized	B-1_ SubABR/control	B-2_ SubABR/control	score	p-value (lower tail)	p-value (higher tail)	p-value (two sided)	FDR	Whether the abundance is higher in treatment samples
CAATGTGACGCTGACGTGCC	A1BG	HGLibB_00001	45	135	0	0	134.948	396.437	0	0	0	0	3.7099	0.00010369	0.9999	0.00020738	0.00063311	FALSE
TGTCTCCGCAGGTGTCACCT	A1BG	HGLibB_00002	24	32	0	0	71.9722	93.9703	0	0	0	0	3.0479	0.0011524	0.99885	0.0023048	0.003753	FALSE
CATATGGCTGCTTCTGTCAC	A1BG	HGLibB_00003	180	112	0	0	539.792	328.896	0	0	0	0	4.8987	4.824e-07	1	9.648e-07	1.7293e-05	FALSE
GGTGCAGCATCCCAACCAGG	A1CF	HGLibB_00004	59	18	0	0	176.932	52.8583	0	0	0	0	3.184	0.00072635	0.99927	0.0014527	0.0026396	FALSE
GGGATGCTGCACCCCCTGAA	A1CF	HGLibB_00005	97	34	0	0	290.888	99.8435	0	0	0	0	3.5455	0.00019594	0.9998	0.00039189	0.00099965	FALSE
AACTTAATAATTATGAAATT	A1CF	HGLibB_00006	103	112	0	0	308.881	328.896	0	0	0	0	4.4703	3.9062e-06	1	7.8124e-06	6.8667e-05	FALSE
CCCAAAGTCTTCATCCAATG	A2M	HGLibB_00007	79	91	0	0	236.909	267.228	0	0	0	0	4.1498	1.6639e-05	0.99998	3.3279e-05	0.00018171	FALSE
CCCACAGACGCCTCAGTCTC	A2M	HGLibB_00008	168	77	0	0	503.806	226.116	0	0	0	0	4.1848	1.4271e-05	0.99999	2.8542e-05	0.00016371	FALSE
TCCCAGGCAGTATATGGTTC	A2M	HGLibB_00009	17	31	0	0	50.9803	91.0337	0	0	0	0	2.9328	0.0016798	0.99832	0.0033595	0.0050681	FALSE
GACAAACCTCTCTACACCCC	A2ML1	HGLibB_00010	3	9	0	0	8.99653	26.4291	0	0	0	0	2.1306	0.016563	0.98344	0.033125	0.037361	FALSE
GCCGGGCTGGTAATGTCACC	A2ML1	HGLibB_00011	22	51	0	0	65.9746	149.765	0	0	0	0	3.2602	0.00055675	0.99944	0.0011135	0.0021489	FALSE
GTATTTCCGCATTGTCACCA	A2ML1	HGLibB_00012	78	135	0	0	233.91	396.437	0	0	0	0	4.4522	4.2489e-06	1	8.4979e-06	7.2781e-05	FALSE
AAGTTCTGACCTGTACCCCC	A3GALT2	HGLibB_00013	31	77	0	0	92.9641	226.116	0	0	0	0	3.5307	0.00020723	0.99979	0.00041445	0.0010408	FALSE
GGCCGAAGGGCAGACGCCCA	A3GALT2	HGLibB_00014	15	21	0	0	44.9827	61.668	0	0	0	0	2.7413	0.0030601	0.99694	0.0061202	0.0083141	FALSE
AGCAAAGATAGTCAGCCCAA	A3GALT2	HGLibB_00015	120	41	0	0	359.861	120.399	0	0	0	0	3.6401	0.00013626	0.99986	0.00027251	0.00077022	FALSE
CGTGCGTCGTGGGGCAGTAG	A4GALT	HGLibB_00016	20	18	0	0	59.9769	52.8583	0	0	0	0	2.7766	0.0027467	0.99725	0.0054933	0.007594	FALSE
CTTCCACATGAGTGCGATCC	A4GALT	HGLibB_00017	0	4	0	33	0	11.7463	0	68.4944	#DIV/0!	5.83115	1.3997	0.86415	0.13585	0.2717	0.28496	TRUE
GAACAATGAAGTCCGTGTCC	A4GALT	HGLibB_00018	41	19	0	0	122.953	55.7949	0	0	0	0	3.1061	0.000948	0.99905	0.001896	0.0032309	FALSE
AAACGTTGTCTATTGCTGAC	A4GNT	HGLibB_00019	23	52	0	0	68.9734	152.702	0	0	0	0	3.2837	0.00051228	0.99949	0.0010246	0.002018	FALSE
ACCCCATCTCCTATCGAGAG	A4GNT	HGLibB_00020	35	32	0	0	104.96	93.9703	0	0	0	0	3.1913	0.00070811	0.99929	0.0014162	0.0025841	FALSE
GCTTCTCGGTACTCTAGTAA	A4GNT	HGLibB_00021	27	2	0	0	80.9688	5.87314	0	0	0	0	2.5511	0.005369	0.99463	0.010738	0.013485	FALSE
GCACTCACCAATTTGTGACT	AAAS	HGLibB_00022	5	0	0	0	14.9942	0	0	0	0	#DIV/0!	1.7473	0.040292	0.95971	0.080584	0.086781	FALSE
AATTTGCCCAAGTCACAAAT	AAAS	HGLibB_00023	96	71	0	0	287.889	208.497	0	0	0	0	4.1293	1.8195e-05	0.99998	3.6391e-05	0.00019303	FALSE
TTTCATTTAGCACCCCAAAA	AAAS	HGLibB_00024	61	65	0	0	182.929	190.877	0	0	0	0	3.7942	7.4045e-05	0.99993	0.00014809	0.00050011	FALSE
CGCCGCCGCCATGTCCAAGG	AACS	HGLibB_00025	20	70	0	0	59.9769	205.56	0	0	0	0	3.2778	0.0005231	0.99948	0.0010462	0.002056	FALSE
CTTTGTTTGCAGCAGCAATG	AACS	HGLibB_00026	115	123	0	0	344.867	361.198	0	0	0	0	4.6198	1.9202e-06	1	3.8404e-06	4.2777e-05	FALSE
CTTCCCAGGGGAAGGCAAAG	AACS	HGLibB_00027	33	80	0	0	98.9618	234.926	0	0	0	0	3.5775	0.00017346	0.99983	0.00034693	0.0009151	FALSE
CCTGAGAGAATCGGTATTTC	AADAC	HGLibB_00028	48	50	0	0	143.944	146.829	0	0	0	0	3.5328	0.0002056	0.99979	0.0004112	0.0010339	FALSE
CCAGAAATACCGATTCTCTC	AADAC	HGLibB_00029	70	53	0	0	209.919	155.638	0	0	0	0	3.7704	8.1495e-05	0.99992	0.00016299	0.00053588	FALSE
GTTATGACTTGCTGTCAAGA	AADAC	HGLibB_00030	11	14	0	0	32.9873	41.112	0	0	0	0	2.5187	0.0058902	0.99411	0.01178	0.014597	FALSE
TCCCACCCGAATCTGCATTG	AADACL2	HGLibB_00031	138	120	0	0	413.84	352.389	0	0	0	0	4.7458	1.0383e-06	1	2.0766e-06	2.836e-05	FALSE
ATGCAAGTCTTACTTTACCC	AADACL2	HGLibB_00032	34	46	0	0	101.961	135.082	0	0	0	0	3.341	0.00041739	0.99958	0.00083477	0.0017367	FALSE
ACGCTTGATGCTGTTGTTGT	AADACL2	HGLibB_00033	136	131	307	0	407.843	384.691	651.844	0	1.59827	0	0.35001	0.36317	0.63683	0.72633	0.72904	FALSE
ACCTGGGAGTGCCCGTGACC	AADACL3	HGLibB_00034	47	20	0	0	140.946	58.7314	0	0	0	0	3.1954	0.00069827	0.9993	0.0013965	0.0025608	FALSE
GACTCCGTGGTTCTGGCAGT	AADACL3	HGLibB_00035	0	12	0	0	0	35.2389	0	0	#DIV/0!	0	2.1273	0.016697	0.9833	0.033394	0.037599	FALSE
CATATGCTCTCGTTTGTGCA	AADACL3	HGLibB_00036	18	105	0	0	53.9792	308.34	0	0	0	0	3.2479	0.00058122	0.99942	0.0011624	0.0022223	FALSE
TGCCAAGAGTAGCACTAGCC	AADACL4	HGLibB_00037	34	26	0	0	101.961	76.3509	0	0	0	0	3.1017	0.00096202	0.99904	0.001924	0.0032613	FALSE
GTGGTGACCGACCTGCGTTT	AADACL4	HGLibB_00038	45	61	0	0	134.948	179.131	0	0	0	0	3.6088	0.00015382	0.99985	0.00030764	0.00083973	FALSE
TGTCTTGCAGATTGTTACCA	AADACL4	HGLibB_00039	62	25	0	0	185.928	73.4143	0	0	0	0	3.366	0.00038133	0.99962	0.00076266	0.0016246	FALSE
CAGCCAACAAGGTCTTTGTA	AADAT	HGLibB_00040	58	118	0	0	173.933	346.516	0	0	0	0	4.0746	2.3052e-05	0.99998	4.6103e-05	0.00022559	FALSE
CCAGTAGGGTTGTTGCCATT	AADAT	HGLibB_00041	93	177	0	0	278.892	519.773	0	0	0	0	4.5458	2.7364e-06	1	5.4728e-06	5.4374e-05	FALSE
TAGATCCATTTGTCCTTGAC	AADAT	HGLibB_00042	78	106	0	0	233.91	311.277	0	0	0	0	4.252	1.0593e-05	0.99999	2.1186e-05	0.00013433	FALSE
ACTCACTTGTAAGAAACTCC	AAED1	HGLibB_00043	58	84	0	0	173.933	246.672	0	0	0	0	3.9292	4.262e-05	0.99996	8.5241e-05	0.00034152	FALSE
AGGATCTGGCCAAAATCCCC	AAED1	HGLibB_00044	26	18	0	0	77.9699	52.8583	0	0	0	0	2.876	0.0020137	0.99799	0.0040275	0.0058759	FALSE
TATCCAGTCAGCTTGCAAAA	AAED1	HGLibB_00045	11	19	0	0	32.9873	55.7949	0	0	0	0	2.6268	0.0043101	0.99569	0.0086202	0.011123	FALSE
CAGACCAAGATCATCACCTC	AAGAB	HGLibB_00046	27	40	0	0	80.9688	117.463	0	0	0	0	3.1872	0.00071818	0.99928	0.0014364	0.0026132	FALSE
TGGAACAGAAGATCTTATTG	AAGAB	HGLibB_00047	23	33	0	0	68.9734	96.9069	0	0	0	0	3.0479	0.0011524	0.99885	0.0023047	0.003753	FALSE
CGCTTTACTCCTGTAGATTC	AAGAB	HGLibB_00048	41	27	0	0	122.953	79.2874	0	0	0	0	3.2036	0.00067851	0.99932	0.001357	0.0025012	FALSE
AGTCAGGTGGCAATTTGTGA	AAK1	HGLibB_00049	0	0	0	0	0	0	0	0	#DIV/0!	#DIV/0!	1.0481	0.14731	0.85269	0.29461	0.29829	FALSE
CAACAATGAGCATGATCTCC	AAK1	HGLibB_00050	22	17	0	0	65.9746	49.9217	0	0	0	0	2.7938	0.0026046	0.9974	0.0052093	0.0072657	FALSE
TGAGAATATCGAGAATTATC	AAK1	HGLibB_00051	0	15	0	0	0	44.0486	0	0	#DIV/0!	0	2.2295	0.012889	0.98711	0.025778	0.029586	FALSE
TATAATGCCTTGGTTGCCCA	AAMDC	HGLibB_00052	62	59	0	0	185.928	173.258	0	0	0	0	3.7494	8.8635e-05	0.99991	0.00017727	0.00056748	FALSE
CCAGGTGCCTTCATCAACTG	AAMDC	HGLibB_00053	48	84	0	0	143.944	246.672	0	0	0	0	3.8441	6.0508e-05	0.99994	0.00012102	0.00043451	FALSE
TCAAGGCCTCACTCATCCCT	AAMDC	HGLibB_00054	22	29	0	0	65.9746	85.1606	0	0	0	0	2.9772	0.0014546	0.99855	0.0029093	0.0045093	FALSE
CGTCAGCTGTGCCCGCCAAC	AAMP	HGLibB_00055	62	58	0	0	185.928	170.321	0	0	0	0	3.7403	9.1901e-05	0.99991	0.0001838	0.0005818	FALSE
AAGATGACAAAGCCTTCGTA	AAMP	HGLibB_00056	14	1	0	0	41.9838	2.93657	0	0	0	0	2.2505	0.012208	0.98779	0.024415	0.02815	FALSE
TCCTCGGGCACCTGTCCTGT	AAMP	HGLibB_00057	7	13	0	0	20.9919	38.1754	0	0	0	0	2.3938	0.0083381	0.99166	0.016676	0.019887	FALSE
GCCTTTGAGATCGAGCGTGA	AANAT	HGLibB_00058	86	16	0	0	257.901	46.9852	0	0	0	0	3.184	0.00072633	0.99927	0.0014527	0.0026396	FALSE
GACGCCCAAGACGGAGATGA	AANAT	HGLibB_00059	26	72	299	0	77.9699	211.433	634.858	0	8.14235	0	0.87642	0.75565	0.24435	0.48869	0.49237	TRUE
CCGGGCCGCGCTCATGTGCG	AANAT	HGLibB_00060	57	12	0	0	170.934	35.2389	0	0	0	0	3.0296	0.0012243	0.99878	0.0024486	0.0039399	FALSE
GGACTTTGCTGCGGAACCTG	AAR2	HGLibB_00061	87	81	0	0	260.899	237.862	0	0	0	0	4.137	1.7594e-05	0.99998	3.5188e-05	0.00018879	FALSE
TCTCACCAAGCTGGTGGTAC	AAR2	HGLibB_00062	38	15	0	0	113.956	44.0486	0	0	0	0	3.0105	0.001304	0.9987	0.0026081	0.0041375	FALSE
TGTACGAGGCATTTGAGCAT	AAR2	HGLibB_00063	18	29	0	0	53.9792	85.1606	0	0	0	0	2.9176	0.0017638	0.99824	0.0035277	0.0052737	FALSE
CCAGTAAAGTTCTAGCCAGC	AARD	HGLibB_00064	43	1	0	0	128.95	2.93657	0	0	0	0	2.7053	0.0034126	0.99659	0.0068252	0.0091293	FALSE
CGGTGCAGCGCGCGATCTCG	AARD	HGLibB_00065	6	64	0	0	17.9931	187.941	0	0	0	0	2.9337	0.0016749	0.99833	0.0033497	0.0050667	FALSE
AACCAAAGCTCCGCTCTACC	AARD	HGLibB_00066	47	33	0	1	140.946	96.9069	0	2.07559	0	0.0214184	3.3447	0.00041191	0.99959	0.00082382	0.0017198	FALSE
GGTGGCCGGCCTGACAACAC	AARS	HGLibB_00067	0	4	0	0	0	11.7463	0	0	#DIV/0!	0	1.6512	0.049346	0.95065	0.098692	0.10567	FALSE
GAACTCCTCACCCAAGAGTT	AARS	HGLibB_00068	8	3	0	0	23.9907	8.80972	0	0	0	0	2.1024	0.017758	0.98224	0.035515	0.039905	FALSE
AGCTGGCTTAGAAGCAGATC	AARS	HGLibB_00069	0	0	0	0	0	0	0	0	#DIV/0!	#DIV/0!	1.0481	0.14731	0.85269	0.29461	0.29829	FALSE
CGTGGATCCACGAAGCGAGA	AARS2	HGLibB_00070	0	22	0	0	0	64.6046	0	0	#DIV/0!	0	2.4003	0.0081918	0.99181	0.016384	0.019596	FALSE
GAACTGCTGACTCAGGTCTA	AARS2	HGLibB_00071	42	100	0	0	125.951	293.657	0	0	0	0	3.7494	8.8614e-05	0.99991	0.00017723	0.00056748	FALSE
CTCTGGATCTCCTACTTTGA	AARS2	HGLibB_00072	11	61	0	0	32.9873	179.131	0	0	0	0	3.0238	0.0012482	0.99875	0.0024964	0.0040016	FALSE
TACTTGCTCTGCAGTCATAG	AARSD1	HGLibB_00073	129	126	0	0	386.851	370.008	0	0	0	0	4.7273	1.1378e-06	1	2.2755e-06	2.9939e-05	FALSE
TGTTCAGTTCACCACCACCG	AARSD1	HGLibB_00074	193	37	0	0	578.777	108.653	0	0	0	0	3.5199	0.00021587	0.99978	0.00043174	0.0010724	FALSE
CTTAGGGCAGCATCTCATCA	AARSD1	HGLibB_00075	46	64	0	0	137.947	187.941	0	0	0	0	3.6473	0.00013253	0.99987	0.00026505	0.00075414	FALSE
TTACTACACCTACAAGACTG	AASDH	HGLibB_00076	151	113	0	0	452.825	331.833	0	0	0	0	4.7847	8.5641e-07	1	1.7128e-06	2.5127e-05	FALSE
ATATTTCTTGCTCTATCAAG	AASDH	HGLibB_00077	4	3	0	0	11.9954	8.80972	0	0	0	0	1.8953	0.029027	0.97097	0.058054	0.063374	FALSE
CTTTAGAATTCTCCAAGTCC	AASDH	HGLibB_00078	42	45	0	0	125.951	132.146	0	0	0	0	3.4181	0.00031532	0.99968	0.00063064	0.0014101	FALSE
GATGAGTCCTTTGCAAGAAC	AASDHPPT	HGLibB_00079	3	1	0	0	8.99653	2.93657	0	0	0	0	1.651	0.049366	0.95063	0.098732	0.10567	FALSE
GACTAGGATTTGAATTGCAG	AASDHPPT	HGLibB_00080	13	33	0	0	38.985	96.9069	0	0	0	0	2.9022	0.0018526	0.99815	0.0037051	0.0054862	FALSE
TAAAGAAACACGTTTATTCC	AASDHPPT	HGLibB_00081	4	12	0	0	11.9954	35.2389	0	0	0	0	2.2755	0.011438	0.98856	0.022875	0.026476	FALSE
ACAAGAGGGTGCAATACATA	AASS	HGLibB_00082	37	21	0	0	110.957	61.668	0	0	0	0	3.0795	0.0010368	0.99896	0.0020736	0.0034615	FALSE
GCTAACATGTGATCCAGACC	AASS	HGLibB_00083	23	4	0	0	68.9734	11.7463	0	0	0	0	2.5561	0.0052932	0.99471	0.010586	0.013305	FALSE
ACAATACTTACCTGCTCTCC	AASS	HGLibB_00084	61	33	0	0	182.929	96.9069	0	0	0	0	3.4953	0.0002368	0.99976	0.0004736	0.0011459	FALSE
AGTCAAGATTGAGCGTTCAA	AATF	HGLibB_00085	24	137	0	0	71.9722	402.31	0	0	0	0	3.3623	0.00038643	0.99961	0.00077287	0.0016385	FALSE
CTCCTTGGATCCCAACGATC	AATF	HGLibB_00086	4	30	0	0	11.9954	88.0972	0	0	0	0	2.6414	0.0041279	0.99587	0.0082557	0.010725	FALSE
GGACCCTGAAGCGGACCCCG	AATF	HGLibB_00087	0	0	0	0	0	0	0	0	#DIV/0!	#DIV/0!	1.0481	0.14731	0.85269	0.29461	0.29829	FALSE
AGTCACCAATCTTCACCGTC	AATK	HGLibB_00088	46	15	0	0	137.947	44.0486	0	0	0	0	3.0711	0.0010665	0.99893	0.002133	0.0035384	FALSE
GCAGGCTAGTGCCAGCGTGC	AATK	HGLibB_00089	49	33	0	0	146.943	96.9069	0	0	0	0	3.367	0.00037995	0.99962	0.00075989	0.0016199	FALSE
TGTAGGGCTGCACCTCCTCC	AATK	HGLibB_00090	27	31	0	0	80.9688	91.0337	0	0	0	0	3.0751	0.0010523	0.99895	0.0021045	0.0034967	FALSE
CATCAACCAGGTAATTGCCT	ABAT	HGLibB_00091	48	77	0	0	143.944	226.116	0	0	0	0	3.7824	7.7647e-05	0.99992	0.00015529	0.00051685	FALSE
GAAACAGCTGAATATAATTC	ABAT	HGLibB_00092	0	0	0	0	0	0	0	0	#DIV/0!	#DIV/0!	1.0481	0.14731	0.85269	0.29461	0.29829	FALSE
GCTCTTACCTATGGGGACAG	ABAT	HGLibB_00093	0	0	0	0	0	0	0	0	#DIV/0!	#DIV/0!	1.0481	0.14731	0.85269	0.29461	0.29829	FALSE
AGCTCAGCCGAACAGAGATC	ABCA1	HGLibB_00094	27	17	0	0	80.9688	49.9217	0	0	0	0	2.876	0.0020138	0.99799	0.0040276	0.0058759	FALSE
TTTGCGCATGTCCTTCATGC	ABCA1	HGLibB_00095	64	111	0	29	191.926	325.96	0	60.1921	0	0.184661	3.1583	0.00079334	0.99921	0.0015867	0.0028245	FALSE
TCCTGATCCTGATCTCTGTT	ABCA1	HGLibB_00096	185	158	0	54	554.786	463.978	0	112.082	0	0.241567	4.1068	2.006e-05	0.99998	4.012e-05	0.0002056	FALSE
TTGCATCATTAAATGTTGCA	ABCA10	HGLibB_00097	117	95	0	0	350.865	278.974	0	0	0	0	4.4521	4.2521e-06	1	8.5042e-06	7.2781e-05	FALSE
GATACCACCTTTCATTTCTA	ABCA10	HGLibB_00098	105	96	0	0	314.879	281.911	0	0	0	0	4.3761	6.0406e-06	0.99999	1.2081e-05	9.1954e-05	FALSE
ACAAAAAATTTCACCATGCA	ABCA10	HGLibB_00099	124	91	0	0	371.857	267.228	0	0	0	0	4.4724	3.8668e-06	1	7.7336e-06	6.8211e-05	FALSE
ATAAACTGCTGTCCTTATCC	ABCA12	HGLibB_00100	74	98	0	0	221.914	287.784	0	0	0	0	4.165	1.5566e-05	0.99998	3.1132e-05	0.00017366	FALSE
TCTGAGAAAGTCATCCAACC	ABCA12	HGLibB_00101	92	52	0	0	275.894	152.702	0	0	0	0	3.9512	3.8883e-05	0.99996	7.7767e-05	0.0003216	FALSE
GGACACTTGTCTTGATCTTA	ABCA12	HGLibB_00102	79	48	0	0	236.909	140.955	0	0	0	0	3.806	7.0628e-05	0.99993	0.00014126	0.00048431	FALSE
TTTGGTCTCTGTAGAAGGTC	ABCA13	HGLibB_00103	132	123	0	0	395.847	361.198	0	0	0	0	4.7273	1.1378e-06	1	2.2756e-06	2.9939e-05	FALSE
TCCCCTTTACTGCCTCATAT	ABCA13	HGLibB_00104	105	43	0	0	314.879	126.273	0	0	0	0	3.7257	9.7386e-05	0.9999	0.00019477	0.0006073	FALSE
GAACAAGGGGGCATGACATT	ABCA13	HGLibB_00105	18	44	0	0	53.9792	129.209	0	0	0	0	3.1237	0.00089297	0.99911	0.0017859	0.0030828	FALSE
TGGGCCGCGCTGGGTCAAAC	ABCA2	HGLibB_00106	60	36	0	0	179.931	105.717	0	0	0	0	3.5158	0.00021922	0.99978	0.00043845	0.0010832	FALSE
CAGGGGGATGAAGATCTCGA	ABCA2	HGLibB_00107	79	45	0	0	236.909	132.146	0	0	0	0	3.7793	7.8634e-05	0.99992	0.00015727	0.00052194	FALSE
CTTCCTCCACCACGCGGTCC	ABCA2	HGLibB_00108	20	59	0	0	59.9769	173.258	0	0	0	0	3.2446	0.00058804	0.99941	0.0011761	0.0022456	FALSE
CAACTGCTCGTCCAGCGTGC	ABCA3	HGLibB_00109	122	81	0	0	365.859	237.862	0	0	0	0	4.3923	5.6068e-06	0.99999	1.1214e-05	8.7475e-05	FALSE
TCACCAGGTTCTCCGCCATC	ABCA3	HGLibB_00110	109	133	0	0	326.874	390.564	0	0	0	0	4.6455	1.6963e-06	1	3.3926e-06	3.9498e-05	FALSE
CCAGGAGTACATGCGCATGA	ABCA3	HGLibB_00111	62	56	0	0	185.928	164.448	0	0	0	0	3.722	9.8824e-05	0.9999	0.00019765	0.0006122	FALSE
TGCCGGCACCATTCACTCCC	ABCA4	HGLibB_00112	36	30	0	74	107.958	88.0972	0	153.594	0	1.74346	0.50638	0.3063	0.6937	0.61259	0.61592	FALSE
CATTCATGATGGCTGTAGAG	ABCA4	HGLibB_00113	11	36	0	0	32.9873	105.717	0	0	0	0	2.9103	0.0018052	0.99819	0.0036104	0.0053843	FALSE
GCATCGCCTTGTTGGGGAAA	ABCA4	HGLibB_00114	17	38	0	0	50.9803	111.59	0	0	0	0	3.0341	0.0012063	0.99879	0.0024127	0.0038894	FALSE
CTGCTTGTAATATTAGTCAC	ABCA5	HGLibB_00115	67	120	0	0	200.923	352.389	0	0	0	0	4.2716	9.7059e-06	0.99999	1.9412e-05	0.00012675	FALSE
GTCAACTAAAGCTGTTATTA	ABCA5	HGLibB_00116	10	58	0	0	29.9884	170.321	0	0	0	0	2.9898	0.0013959	0.9986	0.0027918	0.0043663	FALSE
ACCACACCTACAAAGTTGCT	ABCA5	HGLibB_00117	89	89	0	0	266.897	261.355	0	0	0	0	4.2101	1.2765e-05	0.99999	2.5529e-05	0.00015224	FALSE
TTCACAGGAACAAGTGTCAT	ABCA6	HGLibB_00118	120	145	0	0	359.861	425.803	0	0	0	0	4.7868	8.4731e-07	1	1.6946e-06	2.4958e-05	FALSE
GATGAAAAGAGAGAGCTTAT	ABCA6	HGLibB_00119	16	20	0	0	47.9815	58.7314	0	0	0	0	2.7413	0.0030602	0.99694	0.0061204	0.0083141	FALSE
ATTCTTGCACAGAAGTGCTT	ABCA6	HGLibB_00120	146	74	0	0	437.831	217.306	0	0	0	0	4.2458	1.089e-05	0.99999	2.1779e-05	0.00013689	FALSE
GGGAGTCGTTGAAGTTGCTC	ABCA7	HGLibB_00121	66	42	0	0	197.924	123.336	0	0	0	0	3.6312	0.00014105	0.99986	0.00028211	0.00078968	FALSE
GGAAGCTGATCGCCACGCTG	ABCA7	HGLibB_00122	2	21	0	0	5.99769	61.668	0	0	0	0	2.4472	0.0071978	0.9928	0.014396	0.01747	FALSE
AGCCGATGCCCGCACTGTGC	ABCA7	HGLibB_00123	42	121	0	0	125.951	355.325	0	0	0	0	3.6848	0.00011444	0.99989	0.00022888	0.00067809	FALSE
ATATGAGTATGTATTAGTAA	ABCA8	HGLibB_00124	46	138	0	0	137.947	405.247	0	0	0	0	3.7215	9.901e-05	0.9999	0.00019802	0.00061312	FALSE
ACTGTGAAGTTTCAGTATTT	ABCA8	HGLibB_00125	49	108	0	0	146.943	317.15	0	0	0	0	3.8945	4.9201e-05	0.99995	9.8402e-05	0.00037704	FALSE
TTCTATAATAGCAGCATTAA	ABCA8	HGLibB_00126	39	55	0	0	116.955	161.511	0	0	0	0	3.492	0.00023975	0.99976	0.00047949	0.0011551	FALSE
GTGGCCTGATGAAAAAAGCA	ABCA9	HGLibB_00127	8	7	0	0	23.9907	20.556	0	0	0	0	2.2535	0.012114	0.98789	0.024228	0.027948	FALSE
TTCTATGATAGCAGCATTAA	ABCA9	HGLibB_00128	51	44	0	0	152.941	129.209	0	0	0	0	3.5022	0.00023072	0.99977	0.00046145	0.0011237	FALSE
AATGAAAAAATGAAGTGTGA	ABCA9	HGLibB_00129	65	62	0	0	194.925	182.067	0	0	0	0	3.8031	7.1451e-05	0.99993	0.0001429	0.00048818	FALSE
CTAGGTGATATCAATGATAC	ABCB1	HGLibB_00130	9	1	0	0	26.9896	2.93657	0	0	0	0	2.0576	0.019814	0.98019	0.039627	0.044189	FALSE
TGGACTTCCTCTCATGATGC	ABCB1	HGLibB_00131	90	57	0	0	269.896	167.385	0	0	0	0	3.9732	3.5462e-05	0.99996	7.0924e-05	0.00030156	FALSE
ATCTGGAGGAAGACATGACC	ABCB1	HGLibB_00132	75	12	0	0	224.913	35.2389	0	0	0	0	3.0857	0.0010155	0.99898	0.0020311	0.0034049	FALSE
CAAGGAACTATTAGTCTTGA	ABCB10	HGLibB_00133	93	46	0	0	278.892	135.082	0	0	0	0	3.8485	5.9424e-05	0.99994	0.00011885	0.0004299	FALSE
TCCTTGCTAACTGCATTACA	ABCB10	HGLibB_00134	16	32	0	0	47.9815	93.9703	0	0	0	0	2.9328	0.0016797	0.99832	0.0033594	0.0050681	FALSE
GTCTACCTCATGCAAACTTC	ABCB10	HGLibB_00135	12	93	0	0	35.9861	273.101	0	0	0	0	3.1318	0.00086855	0.99913	0.0017371	0.0030235	FALSE
CTTCGAAGTATAAAGAAATT	ABCB11	HGLibB_00136	86	100	0	0	257.901	293.657	0	0	0	0	4.269	9.8159e-06	0.99999	1.9632e-05	0.00012761	FALSE
ATAATAATGATAAGAAATCA	ABCB11	HGLibB_00137	59	69	0	0	176.932	202.623	0	0	0	0	3.8119	6.8939e-05	0.99993	0.00013788	0.00047615	FALSE
GTGTGAATAACACCATTGTA	ABCB11	HGLibB_00138	11	12	0	0	32.9873	35.2389	0	0	0	0	2.4711	0.006735	0.99326	0.01347	0.016423	FALSE
CGGCAAAGAACGGAACAGCC	ABCB4	HGLibB_00139	1	3	0	0	2.99884	8.80972	0	0	0	0	1.6512	0.049353	0.95065	0.098706	0.10567	FALSE
ACGAAGACAGTGAAAATGAT	ABCB4	HGLibB_00140	7	15	0	0	20.9919	44.0486	0	0	0	0	2.4462	0.0072178	0.99278	0.014436	0.017472	FALSE
CGCGGAGGGCGACTTTGAAC	ABCB4	HGLibB_00141	59	35	0	0	176.932	102.78	0	0	0	0	3.4953	0.00023679	0.99976	0.00047357	0.0011459	FALSE
ATACTGGCATCACTGGTCAA	ABCB5	HGLibB_00142	46	86	0	0	137.947	252.545	0	0	0	0	3.8441	6.0505e-05	0.99994	0.00012101	0.00043451	FALSE
ACTGCTTCCTTTCTCAGTTT	ABCB5	HGLibB_00143	38	28	4	0	113.956	82.224	8.49308	0	0.0745295	0	2.7746	0.0027631	0.99724	0.0055262	0.0076353	FALSE
AGAACAGCCAAAACTGAGAA	ABCB5	HGLibB_00144	0	6	0	0	0	17.6194	0	0	#DIV/0!	0	1.8272	0.033835	0.96617	0.067669	0.073377	FALSE
TGCACGAGCTCTCACTGCGC	ABCB6	HGLibB_00145	108	149	0	0	323.875	437.549	0	0	0	0	4.7377	1.0808e-06	1	2.1616e-06	2.9042e-05	FALSE
GGGTGCAGCAGTTCACGTCT	ABCB6	HGLibB_00146	92	16	0	0	275.894	46.9852	0	0	0	0	3.1941	0.00070126	0.9993	0.0014025	0.0025702	FALSE
GTGCTGCGGTATGTGGTCTC	ABCB6	HGLibB_00147	30	23	0	0	89.9653	67.5412	0	0	0	0	3.0106	0.0013037	0.9987	0.0026075	0.0041375	FALSE
CACCTTGTTTACTCTACTCA	ABCB7	HGLibB_00148	52	33	0	0	155.94	96.9069	0	0	0	0	3.4	0.00033697	0.99966	0.00067394	0.0014834	FALSE
AACAAAGCAGATAATGATGC	ABCB7	HGLibB_00149	11	21	0	0	32.9873	61.668	0	0	0	0	2.6665	0.003832	0.99617	0.0076641	0.010051	FALSE
GCTGAATTATGAAACTGTGA	ABCB7	HGLibB_00150	3	0	0	0	8.99653	0	0	0	0	#DIV/0!	1.5277	0.063293	0.93671	0.12659	0.13446	FALSE
CCTGCACGTCAGTTGTCAAG	ABCB8	HGLibB_00151	103	62	0	0	308.881	182.067	0	0	0	0	4.1164	1.9243e-05	0.99998	3.8486e-05	0.00020022	FALSE
GGGATGCTTACTCAGTACCA	ABCB8	HGLibB_00152	71	40	0	0	212.918	117.463	0	0	0	0	3.6598	0.00012622	0.99987	0.00025243	0.00072815	FALSE
TGGCCACGACCTCTACCAGC	ABCB8	HGLibB_00153	72	58	0	0	215.917	170.321	0	0	0	0	3.8294	6.4223e-05	0.99994	0.00012845	0.00045287	FALSE
TGTCGTCATCGTGTGCCTGC	ABCB9	HGLibB_00154	42	36	0	0	125.951	105.717	0	0	0	0	3.322	0.00044681	0.99955	0.00089361	0.0018259	FALSE
GTAGTACTTGCCGTAGATGT	ABCB9	HGLibB_00155	56	69	0	0	167.935	202.623	0	0	0	0	3.7854	7.6737e-05	0.99992	0.00015347	0.00051298	FALSE
TGACCTTGACTGTGTTCCGC	ABCB9	HGLibB_00156	31	56	0	5	92.9641	164.448	0	10.3779	0	0.0631077	2.9535	0.0015712	0.99843	0.0031423	0.0048197	FALSE
GCGCCACCGGCATGGCGCTC	ABCC1	HGLibB_00157	5	16	0	0	14.9942	46.9852	0	0	0	0	2.4205	0.0077496	0.99225	0.015499	0.018627	FALSE
CCAGCCGAAAGAGAGTTCCA	ABCC1	HGLibB_00158	80	41	0	0	239.907	120.399	0	0	0	0	3.7523	8.7608e-05	0.99991	0.00017522	0.0005634	FALSE
TAGAAGTAGCCCTGCCAGTC	ABCC1	HGLibB_00159	134	128	0	0	401.845	375.881	0	0	0	0	4.7766	8.9156e-07	1	1.7831e-06	2.5774e-05	FALSE
ATTTGATGCACAGCTGTACA	ABCC10	HGLibB_00160	8	33	0	0	23.9907	96.9069	0	0	0	0	2.7944	0.0026	0.9974	0.0052	0.0072657	FALSE
TTGGGGACAGCTTGTACCAG	ABCC10	HGLibB_00161	39	55	0	0	116.955	161.511	0	0	0	0	3.492	0.00023975	0.99976	0.00047949	0.0011551	FALSE
AATGGACAAGAGTCTGACTC	ABCC10	HGLibB_00162	19	58	0	0	56.978	170.321	0	0	0	0	3.2161	0.00064964	0.99935	0.0012993	0.0024212	FALSE
CGCTCATGATCCAAAGCTTA	ABCC11	HGLibB_00163	61	71	0	0	182.929	208.497	0	0	0	0	3.844	6.0525e-05	0.99994	0.00012105	0.00043451	FALSE
GGACTCACCTCGGCTTGGGA	ABCC11	HGLibB_00164	22	13	0	0	65.9746	38.1754	0	0	0	0	2.723	0.0032343	0.99677	0.0064686	0.0087083	FALSE
TTCCCTTCCGTCCCAAGCCG	ABCC11	HGLibB_00165	2	34	0	0	5.99769	99.8435	0	0	0	0	2.6319	0.0042459	0.99575	0.0084919	0.011007	FALSE
CACCATCACCGGCGTGAGCC	ABCC12	HGLibB_00166	133	191	0	0	398.846	560.885	0	0	0	0	5.1224	1.5084e-07	1	3.0168e-07	8.1817e-06	FALSE
GATGAGTCATATGTCGACAA	ABCC12	HGLibB_00167	123	99	0	0	368.858	290.721	0	0	0	0	4.5194	3.1003e-06	1	6.2005e-06	5.9029e-05	FALSE
CCAGAGGACACGCGTGTTGA	ABCC12	HGLibB_00168	60	23	0	0	179.931	67.5412	0	0	0	0	3.3199	0.00045029	0.99955	0.00090059	0.0018345	FALSE
GGATTCCCTTGGGCTACCTA	ABCC2	HGLibB_00169	149	41	0	0	446.828	120.399	0	0	0	0	3.5917	0.00016425	0.99984	0.0003285	0.00088102	FALSE
TAGGTCTTACCCATGTGCCT	ABCC2	HGLibB_00170	29	61	0	0	86.9665	179.131	0	0	0	0	3.4467	0.00028378	0.99972	0.00056755	0.0013063	FALSE
TTCTCCACGTGTATAAATCC	ABCC2	HGLibB_00171	85	95	0	0	254.902	278.974	0	0	0	0	4.2249	1.195e-05	0.99999	2.3899e-05	0.00014587	FALSE
GGAGTAAAAAAGGTCCGCCC	ABCC3	HGLibB_00172	7	11	0	0	20.9919	32.3023	0	0	0	0	2.3372	0.0097153	0.99028	0.019431	0.022832	FALSE
CCCTGCTGATACAGTATGAG	ABCC3	HGLibB_00173	137	149	0	0	410.842	437.549	0	0	0	0	4.9123	4.5018e-07	1	9.0036e-07	1.6612e-05	FALSE
CCCGGCCATGGACCAGGCCA	ABCC3	HGLibB_00174	163	66	0	8	488.811	193.814	0	16.6047	0	0.0856735	3.3852	0.0003556	0.99964	0.0007112	0.0015409	FALSE
GAAGACCGCTCACAGCACCT	ABCC4	HGLibB_00175	37	81	0	0	110.957	237.862	0	0	0	0	3.683	0.00011526	0.99988	0.00023051	0.00068269	FALSE
GAGCAATCATAAAGTGTTAC	ABCC4	HGLibB_00176	66	52	0	0	197.924	152.702	0	0	0	0	3.725	9.7641e-05	0.9999	0.00019528	0.00060745	FALSE
ATGATTGCTCTTGTTAAAGA	ABCC4	HGLibB_00177	5	2	0	0	14.9942	5.87314	0	0	0	0	1.8953	0.02903	0.97097	0.058059	0.063374	FALSE
ATCAACATTTGCTCCAACGA	ABCC5	HGLibB_00178	31	65	0	0	92.9641	190.877	0	0	0	0	3.5092	0.00022477	0.99978	0.00044954	0.0011029	FALSE
CCCAAGGGAAAGTACCATCA	ABCC5	HGLibB_00179	105	107	0	0	314.879	314.213	0	0	0	0	4.4499	4.2964e-06	1	8.5928e-06	7.3334e-05	FALSE
CATCTTACTTGGAAGTAGTC	ABCC5	HGLibB_00180	64	67	0	0	191.926	196.75	0	0	0	0	3.8382	6.1974e-05	0.99994	0.00012395	0.00044159	FALSE
TTACCGCTCCGGAGGCCTGC	ABCC6	HGLibB_00181	7	72	0	0	20.9919	211.433	0	0	0	0	2.9851	0.0014172	0.99858	0.0028344	0.0044278	FALSE
CACCTACCTATGCCTGTCTC	ABCC6	HGLibB_00182	61	128	0	0	182.929	375.881	0	0	0	0	4.0932	2.127e-05	0.99998	4.2541e-05	0.00021383	FALSE
TGGTGACTTACAGACTGCTG	ABCC6	HGLibB_00183	97	62	0	0	290.888	182.067	0	0	0	0	4.0696	2.3549e-05	0.99998	4.7097e-05	0.00022918	FALSE
TCACCTACCAATTAGCAGCT	ABCC8	HGLibB_00184	144	116	0	0	431.833	340.642	0	0	0	0	4.7602	9.6709e-07	1	1.9342e-06	2.7007e-05	FALSE
ATCCACCGCAGGTTGTGCCC	ABCC8	HGLibB_00185	127	39	0	0	380.853	114.526	0	0	0	0	3.5944	0.00016259	0.99984	0.00032519	0.00087566	FALSE
CTTCATGCTGCTCTTCGTCC	ABCC8	HGLibB_00186	89	68	0	0	266.897	199.687	0	0	0	0	4.0538	2.5195e-05	0.99997	5.039e-05	0.00023992	FALSE
TTCCGGGACATAACCTGAGA	ABCC9	HGLibB_00187	48	96	0	0	143.944	281.911	0	0	0	0	3.9236	4.3613e-05	0.99996	8.7225e-05	0.00034733	FALSE
CGAATGTAAGAATCCATCTC	ABCC9	HGLibB_00188	82	78	0	0	245.905	229.053	0	0	0	0	4.0749	2.3017e-05	0.99998	4.6033e-05	0.00022532	FALSE
TACTTACCAATAAACAATAT	ABCC9	HGLibB_00189	3	98	0	0	8.99653	287.784	0	0	0	0	3.0211	0.0012592	0.99874	0.0025183	0.0040316	FALSE
GCGCTACATGCACTCGCGTG	ABCD1	HGLibB_00190	13	1	0	0	38.985	2.93657	0	0	0	0	2.219	0.013243	0.98676	0.026487	0.030332	FALSE
AAGGATGAGGTTGATCTGCG	ABCD1	HGLibB_00191	67	55	0	0	200.923	161.511	0	0	0	0	3.7614	8.4478e-05	0.99992	0.00016896	0.00054965	FALSE
CCTGGTAGGAGCGCTGTAGC	ABCD1	HGLibB_00192	37	30	0	0	110.957	88.0972	0	0	0	0	3.1913	0.00070815	0.99929	0.0014163	0.0025841	FALSE
CATGATGTACCACAAACGTT	ABCD2	HGLibB_00193	120	49	0	0	359.861	143.892	0	0	0	0	3.8113	6.9119e-05	0.99993	0.00013824	0.00047703	FALSE
TAAATTTCGAGCAGTGGTAA	ABCD2	HGLibB_00194	23	42	0	0	68.9734	123.336	0	0	0	0	3.1622	0.00078301	0.99922	0.001566	0.002791	FALSE
TACCACTGCTCGAAATTTAC	ABCD2	HGLibB_00195	40	88	0	0	119.954	258.418	0	0	0	0	3.7416	9.1414e-05	0.99991	0.00018283	0.00058074	FALSE
AAAATGGGACACTAATTGAA	ABCD3	HGLibB_00196	88	52	0	0	263.898	152.702	0	0	0	0	3.9178	4.4673e-05	0.99996	8.9345e-05	0.00035301	FALSE
ACCTCTTTACAAAATGTTCT	ABCD3	HGLibB_00197	93	67	0	0	278.892	196.75	0	0	0	0	4.0775	2.2764e-05	0.99998	4.5528e-05	0.00022365	FALSE
TTTACCTCATTGTTCTGTAA	ABCD3	HGLibB_00198	4	31	0	0	11.9954	91.0337	0	0	0	0	2.6531	0.0039882	0.99601	0.0079764	0.010419	FALSE
TTGATCCCCAGTCAGTACTA	ABCD4	HGLibB_00199	257	139	0	0	770.703	408.184	0	0	0	0	4.8598	5.8766e-07	1	1.1753e-06	1.963e-05	FALSE
CTCACTCACCCAGTAGGGTC	ABCD4	HGLibB_00200	39	47	0	0	116.955	138.019	0	0	0	0	3.4073	0.00032805	0.99967	0.0006561	0.001452	FALSE
AGAGCAATTTGTGATCTACC	ABCD4	HGLibB_00201	0	1	0	0	0	2.93657	0	0	#DIV/0!	0	1.0483	0.14724	0.85276	0.29448	0.29829	FALSE
ATGTGTATGTATAAATATCC	ABCE1	HGLibB_00202	0	0	0	0	0	0	0	0	#DIV/0!	#DIV/0!	1.0481	0.14731	0.85269	0.29461	0.29829	FALSE
TTTGAGCTAGCAATTGTAGC	ABCE1	HGLibB_00203	69	17	0	0	206.92	49.9217	0	0	0	0	3.1756	0.00074772	0.99925	0.0014954	0.0026972	FALSE
TTATAACTGACATTTAGAAC	ABCE1	HGLibB_00204	83	9	0	0	248.904	26.4291	0	0	0	0	3.0574	0.0011164	0.99888	0.0022328	0.0036684	FALSE
TTTATAGTTCTTTGAAGAGC	ABCF1	HGLibB_00205	1	47	0	0	2.99884	138.019	0	0	0	0	2.7312	0.0031549	0.99685	0.0063098	0.0085368	FALSE
CTAGACAAAGTGGTGAAGAA	ABCF1	HGLibB_00206	80	17	0	0	239.907	49.9217	0	0	0	0	3.1932	0.00070361	0.9993	0.0014072	0.0025773	FALSE
CAGTAGAAGATAAACAGGCT	ABCF1	HGLibB_00207	44	9	0	0	131.949	26.4291	0	0	0	0	2.8955	0.0018927	0.99811	0.0037854	0.0055947	FALSE
CAAGAAACTGAAGTATTATA	ABCF2	HGLibB_00208	1	28	0	0	2.99884	82.224	0	0	0	0	2.5271	0.0057508	0.99425	0.011502	0.01433	FALSE
GTTGTGCATGTGAATGATAT	ABCF2	HGLibB_00209	18	40	0	0	53.9792	117.463	0	0	0	0	3.0706	0.001068	0.99893	0.002136	0.0035417	FALSE
GGTGGTTGGTAGGCTCATCC	ABCF2	HGLibB_00210	45	83	0	0	134.948	243.735	0	0	0	0	3.8091	6.9742e-05	0.99993	0.00013948	0.00048017	FALSE
GTTCTCAATTCGCACATCAT	ABCF3	HGLibB_00211	183	182	0	0	548.788	534.456	0	0	0	0	5.3411	4.6201e-08	1	9.2401e-08	3.768e-06	FALSE
TCTCCGTTATCTTTGACAAC	ABCF3	HGLibB_00212	75	22	0	0	224.913	64.6046	0	0	0	0	3.2968	0.00048893	0.99951	0.00097786	0.0019509	FALSE
CCTTTAAAGAGTCTTAGAAG	ABCF3	HGLibB_00213	100	36	0	0	299.884	105.717	0	0	0	0	3.5847	0.00016873	0.99983	0.00033746	0.00089813	FALSE
AGAAGCGCTGGGCTTCCGTG	ABCG1	HGLibB_00214	10	5	0	0	29.9884	14.6829	0	0	0	0	2.2535	0.012115	0.98788	0.02423	0.027948	FALSE
GTTCTTGATGCTGGGAACGC	ABCG1	HGLibB_00215	53	24	0	0	158.939	70.4777	0	0	0	0	3.3105	0.00046562	0.99953	0.00093123	0.0018818	FALSE
TCTGACCACACCTGAGGGCA	ABCG1	HGLibB_00216	50	19	0	0	149.942	55.7949	0	0	0	0	3.1974	0.00069346	0.99931	0.0013869	0.0025464	FALSE
TATTAGATGTCTTAGCTGCA	ABCG2	HGLibB_00217	43	1	0	0	128.95	2.93657	0	0	0	0	2.7053	0.0034126	0.99659	0.0068252	0.0091293	FALSE
AGCTGTCGCGGGGAAGCCAT	ABCG2	HGLibB_00218	15	10	0	0	44.9827	29.3657	0	0	0	0	2.5186	0.0058911	0.99411	0.011782	0.014597	FALSE
TACAGTGGGATCATGAAACC	ABCG2	HGLibB_00219	57	22	0	0	170.934	64.6046	0	0	0	0	3.291	0.00049916	0.9995	0.00099833	0.0019812	FALSE
CGGAAGGTCCTCAGCTCCCG	ABCG4	HGLibB_00220	46	34	133	0	137.947	99.8435	282.395	0	2.04713	0	0.26562	0.56129	0.43871	0.87741	0.87883	TRUE
CCTGCTTCTCACTCAGCTTC	ABCG4	HGLibB_00221	30	106	0	0	89.9653	311.277	0	0	0	0	3.4646	0.00026555	0.99973	0.00053109	0.0012458	FALSE
CCTGAAGCTGAGTGAGAAGC	ABCG4	HGLibB_00222	10	24	0	0	29.9884	70.4777	0	0	0	0	2.6984	0.0034836	0.99652	0.0069672	0.0092707	FALSE
CTGCCCGCTCTCCACGTACA	ABCG5	HGLibB_00223	74	74	0	0	221.914	217.306	0	0	0	0	3.9869	3.3475e-05	0.99997	6.6951e-05	0.00029028	FALSE
CTCCGGGAAAACCACGCTGC	ABCG5	HGLibB_00224	22	65	0	0	65.9746	190.877	0	0	0	0	3.3019	0.00048024	0.99952	0.00096048	0.0019278	FALSE
TGAACGGCCGGGCGCTGCGC	ABCG5	HGLibB_00225	10	3	0	0	29.9884	8.80972	0	0	0	0	2.1827	0.014531	0.98547	0.029061	0.033059	FALSE
TGTGGGCCCCATGGCCGGGA	ABCG8	HGLibB_00226	4	20	0	0	11.9954	58.7314	0	0	0	0	2.4953	0.0062919	0.99371	0.012584	0.015468	FALSE
GGCCACTCCCCAGGATACCT	ABCG8	HGLibB_00227	146	70	0	0	437.831	205.56	0	0	0	0	4.1597	1.5935e-05	0.99998	3.187e-05	0.00017666	FALSE
CTGCCAGAATTCTTGTGAGC	ABCG8	HGLibB_00228	76	39	0	0	227.912	114.526	0	0	0	0	3.7004	0.00010764	0.99989	0.00021528	0.00065004	FALSE
AGACTTTCTACCCAACGCTG	ABHD1	HGLibB_00229	35	97	0	0	104.96	284.847	0	0	0	0	3.5877	0.00016683	0.99983	0.00033367	0.00088998	FALSE
CCCAGTAGTAGCCCAAGTAG	ABHD1	HGLibB_00230	110	68	0	0	329.873	199.687	0	0	0	0	4.2224	1.2088e-05	0.99999	2.4176e-05	0.00014706	FALSE
CTTTGAGACCACTCGCTCCC	ABHD1	HGLibB_00231	25	30	0	0	74.9711	88.0972	0	0	0	0	3.034	0.0012066	0.99879	0.0024132	0.0038894	FALSE
ATTCTTGTTGGATCTAGCCT	ABHD10	HGLibB_00232	12	8	0	0	35.9861	23.4926	0	0	0	0	2.3937	0.00834	0.99166	0.01668	0.019887	FALSE
AACACAGTGATCACCGAATG	ABHD10	HGLibB_00233	90	122	0	0	269.896	358.262	0	0	0	0	4.4476	4.3409e-06	1	8.6818e-06	7.3824e-05	FALSE
ACCTGCATTGATGTATGCCA	ABHD10	HGLibB_00234	22	105	0	0	65.9746	308.34	0	0	0	0	3.3149	0.00045842	0.99954	0.00091683	0.00186	FALSE
AGCGCCCGTCTACCTCTACC	ABHD11	HGLibB_00235	13	52	0	0	38.985	152.702	0	0	0	0	3.0418	0.0011759	0.99882	0.0023518	0.0038196	FALSE
CTGGTGCCCTGCGTCGTCGT	ABHD11	HGLibB_00236	77	102	0	5	230.911	299.53	0	10.3779	0	0.0346474	3.8162	6.775e-05	0.99993	0.0001355	0.00047072	FALSE
ATGATCTCGTAGCTCATGTC	ABHD11	HGLibB_00237	53	38	0	0	158.939	111.59	0	0	0	0	3.4641	0.00026601	0.99973	0.00053202	0.0012458	FALSE
CTTGCAGGCGAAAGGGCGTG	ABHD12	HGLibB_00238	27	24	0	0	80.9688	70.4777	0	0	0	0	2.9771	0.0014549	0.99855	0.0029097	0.0045093	FALSE
AAGACGTGACCATTGGAGTC	ABHD12	HGLibB_00239	117	88	0	0	350.865	258.418	0	0	0	0	4.4039	5.315e-06	0.99999	1.063e-05	8.4316e-05	FALSE
TTTCTCATCAAACTATGTCC	ABHD12	HGLibB_00240	122	55	0	0	365.859	161.511	0	0	0	0	3.9419	4.0416e-05	0.99996	8.0832e-05	0.00033018	FALSE
CCAAGGGGAAGGACTGTTGC	ABHD12B	HGLibB_00241	7	10	0	0	20.9919	29.3657	0	0	0	0	2.307	0.010527	0.98947	0.021054	0.024532	FALSE
AGCTTCGCACAGACTGAAGC	ABHD12B	HGLibB_00242	68	52	0	0	203.921	152.702	0	0	0	0	3.7433	9.081e-05	0.99991	0.00018162	0.0005777	FALSE
ACCAGGCGGCCACGCAGCTA	ABHD12B	HGLibB_00243	18	32	0	0	53.9792	93.9703	0	0	0	0	2.9626	0.0015254	0.99847	0.0030509	0.0046923	FALSE
CTCGATAATCAACCAGCAAA	ABHD13	HGLibB_00244	35	31	0	0	104.96	91.0337	0	0	0	0	3.1789	0.00073928	0.99926	0.0014786	0.0026703	FALSE
CTTTATGTTCCCATGCCCAC	ABHD13	HGLibB_00245	64	123	0	0	191.926	361.198	0	0	0	0	4.1994	1.3379e-05	0.99999	2.6758e-05	0.00015714	FALSE
CAAGTGCAGTGAAATAGCCT	ABHD13	HGLibB_00246	17	0	0	0	50.9803	0	0	0	0	#DIV/0!	2.2945	0.010882	0.98912	0.021764	0.025326	FALSE
GGCATAGTGGCCACTCAGCG	ABHD14A	HGLibB_00247	6	12	0	0	17.9931	35.2389	0	0	0	0	2.3372	0.0097148	0.99029	0.01943	0.022832	FALSE
GCCGCAGTGACTCTCGAGCC	ABHD14A	HGLibB_00248	0	27	0	0	0	79.2874	0	0	#DIV/0!	0	2.4834	0.0065059	0.99349	0.013012	0.015958	FALSE
AGGCCTTTAACTCTCACACG	ABHD14A	HGLibB_00249	42	82	0	0	125.951	240.799	0	0	0	0	3.7735	8.0475e-05	0.99992	0.00016095	0.00053028	FALSE
TTAAGTACCTGGCAGGTCAA	ABHD14B	HGLibB_00250	113	96	0	0	338.869	281.911	0	0	0	0	4.4316	4.6775e-06	1	9.355e-06	7.7429e-05	FALSE
CTGTTACCTGGACAAACCAG	ABHD14B	HGLibB_00251	0	6	0	0	0	17.6194	0	0	#DIV/0!	0	1.8272	0.033835	0.96617	0.067669	0.073377	FALSE
TGAAGCAGCTGCCCAACCAC	ABHD14B	HGLibB_00252	0	67	0	0	0	196.75	0	0	#DIV/0!	0	2.8481	0.0021993	0.9978	0.0043986	0.0063229	FALSE
CCCCACGACGACGGCCCCCA	ABHD15	HGLibB_00253	18	53	0	0	53.9792	155.638	0	0	0	0	3.1814	0.00073291	0.99927	0.0014658	0.0026588	FALSE
CCGCGGCGATGGAAGATGAC	ABHD15	HGLibB_00254	10	29	0	0	29.9884	85.1606	0	0	0	0	2.7882	0.00265	0.99735	0.0053	0.0073705	FALSE
CCTTCGCTCACCGCGAACAG	ABHD15	HGLibB_00255	12	27	0	0	35.9861	79.2874	0	0	0	0	2.7882	0.0026502	0.99735	0.0053003	0.0073705	FALSE
TCTCCACCTACCTCGGAGGC	ABHD16A	HGLibB_00256	89	25	0	0	266.897	73.4143	0	0	0	0	3.3567	0.00039446	0.99961	0.00078892	0.0016675	FALSE
TCGCCTTCTTCTACTTGTAC	ABHD16A	HGLibB_00257	18	23	0	0	53.9792	67.5412	0	0	0	0	2.8275	0.0023457	0.99765	0.0046915	0.0066614	FALSE
ACATTGCTGCTACTTCTGGC	ABHD16A	HGLibB_00258	15	62	0	0	44.9827	182.067	0	0	0	0	3.1199	0.00090449	0.9991	0.001809	0.0031189	FALSE
TCAGCACGACGCCAACGCCA	ABHD16B	HGLibB_00259	50	59	346	0	149.942	173.258	734.652	0	4.89957	0	0.9424	0.77609	0.22391	0.44782	0.45157	TRUE
CTTCTATGCACGCTACCGCG	ABHD16B	HGLibB_00260	53	54	0	0	158.939	158.575	0	0	0	0	3.6216	0.00014637	0.99985	0.00029274	0.00081075	FALSE
CTACCGTGCACGCTGCGAAG	ABHD16B	HGLibB_00261	72	57	0	0	215.917	167.385	0	0	0	0	3.8207	6.6546e-05	0.99993	0.00013309	0.00046447	FALSE
GTCGCCCTCACCTGGTGCGC	ABHD17A	HGLibB_00262	19	11	0	0	56.978	32.3023	0	0	0	0	2.6267	0.0043113	0.99569	0.0086226	0.011123	FALSE
CGCCAGGTACGGCATCAGCC	ABHD17A	HGLibB_00263	61	27	0	0	182.929	79.2874	0	0	0	0	3.4232	0.00030947	0.99969	0.00061893	0.0013943	FALSE
AGGGAAGGCGTCGAAGCAGT	ABHD17A	HGLibB_00264	1	0	0	0	2.99884	0	0	0	0	#DIV/0!	1.0481	0.14731	0.85269	0.29461	0.29829	FALSE
TATAGGGACAGTACCGTCTG	ABHD17B	HGLibB_00265	126	92	0	0	377.854	270.165	0	0	0	0	4.4927	3.517e-06	1	7.0339e-06	6.4028e-05	FALSE
ACTCGCATTCCCGAAGTCAG	ABHD17B	HGLibB_00266	16	33	0	0	47.9815	96.9069	0	0	0	0	2.9478	0.0016004	0.9984	0.0032007	0.0048736	FALSE
GTCCCATGAATTATTAATAC	ABHD17B	HGLibB_00267	44	9	0	0	131.949	26.4291	0	0	0	0	2.8955	0.0018927	0.99811	0.0037854	0.0055947	FALSE
GCGCGAGAAGAAGACCTCGA	ABHD17C	HGLibB_00268	26	47	0	0	77.9699	138.019	0	0	0	0	3.2601	0.00055681	0.99944	0.0011136	0.0021489	FALSE
CTCGAGGTATGAATGCGCAG	ABHD17C	HGLibB_00269	53	84	0	0	158.939	246.672	0	0	0	0	3.887	5.0743e-05	0.99995	0.00010149	0.0003842	FALSE
GCCCAGCCCCTTCAACCCAA	ABHD17C	HGLibB_00270	16	8	0	0	47.9815	23.4926	0	0	0	0	2.4952	0.006295	0.99371	0.01259	0.015468	FALSE
ATTCGACCTCTTCGAGCCCT	ABHD2	HGLibB_00271	114	31	0	0	341.868	91.0337	0	0	0	0	3.4629	0.00026719	0.99973	0.00053439	0.0012503	FALSE
AGAAGATCATCCTCTCGCAC	ABHD2	HGLibB_00272	32	9	0	0	95.963	26.4291	0	0	0	0	2.8125	0.0024579	0.99754	0.0049158	0.0069366	FALSE
GTGCTGCGTCAGCGTGTGCC	ABHD2	HGLibB_00273	90	33	0	0	269.896	96.9069	0	0	0	0	3.5356	0.00020342	0.9998	0.00040684	0.0010268	FALSE
ACTCCTTGCTTGTTCCCGTG	ABHD3	HGLibB_00274	165	82	0	0	494.809	240.799	0	0	0	0	4.3119	8.0913e-06	0.99999	1.6183e-05	0.00011241	FALSE
TCTCACCCCCGGTCACTAAC	ABHD3	HGLibB_00275	38	43	0	0	113.956	126.273	0	0	0	0	3.3634	0.00038499	0.99962	0.00076998	0.001633	FALSE
TGATAACAGTACGTGTTATA	ABHD3	HGLibB_00276	45	38	0	0	134.948	111.59	0	0	0	0	3.3781	0.00036495	0.99964	0.00072989	0.0015728	FALSE
CTGCACACCTTCGATCTGCT	ABHD4	HGLibB_00277	47	107	0	0	140.946	314.213	0	0	0	0	3.8484	5.9443e-05	0.99994	0.00011889	0.00042998	FALSE
TGGGATTCTGTGCGTTGCAG	ABHD4	HGLibB_00278	10	33	0	0	29.9884	96.9069	0	0	0	0	2.8548	0.002153	0.99785	0.0043061	0.0062032	FALSE
ACGTCCTAGGACAGATGCCA	ABHD4	HGLibB_00279	13	51	0	0	38.985	149.765	0	0	0	0	3.0383	0.0011897	0.99881	0.0023794	0.0038518	FALSE
TATAGACGTAGGGCACCATG	ABHD5	HGLibB_00280	186	54	0	0	557.785	158.575	0	0	0	0	3.7298	9.5824e-05	0.9999	0.00019165	0.00059973	FALSE
TCTAGGTCAGGATGGCTAAC	ABHD5	HGLibB_00281	13	3	0	0	38.985	8.80972	0	0	0	0	2.286	0.011126	0.98887	0.022253	0.02582	FALSE
ACTCCCTTTAACCCTTTAGC	ABHD5	HGLibB_00282	9	11	0	0	26.9896	32.3023	0	0	0	0	2.3937	0.0083389	0.99166	0.016678	0.019887	FALSE
CCTCTTAACTTGCCCATCTA	ABHD6	HGLibB_00283	19	8	0	0	56.978	23.4926	0	0	0	0	2.5635	0.0051817	0.99482	0.010363	0.01304	FALSE
GAGCAGGATGGATCTTGATG	ABHD6	HGLibB_00284	15	7	0	0	44.9827	20.556	0	0	0	0	2.4545	0.0070538	0.99295	0.014108	0.017142	FALSE
CAGAGAATCCGTGGAGCATG	ABHD6	HGLibB_00285	0	0	0	0	0	0	0	0	#DIV/0!	#DIV/0!	1.0481	0.14731	0.85269	0.29461	0.29829	FALSE
ACCTTTGTAGAGGTCAAGCC	ABHD8	HGLibB_00286	78	50	0	0	233.91	146.829	0	0	0	0	3.8148	6.8153e-05	0.99993	0.00013631	0.00047243	FALSE
TCGGCGGTTCCCTGGCCATC	ABHD8	HGLibB_00287	23	86	0	0	68.9734	252.545	0	0	0	0	3.328	0.00043739	0.99956	0.00087477	0.0017958	FALSE
ATTCCTGAAGCTCATCGACG	ABHD8	HGLibB_00288	63	74	0	0	188.927	217.306	0	0	0	0	3.8955	4.9007e-05	0.99995	9.8014e-05	0.00037588	FALSE
CTCCATTCTCCGAAGCTGAG	ABI1	HGLibB_00289	37	23	0	0	110.957	67.5412	0	0	0	0	3.1061	0.0009479	0.99905	0.0018958	0.0032309	FALSE
AGGAGATCCCGTCTGGCAAG	ABI1	HGLibB_00290	51	51	0	0	152.941	149.765	0	0	0	0	3.5728	0.0001766	0.99982	0.0003532	0.00092656	FALSE
CAACAATGTACTCCAGTTGC	ABI1	HGLibB_00291	71	33	0	30	212.918	96.9069	0	62.2676	0	0.642551	2.2083	0.013611	0.98639	0.027222	0.03114	FALSE
AAGATTCCATCCTTCGTAGC	ABI2	HGLibB_00292	88	46	0	0	263.898	135.082	0	0	0	0	3.8669	5.5119e-05	0.99994	0.00011024	0.00040761	FALSE
CCCCCTAGTCCCCCTATGTC	ABI2	HGLibB_00293	42	80	0	0	125.951	234.926	0	0	0	0	3.7555	8.6488e-05	0.99991	0.00017298	0.00055833	FALSE
AACACTTGCTAAGGATTGGG	ABI2	HGLibB_00294	15	35	0	0	44.9827	102.78	0	0	0	0	2.9626	0.0015253	0.99847	0.0030506	0.0046923	FALSE
CTCCTGCAGTAGGGCGTGAG	ABI3	HGLibB_00295	1	11	0	0	2.99884	32.3023	0	0	0	0	2.1306	0.016561	0.98344	0.033121	0.037361	FALSE
CTGCGAGGACAACTATGTGC	ABI3	HGLibB_00296	14	17	0	0	41.9838	49.9217	0	0	0	0	2.6468	0.0040626	0.99594	0.0081252	0.010571	FALSE
AGCACGCAGCTGTCAAGAAC	ABI3	HGLibB_00297	0	0	0	0	0	0	0	0	#DIV/0!	#DIV/0!	1.0481	0.14731	0.85269	0.29461	0.29829	FALSE
TGGAAGTATTACACTAGCCC	ABI3BP	HGLibB_00298	20	106	0	0	59.9769	311.277	0	0	0	0	3.2816	0.00051606	0.99948	0.0010321	0.0020311	FALSE
AGTCAAAAGAAGTCATGTTC	ABI3BP	HGLibB_00299	155	92	0	0	464.821	270.165	0	0	0	0	4.6167	1.9495e-06	1	3.899e-06	4.3147e-05	FALSE
CGCACAACTATCAGATATTT	ABI3BP	HGLibB_00300	27	18	0	0	80.9688	52.8583	0	0	0	0	2.8917	0.0019156	0.99808	0.0038313	0.0056446	FALSE
AGAGATCAAACACCCTAACC	ABL1	HGLibB_00301	25	44	0	0	74.9711	129.209	0	0	0	0	3.2119	0.0006592	0.99934	0.0013184	0.0024473	FALSE
TGCACTCCCTCAGGTAGTCC	ABL1	HGLibB_00302	82	56	0	0	245.905	164.448	0	0	0	0	3.8982	4.8457e-05	0.99995	9.6915e-05	0.00037343	FALSE
ACTCACCAAGGAGCTGCACC	ABL1	HGLibB_00303	0	0	0	0	0	0	0	0	#DIV/0!	#DIV/0!	1.0481	0.14731	0.85269	0.29461	0.29829	FALSE
CACTGCTGCCCCGGATCCCG	ABL2	HGLibB_00304	77	56	0	0	230.911	164.448	0	0	0	0	3.8555	5.7758e-05	0.99994	0.00011552	0.00042087	FALSE
GGCTCCGAGCAAGTTCTCCT	ABL2	HGLibB_00305	19	43	0	0	56.978	126.273	0	0	0	0	3.1237	0.00089299	0.99911	0.001786	0.0030828	FALSE
TGATAGCCTCATTTAGTGCC	ABL2	HGLibB_00306	121	114	0	0	362.86	334.769	0	0	0	0	4.6026	2.0862e-06	1	4.1724e-06	4.4992e-05	FALSE
TTACTTGCTGATGTACTCCC	ABLIM1	HGLibB_00307	13	10	0	0	38.985	29.3657	0	0	0	0	2.4711	0.0067356	0.99326	0.013471	0.016423	FALSE
CTAACCTTTGTAGTCTCCCA	ABLIM1	HGLibB_00308	63	100	0	0	188.927	293.657	0	0	0	0	4.0959	2.1029e-05	0.99998	4.2058e-05	0.0002121	FALSE
CGTGAGCTCAGTCATTTCCA	ABLIM1	HGLibB_00309	179	146	0	0	536.793	428.74	0	0	0	0	5.1332	1.424e-07	1	2.848e-07	7.874e-06	FALSE
GCTGACTATCACGCCAAGTT	ABLIM2	HGLibB_00310	64	150	0	0	191.926	440.486	0	0	0	0	4.0495	2.5659e-05	0.99997	5.1318e-05	0.00024312	FALSE
GAAGTGTTCCCTGCCCGTAT	ABLIM2	HGLibB_00311	0	0	0	0	0	0	0	0	#DIV/0!	#DIV/0!	1.0481	0.14731	0.85269	0.29461	0.29829	FALSE
CATGCATTCCTTCCCGTTGA	ABLIM2	HGLibB_00312	34	49	0	0	101.961	143.892	0	0	0	0	3.3745	0.00036976	0.99963	0.00073952	0.0015851	FALSE
CATCACAGGCGAAGTCATCT	ABLIM3	HGLibB_00313	45	42	0	0	134.948	123.336	0	0	0	0	3.4181	0.00031534	0.99968	0.00063068	0.0014101	FALSE
GCGGACCACTTCCCCTTTGC	ABLIM3	HGLibB_00314	67	77	0	0	200.923	226.116	0	0	0	0	3.9458	3.9771e-05	0.99996	7.9541e-05	0.00032629	FALSE
AGCGGGTGCCATAGAGTTGC	ABLIM3	HGLibB_00315	9	27	0	0	26.9896	79.2874	0	0	0	0	2.7353	0.003116	0.99688	0.006232	0.0084429	FALSE
TGCAGCATGTCTCGTTGCCA	ABO	HGLibB_00316	109	111	0	0	326.874	325.96	0	0	0	0	4.5039	3.3357e-06	1	6.6715e-06	6.1861e-05	FALSE
ACGGTGTCAGCACCTTTGAC	ABO	HGLibB_00317	5	47	0	0	14.9942	138.019	0	0	0	0	2.8178	0.0024181	0.99758	0.0048361	0.006835	FALSE
GCAACGAGACATGCTGCAGA	ABO	HGLibB_00318	4	35	0	0	11.9954	102.78	0	0	0	0	2.6958	0.0035109	0.99649	0.0070217	0.0093399	FALSE
GCCCCAACTACGTCCAGCGC	ABP1/AOC1	HGLibB_00319+HGLibB_02264	72	155	0	0	215.917	455.169	0	0	0	0	4.202	1.323e-05	0.99999	2.6461e-05	0.0001561	FALSE
GCAGGCGGTACGTGCGCTTG	ABP1/AOC1	HGLibB_00320+HGLibB_02265	35	33	0	0	104.96	96.9069	0	0	0	0	3.2037	0.0006784	0.99932	0.0013568	0.0025012	FALSE
TCTACCACCAGAACGACCCC	ABP1/AOC1	HGLibB_00321+HGLibB_02266	251	133	0	0	752.71	390.564	0	0	0	0	4.7892	8.3741e-07	1	1.6748e-06	2.4829e-05	FALSE
AGAGATCTACATTAACCAGC	ABR	HGLibB_00322	7	39	0	0	20.9919	114.526	0	0	0	0	2.813	0.002454	0.99755	0.004908	0.0069275	FALSE
CGTCTCCCCGACTCCACCTG	ABR	HGLibB_00323	55	105	0	0	164.936	308.34	0	0	0	0	4.0674	2.3775e-05	0.99998	4.755e-05	0.00023066	FALSE
CGTTTGTGCAGGTGGAAGCA	ABR	HGLibB_00324	18	3	0	0	53.9792	8.80972	0	0	0	0	2.429	0.0075706	0.99243	0.015141	0.018257	FALSE
AGTCTTGCTGACCACCGTTT	ABRA	HGLibB_00325	206	82	0	0	617.762	240.799	0	0	0	0	4.1035	2.0348e-05	0.99998	4.0696e-05	0.00020732	FALSE
GGCTATGGCCGCCCCAAAGA	ABRA	HGLibB_00326	0	1	0	0	0	2.93657	0	0	#DIV/0!	0	1.0483	0.14724	0.85276	0.29448	0.29829	FALSE
GGGCGAATGAGAACAGCATC	ABRA	HGLibB_00327	17	4	0	0	50.9803	11.7463	0	0	0	0	2.429	0.0075702	0.99243	0.01514	0.018257	FALSE
GATGAATTTCCTCCACTAAG	ABRACL	HGLibB_00328	87	104	0	0	260.899	305.403	0	0	0	0	4.3028	8.4315e-06	0.99999	1.6863e-05	0.00011536	FALSE
GGAAAGTTAAGCGTGAAATT	ABRACL	HGLibB_00329	28	41	0	0	83.9676	120.399	0	0	0	0	3.2119	0.00065925	0.99934	0.0013185	0.0024473	FALSE
CACATTTATCATCACGGAAG	ABRACL	HGLibB_00330	123	96	0	0	368.858	281.911	0	0	0	0	4.4994	3.4075e-06	1	6.815e-06	6.2866e-05	FALSE
GGGACGTGAACGGGCTCGCC	ABT1	HGLibB_00331	0	12	0	0	0	35.2389	0	0	#DIV/0!	0	2.1273	0.016697	0.9833	0.033394	0.037599	FALSE
GACGCGTCCGACCTCGCCAT	ABT1	HGLibB_00332	40	35	0	0	119.954	102.78	0	0	0	0	3.2875	0.00050547	0.99949	0.0010109	0.0019987	FALSE
CAAGCGCATAGCCAAGCGCG	ABT1	HGLibB_00333	0	0	0	0	0	0	0	0	#DIV/0!	#DIV/0!	1.0481	0.14731	0.85269	0.29461	0.29829	FALSE
CTGCCCACAGATCAACCCCG	ABTB1	HGLibB_00334	81	57	0	0	242.906	167.385	0	0	0	0	3.8982	4.8456e-05	0.99995	9.6913e-05	0.00037343	FALSE
AGGTGAATGTGCGGGACAAG	ABTB1	HGLibB_00335	46	84	0	0	137.947	246.672	0	0	0	0	3.8266	6.4951e-05	0.99994	0.0001299	0.00045622	FALSE
CCTGCTGGAGCAGCGAGACG	ABTB1	HGLibB_00336	0	20	0	0	0	58.7314	0	0	#DIV/0!	0	2.3584	0.0091775	0.99082	0.018355	0.021676	FALSE
TCCCTACCGTTCATTGTTCA	ABTB2	HGLibB_00337	212	347	5	14	635.755	1018.99	10.6164	29.0582	0.0166988	0.0285167	5.0697	1.9923e-07	1	3.9846e-07	9.7294e-06	FALSE
CTCCGAGATGCTGCCCACGC	ABTB2	HGLibB_00338	85	84	0	0	254.902	246.672	0	0	0	0	4.1447	1.7016e-05	0.99998	3.4031e-05	0.00018449	FALSE
ACACGCTCTACTACTTTCTG	ABTB2	HGLibB_00339	191	46	0	0	572.779	135.082	0	0	0	0	3.6199	0.00014734	0.99985	0.00029468	0.00081514	FALSE
TGGGGCGGATACCCTCATCC	ACAA1	HGLibB_00340	33	11	0	0	98.9618	32.3023	0	0	0	0	2.8759	0.0020142	0.99799	0.0040284	0.0058759	FALSE
TATCCGCCCCAGCACCACCA	ACAA1	HGLibB_00341	144	82	0	0	431.833	240.799	0	0	0	0	4.4568	4.1605e-06	1	8.321e-06	7.1787e-05	FALSE
AGGGCTGACAGTGAGTGACG	ACAA1	HGLibB_00342	30	77	0	0	89.9653	226.116	0	0	0	0	3.5041	0.00022908	0.99977	0.00045816	0.0011196	FALSE
TGTGTCAGAAATGTGCGTTT	ACAA2	HGLibB_00343	195	94	226	0	584.774	276.038	479.859	0	0.820589	0	1.0364	0.15	0.85	0.29999	0.30368	FALSE
TACCTGACATCCATTCACAA	ACAA2	HGLibB_00344	154	61	0	0	461.822	179.131	0	0	0	0	3.9282	4.2796e-05	0.99996	8.5591e-05	0.00034278	FALSE
TTCTTCAGATGCTATATATT	ACAA2	HGLibB_00345	65	46	0	0	194.925	135.082	0	0	0	0	3.6598	0.0001262	0.99987	0.0002524	0.00072815	FALSE
GAAGACCTTAAAGCCAATGC	ACACA	HGLibB_00346	13	5	0	0	38.985	14.6829	0	0	0	0	2.3468	0.0094672	0.99053	0.018934	0.022321	FALSE
GATCACTATGTGCCAGTGCC	ACACA	HGLibB_00347	76	36	0	0	227.912	105.717	0	0	0	0	3.6479	0.0001322	0.99987	0.0002644	0.00075414	FALSE
CAACAACAACTATGCAAATG	ACACA	HGLibB_00348	18	29	0	0	53.9792	85.1606	0	0	0	0	2.9176	0.0017638	0.99824	0.0035277	0.0052737	FALSE
TTGCGTGAAAGACGTAGATG	ACACB	HGLibB_00349	58	133	0	0	173.933	390.564	0	0	0	0	3.9946	3.2396e-05	0.99997	6.4792e-05	0.00028435	FALSE
TACCTGCACGGGGATTCTCT	ACACB	HGLibB_00350	124	121	0	0	371.857	355.325	0	0	0	0	4.6645	1.5466e-06	1	3.0933e-06	3.6997e-05	FALSE
CCCTTGTCATAAACATCTTC	ACACB	HGLibB_00351	115	56	0	0	344.867	164.448	0	0	0	0	3.9929	3.2635e-05	0.99997	6.5269e-05	0.00028618	FALSE
TCAGATTGTGGAGTCCTGCA	ACAD10	HGLibB_00352	80	81	0	0	239.907	237.862	0	0	0	0	4.0828	2.2252e-05	0.99998	4.4503e-05	0.00022006	FALSE
TGCTCTCATAAATCTCATCC	ACAD10	HGLibB_00353	68	74	0	0	203.921	217.306	0	0	0	0	3.9291	4.2629e-05	0.99996	8.5259e-05	0.00034152	FALSE
AAGCACAGCTTGTAGATCCT	ACAD10	HGLibB_00354	122	93	0	0	365.859	273.101	0	0	0	0	4.4724	3.8666e-06	1	7.7332e-06	6.8211e-05	FALSE
TGCAGTGATACTTCTGTCAT	ACAD11	HGLibB_00355	573	533	5	0	1718.34	1565.19	10.6164	0	0.00617827	0	7.6433	1.5975e-15	1	3.195e-15	5.506e-12	FALSE
AGAACGTTCAGCCATATATG	ACAD11	HGLibB_00356	27	27	0	0	80.9688	79.2874	0	0	0	0	3.02	0.0012638	0.99874	0.0025276	0.0040319	FALSE
TTACGTAATGGAACATGTGC	ACAD11	HGLibB_00357	62	88	0	0	185.928	258.418	0	0	0	0	3.9924	3.2709e-05	0.99997	6.5418e-05	0.00028618	FALSE
TTGCCCACCGCTCTGTACCA	ACAD8	HGLibB_00358	47	15	0	0	140.946	44.0486	0	0	0	0	3.0743	0.0010549	0.99895	0.0021098	0.0035029	FALSE
GCCTTCCGCATCACATCCAC	ACAD8	HGLibB_00359	91	162	2	0	272.895	475.725	4.24654	0	0.0155611	0	4.5232	3.0455e-06	1	6.0909e-06	5.8442e-05	FALSE
TGACTTTGCTGCCCGAGAGA	ACAD8	HGLibB_00360	37	26	0	0	110.957	76.3509	0	0	0	0	3.1408	0.00084246	0.99916	0.0016849	0.0029497	FALSE
AGCCAAATACTTGCCTAAAC	ACAD9	HGLibB_00361	39	79	0	0	116.955	231.989	0	0	0	0	3.7191	9.998e-05	0.9999	0.00019996	0.00061779	FALSE
ATCCTTGGAGAGGTCGGAGA	ACAD9	HGLibB_00362	16	15	0	0	47.9815	44.0486	0	0	0	0	2.6468	0.0040629	0.99594	0.0081258	0.010571	FALSE
TGAAAACACCAAGATACCTG	ACAD9	HGLibB_00363	1	0	0	0	2.99884	0	0	0	0	#DIV/0!	1.0481	0.14731	0.85269	0.29461	0.29829	FALSE
TTCTAGACGTTCTTCCCCTC	ACADL	HGLibB_00364	137	276	0	0	410.842	810.494	0	0	0	0	4.7809	8.7267e-07	1	1.7453e-06	2.5451e-05	FALSE
GCTGGAAAACAAGGACTGCT	ACADL	HGLibB_00365	68	46	0	0	203.921	135.082	0	0	0	0	3.688	0.00011301	0.99989	0.00022601	0.00067233	FALSE
GCCACTTACTCTGAGTGATG	ACADL	HGLibB_00366	29	63	0	0	86.9665	185.004	0	0	0	0	3.4677	0.00026243	0.99974	0.00052485	0.0012345	FALSE
ACTGTAGGAGGTCTTGGACT	ACADM	HGLibB_00367	12	52	0	0	35.9861	152.702	0	0	0	0	3.0158	0.0012817	0.99872	0.0025634	0.0040828	FALSE
GAAAGCTTACCACAGTTCTC	ACADM	HGLibB_00368	3	18	0	0	8.99653	52.8583	0	0	0	0	2.4205	0.0077489	0.99225	0.015498	0.018627	FALSE
GGGGTTCAGACTGCTATTGA	ACADM	HGLibB_00369	2	7	0	0	5.99769	20.556	0	0	0	0	2.009	0.022266	0.97773	0.044532	0.049338	FALSE
TGCTTTGCCCTCAGCGAACC	ACADS	HGLibB_00370	49	27	0	0	146.943	79.2874	0	0	0	0	3.299	0.00048512	0.99951	0.00097025	0.0019375	FALSE
CCTGGCCTACGCCATCGCCA	ACADS	HGLibB_00371	25	43	0	0	74.9711	126.273	0	0	0	0	3.1997	0.00068797	0.99931	0.0013759	0.0025287	FALSE
GGCGACTCATGGGTTCTGAA	ACADS	HGLibB_00372	74	118	0	0	221.914	346.516	0	0	0	0	4.3077	8.2488e-06	0.99999	1.6498e-05	0.00011393	FALSE
TCCACATCTTTGATCCATTG	ACADSB	HGLibB_00373	54	23	0	0	161.938	67.5412	0	0	0	0	3.3143	0.0004593	0.99954	0.00091861	0.0018633	FALSE
TGCACCTTTGGTTTCAACCA	ACADSB	HGLibB_00374	112	195	0	0	335.87	572.632	0	0	0	0	4.8571	5.9557e-07	1	1.1911e-06	1.9803e-05	FALSE
ATCTCCCTCTTTATCAGCTC	ACADSB	HGLibB_00375	78	43	0	0	233.91	126.273	0	0	0	0	3.7523	8.7604e-05	0.99991	0.00017521	0.0005634	FALSE
CACAGCAGAGGTTCGGATGG	ACADVL	HGLibB_00376	3	0	0	0	8.99653	0	0	0	0	#DIV/0!	1.5277	0.063293	0.93671	0.12659	0.13446	FALSE
ACAGTCCATGTTGGGGGGCC	ACADVL	HGLibB_00377	0	4	0	0	0	11.7463	0	0	#DIV/0!	0	1.6512	0.049346	0.95065	0.098692	0.10567	FALSE
GAGCCCCTTACCCGCCGCCG	ACADVL	HGLibB_00378	9	1	0	0	26.9896	2.93657	0	0	0	0	2.0576	0.019814	0.98019	0.039627	0.044189	FALSE
GCTGCGCCCTGTCAAAGTCG	ACAN	HGLibB_00379	0	9	0	0	0	26.4291	0	0	#DIV/0!	0	1.9918	0.023196	0.9768	0.046391	0.051252	FALSE
GAACTATGACCACTTTACTC	ACAN	HGLibB_00380	138	42	0	0	413.84	123.336	0	0	0	0	3.6239	0.00014507	0.99985	0.00029015	0.00080639	FALSE
CACGAAAACCCAGAGTAAAG	ACAN	HGLibB_00381	13	6	0	0	38.985	17.6194	0	0	0	0	2.3753	0.0087673	0.99123	0.017535	0.020817	FALSE
TCCCAGAGCCTCTATTGAGC	ACAP1	HGLibB_00382	17	16	0	0	50.9803	46.9852	0	0	0	0	2.6857	0.0036188	0.99638	0.0072377	0.0095709	FALSE
TCTGCTGCTGCAGTGTGTGT	ACAP1	HGLibB_00383	41	84	0	0	122.953	246.672	0	0	0	0	3.7825	7.7635e-05	0.99992	0.00015527	0.00051685	FALSE
CCCCATCTCACTCCTTGACC	ACAP1	HGLibB_00384	45	63	0	0	134.948	185.004	0	0	0	0	3.6281	0.00014275	0.99986	0.0002855	0.00079577	FALSE
TCTTGTTGCTGTCAGAATGT	ACAP2	HGLibB_00385	190	98	0	0	569.78	287.784	0	0	0	0	4.4966	3.4525e-06	1	6.905e-06	6.3473e-05	FALSE
CCTTAATTGATCTCTGAGTT	ACAP2	HGLibB_00386	23	4	0	0	68.9734	11.7463	0	0	0	0	2.5561	0.0052932	0.99471	0.010586	0.013305	FALSE
CCAAACTCAGAGATCAATTA	ACAP2	HGLibB_00387	18	3	0	0	53.9792	8.80972	0	0	0	0	2.429	0.0075706	0.99243	0.015141	0.018257	FALSE
CAAGAAGAAGTTTGAGATCC	ACAP3	HGLibB_00388	0	5	0	0	0	14.6829	0	0	#DIV/0!	0	1.7476	0.040269	0.95973	0.080538	0.086781	FALSE
CGCTGACAGCCTACAGGAGG	ACAP3	HGLibB_00389	96	95	0	0	287.889	278.974	0	0	0	0	4.3052	8.3422e-06	0.99999	1.6684e-05	0.00011467	FALSE
CTGGCAGATCAATGTTCTGC	ACAP3	HGLibB_00390	179	25	0	0	536.793	73.4143	0	0	0	0	3.3932	0.00034541	0.99965	0.00069082	0.0015112	FALSE
CCCAATACTGCCTGCCTTGT	ACAT1	HGLibB_00391	156	77	0	0	467.82	226.116	0	0	0	0	4.2539	1.0502e-05	0.99999	2.1003e-05	0.00013355	FALSE
AAGTGCCGCCAGCACAGCCA	ACAT1	HGLibB_00392	72	89	0	0	215.917	261.355	0	0	0	0	4.0802	2.25e-05	0.99998	4.4999e-05	0.00022179	FALSE
TGTATCAAAACCCACTTTGA	ACAT1	HGLibB_00393	149	131	0	0	446.828	384.691	0	0	0	0	4.8788	5.3361e-07	1	1.0672e-06	1.8452e-05	FALSE
AGTCTCCTATCCCTATTGAC	ACAT2	HGLibB_00394	46	15	0	0	137.947	44.0486	0	0	0	0	3.0711	0.0010665	0.99893	0.002133	0.0035384	FALSE
CAGAGTATACTGTCAGTCAG	ACAT2	HGLibB_00395	99	120	0	0	296.885	352.389	0	0	0	0	4.495	3.4784e-06	1	6.9567e-06	6.3711e-05	FALSE
TGCATTTCACAACTGTCATA	ACAT2	HGLibB_00396	76	278	0	0	227.912	816.367	0	0	0	0	3.8742	5.3489e-05	0.99995	0.00010698	0.00039914	FALSE
TGCGTCCCACAAAATAGAGA	ACBD3	HGLibB_00397	3	22	0	0	8.99653	64.6046	0	0	0	0	2.5	0.0062093	0.99379	0.012419	0.015327	FALSE
CATGTCTAAAGAGGATGCCA	ACBD3	HGLibB_00398	52	96	0	0	155.94	281.911	0	0	0	0	3.9761	3.5029e-05	0.99996	7.0059e-05	0.00029912	FALSE
TAATCCAGACACTTGTCCTG	ACBD3	HGLibB_00399	72	78	0	0	215.917	229.053	0	0	0	0	3.995	3.2344e-05	0.99997	6.4687e-05	0.00028398	FALSE
CAGGGACGCCTGGAACAGTC	ACBD4	HGLibB_00400	2	64	0	0	5.99769	187.941	0	0	0	0	2.8628	0.0020993	0.9979	0.0041986	0.0060876	FALSE
TGTTTCTGGCAGTCGGGCTC	ACBD4	HGLibB_00401	27	55	0	0	80.9688	161.511	0	0	0	0	3.3634	0.00038488	0.99962	0.00076975	0.001633	FALSE
CAGTTTCATTTCAGTGATGT	ACBD4	HGLibB_00402	74	121	0	0	221.914	355.325	0	0	0	0	4.3291	7.4845e-06	0.99999	1.4969e-05	0.00010661	FALSE
TTCTTCAACATATGCAATCA	ACBD5	HGLibB_00403	283	284	5	9	848.673	833.986	10.6164	18.6803	0.0125094	0.0223988	5.8042	3.2344e-09	1	6.4688e-09	6.162e-07	FALSE
TGAAGTTTACTGTGATTCTA	ACBD5	HGLibB_00404	19	89	0	0	56.978	261.355	0	0	0	0	3.2478	0.0005816	0.99942	0.0011632	0.0022236	FALSE
GATCATGTTGAAGATGTTAC	ACBD5	HGLibB_00405	5	16	0	0	14.9942	46.9852	0	0	0	0	2.4205	0.0077496	0.99225	0.015499	0.018627	FALSE
CGATATATTCCTGCATTGCT	ACBD6	HGLibB_00406	103	67	0	0	308.881	196.75	0	0	0	0	4.1548	1.6282e-05	0.99998	3.2563e-05	0.00017919	FALSE
CCTTCAAAATCAAAGAAGCT	ACBD6	HGLibB_00407	25	55	0	0	74.9711	161.511	0	0	0	0	3.3411	0.00041729	0.99958	0.00083459	0.0017367	FALSE
CCCCCATAGCCCTGAGATCG	ACBD6	HGLibB_00408	25	7	0	0	74.9711	20.556	0	0	0	0	2.6728	0.0037608	0.99624	0.0075217	0.0099096	FALSE
GAAGCATGGAACCTCAAAAA	ACBD7	HGLibB_00409	38	20	0	0	113.956	58.7314	0	0	0	0	3.0795	0.0010368	0.99896	0.0020737	0.0034615	FALSE
CTGAAAGCAAGACCAGATGA	ACBD7	HGLibB_00410	41	51	0	0	122.953	149.765	0	0	0	0	3.4712	0.00025911	0.99974	0.00051823	0.001222	FALSE
CCCGGGTACCTGCAGGGCCA	ACBD7	HGLibB_00411	92	1	0	0	275.894	2.93657	0	0	0	0	2.9826	0.0014292	0.99857	0.0028585	0.0044603	FALSE
TCTCCAGGGCATCATTAACT	ACCS	HGLibB_00412	198	206	0	0	593.771	604.934	0	0	0	0	5.536	1.5472e-08	1	3.0944e-08	1.7818e-06	FALSE
GGCTCTTGCAGTAGAAAGAC	ACCS	HGLibB_00413	20	25	0	0	59.9769	73.4143	0	0	0	0	2.8866	0.0019473	0.99805	0.0038946	0.0057098	FALSE
ACTTGGCCACTTCCTCCCGG	ACCS	HGLibB_00414	26	88	0	0	77.9699	258.418	0	0	0	0	3.3936	0.00034496	0.99966	0.00068992	0.0015098	FALSE
CTCCAGGGTTTCATTAACCT	ACCSL	HGLibB_00415	75	78	0	0	224.913	229.053	0	0	0	0	4.0193	2.919e-05	0.99997	5.8379e-05	0.00026513	FALSE
AATGGCTGCCCTCTCCAATC	ACCSL	HGLibB_00416	60	29	0	0	179.931	85.1606	0	0	0	0	3.4535	0.00027667	0.99972	0.00055333	0.001283	FALSE
ATGGTTCTGTGTGATCCAGG	ACCSL	HGLibB_00417	34	61	0	0	101.961	179.131	0	0	0	0	3.4989	0.00023362	0.99977	0.00046724	0.0011343	FALSE
CAGCCCCGGCTACGGGTGCC	ACD	HGLibB_00418	33	76	0	0	98.9618	223.179	0	0	0	0	3.5872	0.00016711	0.99983	0.00033422	0.00089107	FALSE
CCGCGCCGCCCTCAGCGACC	ACD	HGLibB_00419	205	103	0	0	614.763	302.467	0	0	0	0	4.496	3.4617e-06	1	6.9233e-06	6.3585e-05	FALSE
GGTTCATGTCCAGGTCGCTG	ACD	HGLibB_00420	13	16	0	0	38.985	46.9852	0	0	0	0	2.6062	0.0045779	0.99542	0.0091559	0.011717	FALSE
CCGATGATCCTGCGCAGCTG	ACE	HGLibB_00421	54	46	0	0	161.938	135.082	0	0	0	0	3.5529	0.00019053	0.99981	0.00038106	0.0009781	FALSE
CCCTGCTAAGCAACATGAGC	ACE	HGLibB_00422	28	50	0	0	83.9676	146.829	0	0	0	0	3.3183	0.00045278	0.99955	0.00090557	0.0018383	FALSE
AAGGGCCGTACCTGGGTCCA	ACE	HGLibB_00423	85	41	0	0	254.902	120.399	0	0	0	0	3.7461	8.9788e-05	0.99991	0.00017958	0.00057286	FALSE
TCAAGTAATAAGCATTCTTG	ACE2	HGLibB_00424	50	64	0	0	149.942	187.941	0	0	0	0	3.685	0.00011435	0.99989	0.00022871	0.00067774	FALSE
CACAGTCAAGCTTCAGCTGC	ACE2	HGLibB_00425	95	111	0	0	284.89	325.96	0	0	0	0	4.4087	5.2006e-06	0.99999	1.0401e-05	8.3067e-05	FALSE
TGTGGACTGTTCCTTTAAAA	ACE2	HGLibB_00426	58	35	27	0	173.933	102.78	57.3283	0	0.3296	0	2.1922	0.014184	0.98582	0.028368	0.032344	FALSE
GTGCCGAAGCTCCTTATTGC	ACER1	HGLibB_00427	31	37	0	0	92.9641	108.653	0	0	0	0	3.2037	0.00067833	0.99932	0.0013567	0.0025012	FALSE
TGGACGAGATCGCCATCCTG	ACER1	HGLibB_00428	32	70	0	0	95.963	205.56	0	0	0	0	3.5696	0.00017877	0.99982	0.00035753	0.00093375	FALSE
CCCGCTACATTTACGTTGTC	ACER1	HGLibB_00429	95	115	0	0	284.89	337.706	0	0	0	0	4.4362	4.5777e-06	1	9.1553e-06	7.6494e-05	FALSE
CCATGCAACCCTTAGTTTCT	ACER2	HGLibB_00430	407	351	0	0	1220.53	1030.74	0	0	0	0	6.5105	1.4701e-12	1	2.9402e-12	2.6126e-09	FALSE
GCATCTGACCCAAGAAACTA	ACER2	HGLibB_00431	8	24	0	0	23.9907	70.4777	0	0	0	0	2.66	0.0039065	0.99609	0.0078129	0.010222	FALSE
ACGAAACAAGCACATGCAGA	ACER2	HGLibB_00432	8	65	0	0	23.9907	190.877	0	0	0	0	2.9765	0.0014578	0.99854	0.0029156	0.0045182	FALSE
CCACCATGCATGAAATTGTG	ACER3	HGLibB_00433	104	80	0	0	311.88	234.926	0	0	0	0	4.2568	1.0369e-05	0.99999	2.0739e-05	0.00013236	FALSE
ATGCAACAGCTGTATATCAT	ACER3	HGLibB_00434	28	55	0	0	83.9676	161.511	0	0	0	0	3.3745	0.00036971	0.99963	0.00073942	0.0015851	FALSE
TTTCATATTTCAGAGTCATG	ACER3	HGLibB_00435	41	122	0	0	122.953	358.262	0	0	0	0	3.6614	0.00012542	0.99987	0.00025083	0.00072631	FALSE
CCCACAATGGCCCCCGTACA	ACHE	HGLibB_00436	96	66	0	0	287.889	193.814	0	0	0	0	4.0931	2.1281e-05	0.99998	4.2561e-05	0.00021383	FALSE
GGCCGCAGACACGCTCGACG	ACHE	HGLibB_00437	20	2	0	0	59.9769	5.87314	0	0	0	0	2.4342	0.0074631	0.99254	0.014926	0.018036	FALSE
GTTCGACCACTACAGCAAGC	ACHE	HGLibB_00438	122	63	0	0	365.859	185.004	0	0	0	0	4.1307	1.8082e-05	0.99998	3.6163e-05	0.00019247	FALSE
CAGTTTCATAAAACAGTATC	ACIN1	HGLibB_00439	90	70	0	0	269.896	205.56	0	0	0	0	4.0775	2.2763e-05	0.99998	4.5525e-05	0.00022365	FALSE
AAAAGCAGCAGGAGCTACTT	ACIN1	HGLibB_00440	17	88	0	0	50.9803	258.418	0	0	0	0	3.2085	0.00066719	0.99933	0.0013344	0.0024735	FALSE
ACCTTTCTCTTCAGAAATTG	ACIN1	HGLibB_00441	15	64	0	0	44.9827	187.941	0	0	0	0	3.1484	0.00082087	0.99918	0.0016417	0.0028955	FALSE
GCTGAGCATGAACGATCTCC	ACKR2	HGLibB_00442	23	17	0	1	68.9734	49.9217	0	2.07559	0	0.0415768	2.673	0.003759	0.99624	0.0075181	0.0099072	FALSE
TGGTGGCCTTCTTCGTGCTA	ACKR2	HGLibB_00443	49	33	0	0	146.943	96.9069	0	0	0	0	3.367	0.00037995	0.99962	0.00075989	0.0016199	FALSE
ATCTCAACCATCCGCCTGCG	ACKR2	HGLibB_00444	102	147	0	0	305.882	431.676	0	0	0	0	4.6878	1.381e-06	1	2.7619e-06	3.4302e-05	FALSE
ACGCAGACGTGACGGTCTTC	ACKR3	HGLibB_00445	16	4	0	0	47.9815	11.7463	0	0	0	0	2.4026	0.0081388	0.99186	0.016278	0.019487	FALSE
CATGATTGCCAACTCCGTGG	ACKR3	HGLibB_00446	122	68	0	0	365.859	199.687	0	0	0	0	4.2596	1.024e-05	0.99999	2.048e-05	0.00013131	FALSE
CAACAGCAGCGACTGCATCG	ACKR3	HGLibB_00447	72	31	112	0	215.917	91.0337	237.806	0	1.10138	0	0.50932	0.30526	0.69474	0.61053	0.61388	FALSE
GTGCGATGCTTTCTGTGACT	ACKR4	HGLibB_00448	9	93	0	0	26.9896	273.101	0	0	0	0	3.086	0.0010143	0.99899	0.0020286	0.0034013	FALSE
TATCAGCATAGACAGATATG	ACKR4	HGLibB_00449	43	87	249	0	128.95	255.482	528.695	0	4.09999	0	0.40082	0.61027	0.38973	0.77946	0.7818	TRUE
CCTTTAAATGCTAAAAGTAC	ACKR4	HGLibB_00450	10	6	0	0	29.9884	17.6194	0	0	0	0	2.2861	0.011125	0.98888	0.022249	0.02582	FALSE
ACCTACCGATGTGCTCCCGC	ACLY	HGLibB_00451	27	25	0	0	80.9688	73.4143	0	0	0	0	2.9916	0.0013877	0.99861	0.0027754	0.0043439	FALSE
AACTTCCTCCTCAACGCCAG	ACLY	HGLibB_00452	16	33	0	0	47.9815	96.9069	0	0	0	0	2.9478	0.0016004	0.9984	0.0032007	0.0048736	FALSE
TTGTGACTTCGTGCTCCTTC	ACLY	HGLibB_00453	166	94	0	0	497.808	276.038	0	0	0	0	4.5798	2.3274e-06	1	4.6548e-06	4.8624e-05	FALSE
ATTTCTCTAATACGAACTTC	ACMSD	HGLibB_00454	29	42	0	0	86.9665	123.336	0	0	0	0	3.2362	0.00060566	0.99939	0.0012113	0.0022915	FALSE
CCACTGCAGAGGTTTGGCTA	ACMSD	HGLibB_00455	3	66	0	0	8.99653	193.814	0	0	0	0	2.8904	0.0019237	0.99808	0.0038474	0.0056641	FALSE
TTCCTGTCATGTTTAGCTAC	ACMSD	HGLibB_00456	181	273	0	0	542.791	801.684	0	0	0	0	5.7609	4.1834e-09	1	8.3667e-09	7.2391e-07	FALSE
GACTTTCGTGATGAACAAAT	ACN9	HGLibB_00457	108	107	0	0	323.875	314.213	0	0	0	0	4.4702	3.9066e-06	1	7.8132e-06	6.8667e-05	FALSE
CGTGGGGCGCTATGCCGGGG	ACN9	HGLibB_00458	193	151	0	0	578.777	443.422	0	0	0	0	5.2342	8.2855e-08	1	1.6571e-07	5.5207e-06	FALSE
AGTACGTGAAAGACGAATTT	ACN9	HGLibB_00459	40	20	0	0	119.954	58.7314	0	0	0	0	3.1061	0.00094797	0.99905	0.0018959	0.0032309	FALSE
AGAAGAACTCTGATCGAAAA	ACO1	HGLibB_00460	23	69	0	0	68.9734	202.623	0	0	0	0	3.3283	0.00043695	0.99956	0.0008739	0.0017949	FALSE
TGATCTATTACAAGATCAGC	ACO1	HGLibB_00461	0	58	0	0	0	170.321	0	0	#DIV/0!	0	2.7923	0.0026165	0.99738	0.005233	0.007296	FALSE
ACCTTCTGTTGAAATCAACC	ACO1	HGLibB_00462	71	61	0	0	212.918	179.131	0	0	0	0	3.8468	5.9828e-05	0.99994	0.00011966	0.00043113	FALSE
TGCCTTTGTCACGTCCCCAG	ACO2	HGLibB_00463	20	40	0	0	59.9769	117.463	0	0	0	0	3.0974	0.00097609	0.99902	0.0019522	0.0033019	FALSE
CTGCTGCAGGAGTTTGACCC	ACO2	HGLibB_00464	16	61	0	0	47.9815	179.131	0	0	0	0	3.1424	0.00083795	0.99916	0.0016759	0.0029459	FALSE
ATGCTGCCCGCTGCTGTCCT	ACO2	HGLibB_00465	37	35	2	0	110.957	102.78	4.24654	0	0.0382719	0	3.1313	0.0008703	0.99913	0.0017406	0.0030289	FALSE
GGTCTCGCCCTTGTAGCGTA	ACOT1	HGLibB_00466	47	64	0	0	140.946	187.941	0	0	0	0	3.6568	0.00012771	0.99987	0.00025542	0.00073431	FALSE
CCGAACATGTCCACAATGCC	ACOT1	HGLibB_00467	77	91	0	0	230.911	267.228	0	0	0	0	4.1345	1.7787e-05	0.99998	3.5575e-05	0.0001901	FALSE
CTACTTGCTCAGTCATCCTG	ACOT1	HGLibB_00468	150	63	0	0	449.827	185.004	0	0	0	0	3.9853	3.3703e-05	0.99997	6.7405e-05	0.00029204	FALSE
AGCTGAAGCAGATCACGCCG	ACOT11	HGLibB_00469	28	22	0	0	83.9676	64.6046	0	0	0	0	2.9674	0.0015018	0.9985	0.0030035	0.0046372	FALSE
CAAGGCCTTGGCCACCTTCG	ACOT11	HGLibB_00470	94	59	0	0	281.891	173.258	0	0	0	0	4.0219	2.8871e-05	0.99997	5.7741e-05	0.000263	FALSE
TCCTCTCCAGGTGGGCATCC	ACOT11	HGLibB_00471	57	53	0	4	170.934	155.638	0	8.30235	0	0.0533439	3.2977	0.00048737	0.99951	0.00097474	0.0019451	FALSE
AAACTGTATGTCATCCACTG	ACOT12	HGLibB_00472	78	150	0	0	233.91	440.486	0	0	0	0	4.3773	6.0074e-06	0.99999	1.2015e-05	9.1734e-05	FALSE
TTTGAAGCTGAGAAACATGC	ACOT12	HGLibB_00473	58	132	0	0	173.933	387.628	0	0	0	0	3.9996	3.1726e-05	0.99997	6.3452e-05	0.00028057	FALSE
CGTGCGCCGGCTGGATGGCT	ACOT12	HGLibB_00474	54	118	0	0	161.938	346.516	0	0	0	0	3.9733	3.5443e-05	0.99996	7.0886e-05	0.00030156	FALSE
GTGGAGAGTGCCTATTGCAT	ACOT13	HGLibB_00475	105	83	0	0	314.879	243.735	0	0	0	0	4.2859	9.0998e-06	0.99999	1.82e-05	0.00012131	FALSE
CTTGTTGGTCAGATCCACAG	ACOT13	HGLibB_00476	88	78	0	0	263.898	229.053	0	0	0	0	4.1216	1.8812e-05	0.99998	3.7624e-05	0.00019739	FALSE
AACACTTGCATTTACCTCTG	ACOT13	HGLibB_00477	12	55	0	0	35.9861	161.511	0	0	0	0	3.0269	0.0012354	0.99876	0.0024707	0.0039698	FALSE
GGTCTCGCCCTTGTAGTGTA	ACOT2	HGLibB_00478	51	145	0	0	152.941	425.803	0	0	0	0	3.7986	7.2761e-05	0.99993	0.00014552	0.00049472	FALSE
CCGAACATGTCCACAATCCC	ACOT2	HGLibB_00479	11	29	0	0	32.9873	85.1606	0	0	0	0	2.8052	0.0025139	0.99749	0.0050278	0.0070527	FALSE
CTACTTGCTCAGTCATCCCG	ACOT2	HGLibB_00480	24	67	0	0	71.9722	196.75	0	0	0	0	3.3551	0.00039673	0.9996	0.00079346	0.0016714	FALSE
TTATATCCACAATGTCCACG	ACOT4	HGLibB_00481	28	132	0	0	83.9676	387.628	0	0	0	0	3.4185	0.00031482	0.99969	0.00062963	0.0014101	FALSE
TGAAGATCTCCCCAATAACA	ACOT4	HGLibB_00482	28	83	0	0	83.9676	243.735	0	0	0	0	3.4443	0.00028624	0.99971	0.00057247	0.0013165	FALSE
GGATATGTTGTCCATGTTAT	ACOT4	HGLibB_00483	123	121	0	0	368.858	355.325	0	0	0	0	4.6582	1.5951e-06	1	3.1901e-06	3.7817e-05	FALSE
CCTAGATCATCGACAAGTTT	ACOT6	HGLibB_00484	58	73	0	0	173.933	214.37	0	0	0	0	3.8353	6.2703e-05	0.99994	0.00012541	0.00044522	FALSE
CCTAAACTTGTCGATGATCT	ACOT6	HGLibB_00485	86	194	0	0	257.901	569.695	0	0	0	0	4.2833	9.2071e-06	0.99999	1.8414e-05	0.00012216	FALSE
GCGTGCACAGAAGCTCTAGA	ACOT6	HGLibB_00486	40	52	0	0	119.954	152.702	0	0	0	0	3.4712	0.00025911	0.99974	0.00051822	0.001222	FALSE
TGTCCACATTCTTCAGCGAC	ACOT7	HGLibB_00487	248	155	0	0	743.713	455.169	0	0	0	0	5.2782	6.5235e-08	1	1.3047e-07	4.744e-06	FALSE
GTCTCCACAGGAGCGCTGTG	ACOT7	HGLibB_00488	16	39	0	0	47.9815	114.526	0	0	0	0	3.0341	0.0012063	0.99879	0.0024126	0.0038894	FALSE
CTCTTACCTGGGTTGAGGAC	ACOT7	HGLibB_00489	4	6	0	0	11.9954	17.6194	0	0	0	0	2.0578	0.019807	0.98019	0.039614	0.044189	FALSE
GAACTAGATGTCGTCCCCGC	ACOT8	HGLibB_00490	130	50	0	0	389.85	146.829	0	0	0	0	3.7976	7.3052e-05	0.99993	0.0001461	0.0004963	FALSE
GCGCCAATGGGTACCTCTTT	ACOT8	HGLibB_00491	79	39	0	0	236.909	114.526	0	0	0	0	3.7217	9.8951e-05	0.9999	0.0001979	0.00061286	FALSE
GCTCAACCGAATTGCTGCTC	ACOT8	HGLibB_00492	85	80	0	0	254.902	234.926	0	0	0	0	4.1139	1.9452e-05	0.99998	3.8904e-05	0.00020144	FALSE
CAGATTTGGCAGGATTCTTG	ACOT9	HGLibB_00493	58	184	0	0	173.933	540.329	0	0	0	0	3.8177	6.7351e-05	0.99993	0.0001347	0.00046827	FALSE
GAATTCAAAACTGAAGAGTT	ACOT9	HGLibB_00494	128	50	0	0	383.852	146.829	0	0	0	0	3.8045	7.1055e-05	0.99993	0.00014211	0.0004869	FALSE
CACAGGATGGACTGCCTCCT	ACOT9	HGLibB_00495	52	17	0	0	155.94	49.9217	0	0	0	0	3.1441	0.0008329	0.99917	0.0016658	0.0029296	FALSE
CACGTATGACCCTGAAACCC	ACOX1	HGLibB_00496	72	42	0	0	215.917	123.336	0	0	0	0	3.688	0.00011302	0.99989	0.00022603	0.00067233	FALSE
TCCTTAGGAACTCACCTTCG	ACOX1	HGLibB_00497	15	59	0	0	44.9827	173.258	0	0	0	0	3.1128	0.00092666	0.99907	0.0018533	0.0031714	FALSE
TGACAGCCACCTCATAACGC	ACOX1	HGLibB_00498	6	12	0	0	17.9931	35.2389	0	0	0	0	2.3372	0.0097148	0.99029	0.01943	0.022832	FALSE
CTCCATGACGCCTTCCTGTC	ACOX2	HGLibB_00499	164	172	0	5	491.81	505.09	0	10.3779	0	0.0205467	4.8239	7.0395e-07	1	1.4079e-06	2.2087e-05	FALSE
CTGCCACTCACCGGATCAGG	ACOX2	HGLibB_00500	58	116	0	0	173.933	340.642	0	0	0	0	4.0841	2.2126e-05	0.99998	4.4252e-05	0.00021954	FALSE
TCTGGTTCCAAGCCTCGTGC	ACOX2	HGLibB_00501	37	53	0	0	110.957	155.638	0	0	0	0	3.4501	0.00028014	0.99972	0.00056029	0.0012933	FALSE
GAAGAAGGGTCTTCGGGTCC	ACOX3	HGLibB_00502	19	62	0	0	56.978	182.067	0	0	0	0	3.2208	0.0006392	0.99936	0.0012784	0.0023928	FALSE
GCTGCATCCCTTTATCGTGC	ACOX3	HGLibB_00503	112	78	0	0	335.87	229.053	0	0	0	0	4.3003	8.5275e-06	0.99999	1.7055e-05	0.00011612	FALSE
ATGTCGCCAACCATCACTCC	ACOX3	HGLibB_00504	33	37	0	0	98.9618	108.653	0	0	0	0	3.2281	0.00062304	0.99938	0.0012461	0.0023432	FALSE
GCCCTGAACATGTTACTAAG	ACOXL	HGLibB_00505	58	103	0	0	173.933	302.467	0	0	0	0	4.0776	2.2748e-05	0.99998	4.5496e-05	0.00022365	FALSE
TCCAGTGCGGAATAATTTAT	ACOXL	HGLibB_00506	80	152	0	0	239.907	446.359	0	0	0	0	4.4126	5.1077e-06	0.99999	1.0215e-05	8.2252e-05	FALSE
TCAGAGAGTGAAGTTTGCCA	ACOXL	HGLibB_00507	37	54	0	0	110.957	158.575	0	0	0	0	3.4607	0.00026939	0.99973	0.00053879	0.0012559	FALSE
GTGAGCTGCCTAAGAAATCA	ACP1	HGLibB_00508	66	21	0	0	197.924	61.668	0	0	0	0	3.2684	0.00054079	0.99946	0.0010816	0.0021047	FALSE
CCTGAAAACTGCTTCTGCAA	ACP1	HGLibB_00509	80	66	0	0	239.907	193.814	0	0	0	0	3.965	3.6698e-05	0.99996	7.3397e-05	0.00030905	FALSE
AAAGCTAAAATTGAACTACT	ACP1	HGLibB_00510	107	111	0	0	320.876	325.96	0	0	0	0	4.4905	3.5529e-06	1	7.1058e-06	6.453e-05	FALSE
TTCTCTCAGCTGTACCGCCA	ACP2	HGLibB_00511	64	45	0	0	191.926	132.146	0	0	0	0	3.6408	0.0001359	0.99986	0.0002718	0.00076842	FALSE
GCTTCAACCCGAACATCTCG	ACP2	HGLibB_00512	43	27	0	0	128.95	79.2874	0	0	0	0	3.228	0.00062319	0.99938	0.0012464	0.0023432	FALSE
CGTTCTGCAGCTGCTCATAA	ACP2	HGLibB_00513	13	27	0	0	38.985	79.2874	0	0	0	0	2.8052	0.0025141	0.99749	0.0050281	0.0070527	FALSE
GTGTGGTCCATAGCCGAGCA	ACP5	HGLibB_00514	163	13	0	0	488.811	38.1754	0	0	0	0	3.2674	0.00054271	0.99946	0.0010854	0.0021109	FALSE
AGCCGTTGGGGACCTTGCGC	ACP5	HGLibB_00515	0	9	0	0	0	26.4291	0	0	#DIV/0!	0	1.9918	0.023196	0.9768	0.046391	0.051252	FALSE
TGCCCTGCGCTTTGTAGCCG	ACP5	HGLibB_00516	80	110	0	0	239.907	323.023	0	0	0	0	4.2957	8.7089e-06	0.99999	1.7418e-05	0.00011777	FALSE
CTTCATCCTCCTGGACAACG	ACP6	HGLibB_00517	36	29	0	0	107.958	85.1606	0	0	0	0	3.1663	0.00077201	0.99923	0.001544	0.0027598	FALSE
CATTTGCTGCATGCCCACCT	ACP6	HGLibB_00518	339	239	0	0	1016.61	701.841	0	0	0	0	6.2008	2.8095e-10	1	5.619e-10	1.1578e-07	FALSE
CAGACTGCCTCTTTACAGCC	ACP6	HGLibB_00519	69	27	0	0	206.92	79.2874	0	0	0	0	3.4158	0.00031797	0.99968	0.00063593	0.001421	FALSE
ACCAGAAATTGACTGCACTC	ACPL2	HGLibB_00520	25	63	0	0	74.9711	185.004	0	0	0	0	3.3844	0.00035668	0.99964	0.00071335	0.001545	FALSE
GCAGCAGCAAGAAGCGGTTG	ACPL2	HGLibB_00521	19	25	0	0	56.978	73.4143	0	0	0	0	2.8708	0.0020474	0.99795	0.0040947	0.005948	FALSE
GTCACAGGGGGCTCCGTCAC	ACPL2	HGLibB_00522	7	27	0	0	20.9919	79.2874	0	0	0	0	2.6984	0.0034833	0.99652	0.0069665	0.0092707	FALSE
AGGGCAGCAAGCCTTAGCCT	ACPP	HGLibB_00523	80	140	0	0	239.907	411.12	0	0	0	0	4.4986	3.4198e-06	1	6.8396e-06	6.3071e-05	FALSE
ATGGAGCAGCATTATGAACT	ACPP	HGLibB_00524	27	60	0	0	80.9688	176.194	0	0	0	0	3.4146	0.00031939	0.99968	0.00063879	0.0014259	FALSE
TGAGTCCTATAAACATGAAC	ACPP	HGLibB_00525	51	27	0	0	152.941	79.2874	0	0	0	0	3.322	0.0004469	0.99955	0.00089381	0.0018259	FALSE
CTGGGTGGAAATGGCCGGCC	ACPT	HGLibB_00526	21	17	0	0	62.9757	49.9217	0	0	0	0	2.7766	0.0027468	0.99725	0.0054935	0.007594	FALSE
CGCTTCTCACCGTGGTCAGC	ACPT	HGLibB_00527	62	41	0	0	185.928	120.399	0	0	0	0	3.5826	0.0001701	0.99983	0.0003402	0.00090155	FALSE
CACCTCCTTGTGTGGGTCCA	ACPT	HGLibB_00528	106	85	0	0	317.877	249.609	0	0	0	0	4.3075	8.254e-06	0.99999	1.6508e-05	0.00011393	FALSE
GAACGCGCCCATTGTACCAC	ACR	HGLibB_00529	0	0	0	0	0	0	0	0	#DIV/0!	#DIV/0!	1.0481	0.14731	0.85269	0.29461	0.29829	FALSE
AAAATACAACTCTGCGACAG	ACR	HGLibB_00530	39	12	0	0	116.955	35.2389	0	0	0	0	2.9525	0.0015763	0.99842	0.0031526	0.0048202	FALSE
AATGAAGCGCCCACACGAAA	ACR	HGLibB_00531	17	6	0	0	50.9803	17.6194	0	0	0	0	2.4791	0.006585	0.99341	0.01317	0.016127	FALSE
GTCTGATGAGAAACCGCAAT	ACRBP	HGLibB_00532	17	42	0	0	50.9803	123.336	0	0	0	0	3.0841	0.0010208	0.99898	0.0020416	0.0034195	FALSE
TGTGAAGATGTCCGAGTCTC	ACRBP	HGLibB_00533	87	114	0	0	260.899	334.769	0	0	0	0	4.3739	6.1035e-06	0.99999	1.2207e-05	9.2519e-05	FALSE
CACAGCCTTTCGTGGCAAGC	ACRBP	HGLibB_00534	52	42	0	0	155.94	123.336	0	0	0	0	3.4919	0.00023982	0.99976	0.00047964	0.0011551	FALSE
CAGAAGAGCTCCGAAGAGAC	ACRC	HGLibB_00535	77	17	0	0	230.911	49.9217	0	0	0	0	3.1885	0.00071513	0.99928	0.0014303	0.0026074	FALSE
ACTCTACTTACAAGACCCAC	ACRC	HGLibB_00536	99	116	0	0	296.885	340.642	0	0	0	0	4.477	3.7843e-06	1	7.5685e-06	6.7194e-05	FALSE
AGTCAGCCTAATGAGCTTTC	ACRV1	HGLibB_00537	100	124	0	0	299.884	364.135	0	0	0	0	4.5284	2.9717e-06	1	5.9434e-06	5.745e-05	FALSE
CACACCCTTGAACCATGAAT	ACRV1	HGLibB_00538	42	10	0	0	125.951	29.3657	0	0	0	0	2.9111	0.001801	0.9982	0.0036019	0.0053745	FALSE
ACTTCAGTTCAGCAACTTCC	ACRV1	HGLibB_00539	41	188	6	0	122.953	552.076	12.7396	0	0.103614	0	3.0634	0.0010943	0.99891	0.0021885	0.0036158	FALSE
TTGACTCAGCATCACGCCCT	ACSBG1	HGLibB_00540	90	86	0	0	269.896	252.545	0	0	0	0	4.1976	1.3487e-05	0.99999	2.6975e-05	0.00015813	FALSE
ATCACGACTGCCTTTAGATG	ACSBG1	HGLibB_00541	69	50	0	0	206.92	146.829	0	0	0	0	3.7342	9.4164e-05	0.99991	0.00018833	0.00059158	FALSE
AGAACCTCCTCCAAACAAGA	ACSBG1	HGLibB_00542	8	19	0	0	23.9907	55.7949	0	0	0	0	2.5636	0.0051795	0.99482	0.010359	0.01304	FALSE
CTGGGTTTGGAGCGTTTCCA	ACSBG2	HGLibB_00543	26	0	0	0	77.9699	0	0	0	0	#DIV/0!	2.4778	0.0066097	0.99339	0.013219	0.01618	FALSE
GGAACCCCAAAGACTCAAGA	ACSBG2	HGLibB_00544	0	0	0	0	0	0	0	0	#DIV/0!	#DIV/0!	1.0481	0.14731	0.85269	0.29461	0.29829	FALSE
TTAGCTCCTTCTTGAGTCTT	ACSBG2	HGLibB_00545	57	106	0	0	170.934	311.277	0	0	0	0	4.0933	2.1264e-05	0.99998	4.2528e-05	0.00021383	FALSE
ACGACCAAGGCCTCTCGTTC	ACSF2	HGLibB_00546	54	103	0	0	161.938	302.467	0	0	0	0	4.046	2.6046e-05	0.99997	5.2092e-05	0.00024559	FALSE
CATCCCGACGTAGACAGCCA	ACSF2	HGLibB_00547	70	41	0	3	209.919	120.399	0	6.22676	0	0.0517175	3.4079	0.00032737	0.99967	0.00065474	0.001452	FALSE
CATCTACCCCGCAGAGCTCG	ACSF2	HGLibB_00548	40	45	0	0	119.954	132.146	0	0	0	0	3.4073	0.00032807	0.99967	0.00065613	0.001452	FALSE
AAACTGCACGCAAGAAATCC	ACSF3	HGLibB_00549	82	29	0	0	245.905	85.1606	0	0	0	0	3.4521	0.00027812	0.99972	0.00055625	0.0012889	FALSE
CGGTATGGCATGACCGAGAT	ACSF3	HGLibB_00550	19	28	0	0	56.978	82.224	0	0	0	0	2.9176	0.0017639	0.99824	0.0035278	0.0052737	FALSE
CTCCCGCTGCACCACGTCCA	ACSF3	HGLibB_00551	83	98	0	0	248.904	287.784	0	0	0	0	4.2324	1.1563e-05	0.99999	2.3125e-05	0.00014259	FALSE
GGGTCTCGTGGCGTACCAGA	ACSL1	HGLibB_00552	18	27	0	0	53.9792	79.2874	0	0	0	0	2.8866	0.0019472	0.99805	0.0038944	0.0057098	FALSE
GGTTTCCGAGAGCCTAAACA	ACSL1	HGLibB_00553	26	15	0	0	77.9699	44.0486	0	0	0	0	2.8274	0.0023463	0.99765	0.0046927	0.0066614	FALSE
AACCAGACCAACCCTATGAA	ACSL1	HGLibB_00554	35	120	0	0	104.96	352.389	0	0	0	0	3.5461	0.00019549	0.9998	0.00039098	0.00099764	FALSE
TCACATAGTAACATTATTGC	ACSL3	HGLibB_00555	25	7	0	0	74.9711	20.556	0	0	0	0	2.6728	0.0037608	0.99624	0.0075217	0.0099096	FALSE
TAACATACCCATGCTGGCCT	ACSL3	HGLibB_00556	46	35	0	0	137.947	102.78	0	0	0	0	3.3559	0.00039555	0.9996	0.00079111	0.0016675	FALSE
GCAATGGTTTGCTATGAGGT	ACSL3	HGLibB_00557	9	24	0	0	26.9896	70.4777	0	0	0	0	2.6794	0.0036875	0.99631	0.0073749	0.0097321	FALSE
AGGAAAGTTGTACTTAAAGC	ACSL4	HGLibB_00558	19	7	0	0	56.978	20.556	0	0	0	0	2.5488	0.0054053	0.99459	0.010811	0.013564	FALSE
CTGTGAATCTCAAATCCTTC	ACSL4	HGLibB_00559	58	94	0	0	173.933	276.038	0	0	0	0	4.0086	3.054e-05	0.99997	6.108e-05	0.00027329	FALSE
CATGCAATCAGTAGAAGAGT	ACSL4	HGLibB_00560	81	70	0	208	242.906	205.56	0	431.722	0	2.10022	0.21701	0.4141	0.5859	0.8282	0.83012	FALSE
CAAAGAGGACTCGCTGTGTC	ACSL5	HGLibB_00561	34	28	0	0	101.961	82.224	0	0	0	0	3.1279	0.00088029	0.99912	0.0017606	0.0030467	FALSE
AGAAGAGGTAAGACGGGTTG	ACSL5	HGLibB_00562	68	48	0	0	203.921	140.955	0	0	0	0	3.7066	0.00010503	0.99989	0.00021006	0.00063885	FALSE
TTTGTAAGATAGCCATCTGT	ACSL5	HGLibB_00563	26	17	0	0	77.9699	49.9217	0	0	0	0	2.86	0.0021179	0.99788	0.0042359	0.0061233	FALSE
GGCCTGCTACACATATTCCA	ACSL6	HGLibB_00564	4	22	0	0	11.9954	64.6046	0	0	0	0	2.5351	0.0056211	0.99438	0.011242	0.01402	FALSE
AGCCTAAGCAGCCTTACCAG	ACSL6	HGLibB_00565	50	29	0	0	149.942	85.1606	0	0	0	0	3.3334	0.00042903	0.99957	0.00085805	0.0017723	FALSE
CCTCCTGGTAGGACAGCCAC	ACSL6	HGLibB_00566	5	6	0	0	14.9942	17.6194	0	0	0	0	2.1025	0.017754	0.98225	0.035508	0.039905	FALSE
ACAGGTCTGTGTGAAGACGT	ACSM1	HGLibB_00567	111	69	0	0	332.872	202.623	0	0	0	0	4.2298	1.1697e-05	0.99999	2.3393e-05	0.00014368	FALSE
AGGGTTGTAAGGCCAACCCA	ACSM1	HGLibB_00568	43	28	0	0	128.95	82.224	0	0	0	0	3.2401	0.00059742	0.9994	0.0011948	0.0022697	FALSE
CAAGGTCTTTGACTTAACAC	ACSM1	HGLibB_00569	135	122	0	0	404.844	358.262	0	0	0	0	4.7397	1.0704e-06	1	2.1408e-06	2.8852e-05	FALSE
AACGTCCTCTCGGGAGCCTG	ACSM2A	HGLibB_00570	65	24	0	0	194.925	70.4777	0	0	0	0	3.3378	0.00042224	0.99958	0.00084449	0.0017537	FALSE
TGTCTGAGAAAAGCTGTGAT	ACSM2A	HGLibB_00571	45	54	0	0	134.948	158.575	0	0	0	0	3.5429	0.00019788	0.9998	0.00039577	0.0010058	FALSE
AGTAGCTTAATTCTCAGAGA	ACSM2A	HGLibB_00572	16	79	0	0	47.9815	231.989	0	0	0	0	3.1753	0.0007484	0.99925	0.0014968	0.0026995	FALSE
TTAGGTCTCATCTTTATGCC	ACSM2B	HGLibB_00573	140	359	15	0	419.838	1054.23	31.8491	0	0.0758604	0	3.7142	0.00010194	0.9999	0.00020388	0.00062601	FALSE
ATCCACCACTCATCACTGTG	ACSM2B	HGLibB_00574	263	233	0	0	788.696	684.221	0	0	0	0	5.9594	1.2656e-09	1	2.5312e-09	3.3633e-07	FALSE
AGCTTACCCAGCATCCATCT	ACSM2B	HGLibB_00575	190	144	0	0	569.78	422.866	0	0	0	0	5.1823	1.0961e-07	1	2.1921e-07	6.6135e-06	FALSE
TTACTAACCTGTTCGCAGAC	ACSM3	HGLibB_00576	48	31	0	0	143.944	91.0337	0	0	0	0	3.3334	0.000429	0.99957	0.00085801	0.0017723	FALSE
GTTCTCTGATACAATCAGCT	ACSM3	HGLibB_00577	16	47	0	0	47.9815	138.019	0	0	0	0	3.1098	0.0009361	0.99906	0.0018722	0.0031988	FALSE
GGCATGACGTAGCATCTTCC	ACSM3	HGLibB_00578	3	37	0	0	8.99653	108.653	0	0	0	0	2.6894	0.0035795	0.99642	0.0071589	0.0095084	FALSE
TCAACCTACCTGGACATCAT	ACSM4	HGLibB_00579	176	160	0	0	527.796	469.852	0	0	0	0	5.1913	1.0441e-07	1	2.0881e-07	6.4165e-06	FALSE
TGGGCAGAATCACGGCCAAA	ACSM4	HGLibB_00580	135	138	0	74	404.844	405.247	0	153.594	0	0.379012	3.4105	0.00032421	0.99968	0.00064843	0.0014413	FALSE
TGAAGTCCTCAGATATCATA	ACSM4	HGLibB_00581	35	66	0	0	104.96	193.814	0	0	0	0	3.5596	0.00018568	0.99981	0.00037137	0.00095901	FALSE
GAGAAGTGGAAACACCAGAC	ACSM5	HGLibB_00582	2	16	0	0	5.99769	46.9852	0	0	0	0	2.3373	0.009713	0.99029	0.019426	0.022832	FALSE
GCTGTGTCCCAACCATCTTT	ACSM5	HGLibB_00583	269	369	0	135	806.689	1083.6	0	280.204	0	0.258588	4.7221	1.167e-06	1	2.3339e-06	3.0547e-05	FALSE
CTGCACAAGCAGCCGAAAGA	ACSM5	HGLibB_00584	14	14	0	0	41.9838	41.112	0	0	0	0	2.5851	0.0048674	0.99513	0.0097347	0.012354	FALSE
TTCCTCCACTTCGCACCGCA	ACSS1	HGLibB_00585	88	159	0	0	263.898	466.915	0	0	0	0	4.5591	2.5682e-06	1	5.1364e-06	5.1923e-05	FALSE
GCCGGCCATGCGGTGCGAAG	ACSS1	HGLibB_00586	32	75	0	0	95.963	220.243	0	0	0	0	3.5621	0.00018395	0.99982	0.00036791	0.00095302	FALSE
TGGCGCGGGACACTCTCGTG	ACSS1	HGLibB_00587	74	86	0	0	221.914	252.545	0	0	0	0	4.0749	2.3013e-05	0.99998	4.6026e-05	0.00022532	FALSE
GACTACATCCAGAATGCACC	ACSS2	HGLibB_00588	2	0	0	0	5.99769	0	0	0	0	#DIV/0!	1.3538	0.087906	0.91209	0.17581	0.18535	FALSE
GCTCAGAATGACCATGACCT	ACSS2	HGLibB_00589	38	68	0	0	113.956	199.687	0	0	0	0	3.6088	0.0001538	0.99985	0.00030759	0.00083973	FALSE
TACAACTTTGATGTGACTAA	ACSS2	HGLibB_00590	191	122	0	0	572.779	358.262	0	0	0	0	5.039	2.3402e-07	1	4.6805e-07	1.0798e-05	FALSE
GTTGCTTTAGTGTTTGTAAC	ACSS3	HGLibB_00591	102	142	0	0	305.882	416.993	0	0	0	0	4.6561	1.6109e-06	1	3.2219e-06	3.8079e-05	FALSE
GTTGATCGTCATATTGAAAA	ACSS3	HGLibB_00592	0	8	0	0	0	23.4926	0	0	#DIV/0!	0	1.9362	0.026421	0.97358	0.052843	0.058019	FALSE
TGTGTAGGAGGCGGTTCCTT	ACSS3	HGLibB_00593	4	11	0	0	11.9954	32.3023	0	0	0	0	2.2423	0.01247	0.98753	0.02494	0.028698	FALSE
GTTGTGGGTGACGCCGTCGC	ACTA1	HGLibB_00594	11	14	0	0	32.9873	41.112	0	0	0	0	2.5187	0.0058902	0.99411	0.01178	0.014597	FALSE
CAACGTGCCCGCCATGTACG	ACTA1	HGLibB_00595	134	249	0	0	401.845	731.206	0	0	0	0	4.9164	4.4078e-07	1	8.8155e-07	1.6371e-05	FALSE
CAACGAGCGCTTCCGCTGCC	ACTA1	HGLibB_00596	16	0	0	0	47.9815	0	0	0	0	#DIV/0!	2.2678	0.011671	0.98833	0.023343	0.026994	FALSE
CTGAAGTACCCGATAGAACA	ACTA2	HGLibB_00597	61	23	0	0	182.929	67.5412	0	0	0	0	3.3199	0.00045018	0.99955	0.00090036	0.0018342	FALSE
TCAGGGGTGCCTCCGTGAGC	ACTA2	HGLibB_00598	26	4	0	0	77.9699	11.7463	0	0	0	0	2.5992	0.0046722	0.99533	0.0093444	0.011941	FALSE
TTGTCTCCCAGGCATCGTGC	ACTA2	HGLibB_00599	22	47	2	0	65.9746	138.019	4.24654	0	0.0643664	0	2.8119	0.0024626	0.99754	0.0049253	0.0069487	FALSE
CGTACAGGGATAGCACAGCC	ACTB	HGLibB_00600	0	0	0	0	0	0	0	0	#DIV/0!	#DIV/0!	1.0481	0.14731	0.85269	0.29461	0.29829	FALSE
CACCTTGATCTTCATTGTGC	ACTB	HGLibB_00601	57	48	0	0	170.934	140.955	0	0	0	0	3.6022	0.00015776	0.99984	0.00031551	0.00085527	FALSE
CTCTCAGGCATGGAGTCCTG	ACTB	HGLibB_00602	0	2	0	0	0	5.87314	0	0	#DIV/0!	0	1.354	0.087865	0.91214	0.17573	0.18535	FALSE
TCGAGGACGCCCTATCATGG	ACTBL2	HGLibB_00603	158	178	0	2	473.817	522.71	0	4.15118	0	0.00794164	5.1115	1.5977e-07	1	3.1953e-07	8.4713e-06	FALSE
GGAAGTTCATAGCTCCGTTC	ACTBL2	HGLibB_00604	54	105	0	0	161.938	308.34	0	0	0	0	4.0405	2.6665e-05	0.99997	5.333e-05	0.00024932	FALSE
TCGGAAGCGTTCATTCCCAA	ACTBL2	HGLibB_00605	55	119	0	0	164.936	349.452	0	0	0	0	3.9931	3.2601e-05	0.99997	6.5202e-05	0.00028608	FALSE
GTGTGACATTGATATCCGCA	ACTC1	HGLibB_00606	18	100	0	0	53.9792	293.657	0	0	0	0	3.2422	0.00059302	0.99941	0.001186	0.0022614	FALSE
CTACAACTCACCAATGAAGG	ACTC1	HGLibB_00607	6	8	0	0	17.9931	23.4926	0	0	0	0	2.2073	0.013648	0.98635	0.027296	0.031171	FALSE
GTGCTATCCCTGTATGCTTC	ACTC1	HGLibB_00608	113	91	0	0	338.869	267.228	0	0	0	0	4.397	5.4874e-06	0.99999	1.0975e-05	8.6093e-05	FALSE
CCCCTAGGTATGGAATCTTG	ACTG1	HGLibB_00609	8	8	0	0	23.9907	23.4926	0	0	0	0	2.2754	0.01144	0.98856	0.02288	0.026476	FALSE
CAACACCTACCCAGGAAGGA	ACTG1	HGLibB_00610	0	0	0	0	0	0	0	0	#DIV/0!	#DIV/0!	1.0481	0.14731	0.85269	0.29461	0.29829	FALSE
AGCTGTAGCCTCGCTCAGTG	ACTG1	HGLibB_00611	21	116	0	0	62.9757	340.642	0	0	0	0	3.3215	0.0004477	0.99955	0.00089541	0.0018286	FALSE
TGAGCACGCACCTGGTGGCG	ACTG2	HGLibB_00612	0	0	0	0	0	0	0	0	#DIV/0!	#DIV/0!	1.0481	0.14731	0.85269	0.29461	0.29829	FALSE
TCTGTCCACAGGCATCGTCC	ACTG2	HGLibB_00613	87	11	0	0	260.899	32.3023	0	0	0	0	3.1007	0.00096522	0.99903	0.0019304	0.0032711	FALSE
GGTCACGGCCAGCCAAGTCC	ACTG2	HGLibB_00614	0	5	0	0	0	14.6829	0	0	#DIV/0!	0	1.7476	0.040269	0.95973	0.080538	0.086781	FALSE
CCACGAGTGACCCGCGTAGA	ACTL10	HGLibB_00615	47	18	0	0	140.946	52.8583	0	0	0	0	3.1619	0.00078369	0.99922	0.0015674	0.0027929	FALSE
ACATGGCCCGAGTTATCCAG	ACTL10	HGLibB_00616	64	20	0	16	191.926	58.7314	0	33.2094	0	0.565445	2.2296	0.012886	0.98711	0.025772	0.029586	FALSE
GGGCCGCGTAGCCGTGCCGC	ACTL10	HGLibB_00617	0	29	0	0	0	85.1606	0	0	#DIV/0!	0	2.5142	0.0059646	0.99404	0.011929	0.014765	FALSE
GTACCGAAGCTTGAAAATCC	ACTL6A	HGLibB_00618	1	0	0	0	2.99884	0	0	0	0	#DIV/0!	1.0481	0.14731	0.85269	0.29461	0.29829	FALSE
TCTCAGGAAGCTGTTCGTGA	ACTL6A	HGLibB_00619	13	32	0	0	38.985	93.9703	0	0	0	0	2.8866	0.0019469	0.99805	0.0038938	0.0057098	FALSE
TTACTCACAGTGTGTTATCC	ACTL6A	HGLibB_00620	3	48	0	0	8.99653	140.955	0	0	0	0	2.7806	0.0027129	0.99729	0.0054258	0.0075299	FALSE
GGCTCCTTCTCAGTCCGCGC	ACTL6B	HGLibB_00621	9	37	0	0	26.9896	108.653	0	0	0	0	2.8559	0.0021455	0.99785	0.0042911	0.0061946	FALSE
TCCCCGCACAGATGAGGTGG	ACTL6B	HGLibB_00622	58	16	387	0	173.933	46.9852	821.706	0	4.72427	0	1.2481	0.8422	0.1578	0.31561	0.31932	TRUE
GCAGGGCATTGGTGTCGATG	ACTL6B	HGLibB_00623	52	15	0	0	155.94	44.0486	0	0	0	0	3.0894	0.0010028	0.999	0.0020056	0.0033766	FALSE
CAAAGGATAACCCTCGTAGA	ACTL7A	HGLibB_00624	46	7	0	0	137.947	20.556	0	0	0	0	2.8652	0.0020839	0.99792	0.0041678	0.0060467	FALSE
CGTGTTCCTCGTACTCAAAG	ACTL7A	HGLibB_00625	119	83	0	0	356.862	243.735	0	0	0	0	4.3854	5.7891e-06	0.99999	1.1578e-05	8.9436e-05	FALSE
GTGTCCCAATGACACCCCGC	ACTL7A	HGLibB_00626	14	69	0	0	41.9838	202.623	0	0	0	0	3.1136	0.00092411	0.99908	0.0018482	0.0031634	FALSE
ATCCGAGGGCGACGTGCTGC	ACTL7B	HGLibB_00627	23	37	0	0	68.9734	108.653	0	0	0	0	3.1018	0.00096173	0.99904	0.0019235	0.0032613	FALSE
GCCCGGCAGCACGTCGCCCT	ACTL7B	HGLibB_00628	67	99	0	0	200.923	290.721	0	0	0	0	4.1191	1.9015e-05	0.99998	3.803e-05	0.00019857	FALSE
ATAGTGATGAGTTTGCCGTC	ACTL7B	HGLibB_00629	46	29	0	0	137.947	85.1606	0	0	0	0	3.2874	0.00050555	0.99949	0.0010111	0.0019987	FALSE
CACACGCCTACGGGCATAGC	ACTL8	HGLibB_00630	22	7	0	0	65.9746	20.556	0	0	0	0	2.613	0.0044879	0.99551	0.0089759	0.011545	FALSE
ACGGATTCCACAATGGCCCG	ACTL8	HGLibB_00631	9	48	0	0	26.9896	140.955	0	0	0	0	2.9208	0.0017455	0.99825	0.003491	0.0052366	FALSE
CCGCTCGATGGGGTAGCTAA	ACTL8	HGLibB_00632	17	29	0	0	50.9803	85.1606	0	0	0	0	2.9022	0.0018528	0.99815	0.0037056	0.0054862	FALSE
CCTGCGCAGCGGCATCGTCG	ACTL9	HGLibB_00633	33	33	0	0	98.9618	96.9069	0	0	0	0	3.1789	0.00073924	0.99926	0.0014785	0.0026703	FALSE
CCACGACGATGCCGCTGCGC	ACTL9	HGLibB_00634	26	25	0	0	77.9699	73.4143	0	0	0	0	2.9771	0.0014548	0.99855	0.0029096	0.0045093	FALSE
GTCCGCTTGTACTCCTGCTC	ACTL9	HGLibB_00635	74	111	0	0	221.914	325.96	0	0	0	0	4.2594	1.0251e-05	0.99999	2.0502e-05	0.00013131	FALSE
TGGCATACTCCAAGTACAGC	ACTN1	HGLibB_00636	149	69	399	6	446.828	202.623	847.185	12.4535	1.896	0.0614614	0.41352	0.6192	0.3808	0.7616	0.76407	TRUE
TAACTCCCACCTCCGGAAGG	ACTN1	HGLibB_00637	79	68	0	0	236.909	199.687	0	0	0	0	3.9814	3.4255e-05	0.99997	6.851e-05	0.0002948	FALSE
GCTGGCCTCACCGTCAGTCC	ACTN1	HGLibB_00638	24	18	0	0	71.9722	52.8583	0	0	0	0	2.8439	0.0022285	0.99777	0.004457	0.0063856	FALSE
AAAGGCTGCCCAAACCTGAC	ACTN2	HGLibB_00639	56	46	0	0	167.935	135.082	0	0	0	0	3.5728	0.00017662	0.99982	0.00035325	0.00092656	FALSE
TATCCTGAATAGCAAAGCGA	ACTN2	HGLibB_00640	80	8	0	0	239.907	23.4926	0	0	0	0	3.0317	0.0012158	0.99878	0.0024317	0.0039153	FALSE
CCTCTCACCTTCAGCGCCAA	ACTN2	HGLibB_00641	52	40	0	0	155.94	117.463	0	0	0	0	3.4711	0.00025918	0.99974	0.00051836	0.001222	FALSE
CAACAATGTGAACAAAGCGC	ACTN4	HGLibB_00642	23	13	0	0	68.9734	38.1754	0	0	0	0	2.7412	0.0030609	0.99694	0.0061218	0.0083141	FALSE
ACTCTCATCTTCCCCCGCTC	ACTN4	HGLibB_00643	85	121	1	0	254.902	355.325	2.12327	0	0.00832977	0	4.4064	5.2553e-06	0.99999	1.0511e-05	8.37e-05	FALSE
CATCCTTAGGTTCGCCATCC	ACTN4	HGLibB_00644	88	95	0	0	263.898	278.974	0	0	0	0	4.2471	1.0829e-05	0.99999	2.1658e-05	0.00013627	FALSE
CCTAGTGTGATAAAAAGAGC	ACTR10	HGLibB_00645	12	15	0	0	35.9861	44.0486	0	0	0	0	2.5636	0.0051803	0.99482	0.010361	0.01304	FALSE
AATGTTGACTATCCATTAGA	ACTR10	HGLibB_00646	4	2	0	0	11.9954	5.87314	0	0	0	0	1.827	0.033848	0.96615	0.067696	0.073377	FALSE
CTTACCTGAAATATAGTATG	ACTR10	HGLibB_00647	12	0	0	0	35.9861	0	0	0	0	#DIV/0!	2.1397	0.016189	0.98381	0.032379	0.036573	FALSE
GCTTTCAATCCGCTATCCCA	ACTR1A	HGLibB_00648	37	4	0	0	110.957	11.7463	0	0	0	0	2.7213	0.0032515	0.99675	0.006503	0.0087504	FALSE
GGTTTAAAGGCGCCTCAGTC	ACTR1A	HGLibB_00649	61	29	0	0	182.929	85.1606	0	0	0	0	3.4535	0.00027667	0.99972	0.00055333	0.001283	FALSE
AGCATGGCATCGTCAAGGAT	ACTR1A	HGLibB_00650	3	0	0	0	8.99653	0	0	0	0	#DIV/0!	1.5277	0.063293	0.93671	0.12659	0.13446	FALSE
AGCACGGCGTGGTGCGAGAC	ACTR1B	HGLibB_00651	0	0	0	0	0	0	0	0	#DIV/0!	#DIV/0!	1.0481	0.14731	0.85269	0.29461	0.29829	FALSE
GAACAGGGCCGGCACGTTGA	ACTR1B	HGLibB_00652	12	25	0	0	35.9861	73.4143	0	0	0	0	2.7532	0.0029505	0.99705	0.0059011	0.0080636	FALSE
GGTTCGGGGGTGATTAAAGC	ACTR1B	HGLibB_00653	40	11	0	0	119.954	32.3023	0	0	0	0	2.9283	0.0017042	0.9983	0.0034085	0.0051346	FALSE
GATTTCAATGTTTCCCACTT	ACTR2	HGLibB_00654	68	28	0	0	203.921	82.224	0	0	0	0	3.444	0.0002866	0.99971	0.0005732	0.001318	FALSE
CGTACAAAGTCAGAACTGCC	ACTR2	HGLibB_00655	0	30	0	0	0	88.0972	0	0	#DIV/0!	0	2.5287	0.0057237	0.99428	0.011447	0.014267	FALSE
CTACATATACACCGGAAAAC	ACTR2	HGLibB_00656	44	5	0	0	131.949	14.6829	0	0	0	0	2.8034	0.0025281	0.99747	0.0050561	0.0070886	FALSE
CATACCTTTGTTGCATATGT	ACTR3	HGLibB_00657	118	51	0	0	353.864	149.765	0	0	0	0	3.8653	5.5483e-05	0.99994	0.00011097	0.00040988	FALSE
ACGTCCAAAGTCCCTGAACA	ACTR3	HGLibB_00658	29	54	0	0	86.9665	158.575	0	0	0	0	3.3745	0.00036972	0.99963	0.00073944	0.0015851	FALSE
GCTATAAATACCTTGTAGAG	ACTR3	HGLibB_00659	28	2	0	0	83.9676	5.87314	0	0	0	0	2.5651	0.005157	0.99484	0.010314	0.013038	FALSE
TACTCACCATTAAAAAATAA	ACTR3B	HGLibB_00660	40	76	0	0	119.954	223.179	0	0	0	0	3.7006	0.00010755	0.99989	0.00021511	0.00065004	FALSE
CTCCAGTGGCCGATACGACA	ACTR3B	HGLibB_00661	22	53	0	7	65.9746	155.638	0	14.5291	0	0.0933518	2.697	0.0034986	0.9965	0.0069972	0.0093101	FALSE
TGAACTGCAATGTAGAGTCC	ACTR3B	HGLibB_00662	6	14	0	0	17.9931	41.112	0	0	0	0	2.3938	0.0083378	0.99166	0.016676	0.019887	FALSE
TGCTTACCACTGGGATAACA	ACTR3C	HGLibB_00663	50	59	0	0	149.942	173.258	0	0	0	0	3.6377	0.00013755	0.99986	0.0002751	0.0007755	FALSE
TAGGCAGAAGGTTATGTAAT	ACTR3C	HGLibB_00664	24	77	0	0	71.9722	226.116	0	0	0	0	3.3517	0.00040154	0.9996	0.00080309	0.0016845	FALSE
ATCAAACACATCCCGATTGC	ACTR3C	HGLibB_00665	36	11	0	0	107.958	32.3023	0	0	0	0	2.9043	0.0018402	0.99816	0.0036804	0.0054654	FALSE
CCAAAGAACTCGATGTGCAG	ACTR5	HGLibB_00666	26	35	0	0	77.9699	102.78	0	0	0	0	3.1149	0.00091993	0.99908	0.0018399	0.0031512	FALSE
TGTCTACCACATCCACCTCG	ACTR5	HGLibB_00667	145	114	0	0	434.832	334.769	0	0	0	0	4.754	9.9703e-07	1	1.9941e-06	2.7517e-05	FALSE
CCACTGCACATCGAGTTCTT	ACTR5	HGLibB_00668	134	154	0	0	401.845	452.232	0	0	0	0	4.922	4.2828e-07	1	8.5656e-07	1.6058e-05	FALSE
AGATGTATGCTATGTGTCTC	ACTR6	HGLibB_00669	121	90	0	0	362.86	264.291	0	0	0	0	4.4452	4.3897e-06	1	8.7795e-06	7.4377e-05	FALSE
TCCCCTTGCAGGATAAATGT	ACTR6	HGLibB_00670	18	0	0	0	53.9792	0	0	0	0	#DIV/0!	2.3195	0.010183	0.98982	0.020367	0.023873	FALSE
TGTTAGGCAGCTACATGTTA	ACTR6	HGLibB_00671	0	12	0	0	0	35.2389	0	0	#DIV/0!	0	2.1273	0.016697	0.9833	0.033394	0.037599	FALSE
TCTTCTCCTACTAAATACTC	ACTR8	HGLibB_00672	62	31	0	13	185.928	91.0337	0	26.9826	0	0.296403	2.5103	0.0060311	0.99397	0.012062	0.014923	FALSE
AAATGGTGGATCAAGCAATA	ACTR8	HGLibB_00673	72	59	0	0	215.917	173.258	0	0	0	0	3.8381	6.1985e-05	0.99994	0.00012397	0.00044159	FALSE
CGAACCTGTTCAGGGGACAC	ACTR8	HGLibB_00674	2	7	0	0	5.99769	20.556	0	0	0	0	2.009	0.022266	0.97773	0.044532	0.049338	FALSE
CCATGTCATCAGCTCCGTCT	ACTRT1	HGLibB_00675	219	183	2	0	656.747	537.393	4.24654	0	0.00646603	0	5.4527	2.4811e-08	1	4.9622e-08	2.456e-06	FALSE
TTGCACTACCCCATTGAGCG	ACTRT1	HGLibB_00676	232	156	0	27	695.732	458.105	0	56.0409	0	0.122332	4.6359	1.7765e-06	1	3.5531e-06	4.0754e-05	FALSE
TGTTACCAGTCCACGCTCAA	ACTRT1	HGLibB_00677	209	203	0	0	626.758	596.124	0	0	0	0	5.5735	1.2486e-08	1	2.4971e-08	1.5436e-06	FALSE
TGATGTCCCTGCCCGCCACG	ACTRT2	HGLibB_00678	187	22	0	0	560.784	64.6046	0	0	0	0	3.3741	0.00037035	0.99963	0.0007407	0.001587	FALSE
GGAGTTTGGACCCCGGCACA	ACTRT2	HGLibB_00679	15	0	0	0	44.9827	0	0	0	0	#DIV/0!	2.2392	0.01257	0.98743	0.02514	0.028895	FALSE
GAGCCCCGGGCTCTCGAATA	ACTRT2	HGLibB_00680	7	0	0	0	20.9919	0	0	0	0	#DIV/0!	1.8952	0.029035	0.97097	0.058069	0.063374	FALSE
TCCGTGTCATATGAACCTTG	ACTRT3	HGLibB_00681	96	144	0	0	287.889	422.866	0	0	0	0	4.6306	1.8228e-06	1	3.6457e-06	4.1324e-05	FALSE
GGGCGGGCTAGAACTCTGCG	ACTRT3	HGLibB_00682	30	5	0	0	89.9653	14.6829	0	0	0	0	2.6791	0.0036905	0.99631	0.0073811	0.0097379	FALSE
CGCAGAGTTCTAGCCCGCCC	ACTRT3	HGLibB_00683	64	54	0	22	191.926	158.575	0	45.6629	0	0.287958	2.7326	0.0031415	0.99686	0.006283	0.0085047	FALSE
CAAGCCGTGGAGTGCTGCCA	ACVR1	HGLibB_00684	103	51	0	0	308.881	149.765	0	0	0	0	3.9341	4.1755e-05	0.99996	8.351e-05	0.00033691	FALSE
AGTCACTTACCTTCCATACT	ACVR1	HGLibB_00685	314	184	0	0	941.637	540.329	0	0	0	0	5.2929	6.0209e-08	1	1.2042e-07	4.5097e-06	FALSE
TGCTCTCCCCTCCCCTAGTA	ACVR1	HGLibB_00686	263	214	0	0	788.696	628.426	0	0	0	0	5.8761	2.1004e-09	1	4.2009e-09	4.7623e-07	FALSE
GCTACACTGACTACTGCAAC	ACVR1B	HGLibB_00687	58	103	0	0	173.933	302.467	0	0	0	0	4.0776	2.2748e-05	0.99998	4.5496e-05	0.00022365	FALSE
CCTCTTTGTCCAGCGCACAG	ACVR1B	HGLibB_00688	88	156	0	15	263.898	458.105	0	31.1338	0	0.0679622	3.8369	6.2308e-05	0.99994	0.00012462	0.00044375	FALSE
GAGCTGGTAGGCATCATCGC	ACVR1B	HGLibB_00689	0	7	0	0	0	20.556	0	0	#DIV/0!	0	1.8954	0.029017	0.97098	0.058034	0.063374	FALSE
TGCAAGGACGATTGTGCTTC	ACVR1C	HGLibB_00690	159	49	0	0	476.816	143.892	0	0	0	0	3.7039	0.00010616	0.99989	0.00021232	0.00064373	FALSE
AAGACTTGAGCATTCAGTTC	ACVR1C	HGLibB_00691	55	25	0	0	164.936	73.4143	0	0	0	0	3.3446	0.00041199	0.99959	0.00082398	0.0017198	FALSE
GCATCAGTCATGCTAACCAA	ACVR1C	HGLibB_00692	52	26	0	0	155.94	76.3509	0	0	0	0	3.322	0.00044692	0.99955	0.00089383	0.0018259	FALSE
CCACATATTCGTTAAGCAAC	ACVR2A	HGLibB_00693	57	58	0	26	170.934	170.321	0	53.9653	0	0.316844	2.506	0.0061055	0.99389	0.012211	0.015099	FALSE
CGCTGTGTGACTTCCATCTC	ACVR2A	HGLibB_00694	164	119	0	0	491.81	349.452	0	0	0	0	4.8965	4.8783e-07	1	9.7565e-07	1.7399e-05	FALSE
CAGCAACAAAAATATACTTC	ACVR2A	HGLibB_00695	41	18	0	0	122.953	52.8583	0	0	0	0	3.0928	0.00099133	0.99901	0.0019827	0.003344	FALSE
CGGCGCACAGCGATCCCCAG	ACVR2B	HGLibB_00696	38	22	0	0	113.956	64.6046	0	0	0	0	3.1061	0.00094792	0.99905	0.0018958	0.0032309	FALSE
CACAGCAGCAGAAGTACACC	ACVR2B	HGLibB_00697	30	14	0	0	89.9653	41.112	0	0	0	0	2.876	0.002014	0.99799	0.004028	0.0058759	FALSE
ACGCTTCACTCATTTGCCAG	ACVR2B	HGLibB_00698	20	29	0	0	59.9769	85.1606	0	0	0	0	2.9477	0.0016005	0.9984	0.0032011	0.0048736	FALSE
CCCGCCACACTTCGCCATAG	ACVRL1	HGLibB_00699	145	113	0	0	434.832	331.833	0	0	0	0	4.7479	1.0279e-06	1	2.0558e-06	2.8126e-05	FALSE
TGGGCCCTCACCATTCACGA	ACVRL1	HGLibB_00700	100	30	0	0	299.884	88.0972	0	0	0	0	3.4548	0.0002753	0.99972	0.0005506	0.0012787	FALSE
CTTGAAGTCGCGGTGGGCAA	ACVRL1	HGLibB_00701	14	0	0	0	41.9838	0	0	0	0	#DIV/0!	2.2086	0.013601	0.9864	0.027202	0.031118	FALSE
GGTCACCCTAGAGTTTGCTC	ACY1	HGLibB_00702	2	17	0	0	5.99769	49.9217	0	0	0	0	2.3625	0.0090772	0.99092	0.018154	0.021461	FALSE
CCTGGGCTGTCAGAAAGTAG	ACY1	HGLibB_00703	35	49	0	0	104.96	143.892	0	0	0	0	3.3855	0.00035524	0.99964	0.00071049	0.00154	FALSE
TGACCCCCTCGCCAGCTGCC	ACY1	HGLibB_00704	152	40	0	0	455.824	117.463	0	0	0	0	3.5731	0.00017638	0.99982	0.00035276	0.00092656	FALSE
TCTTCCTGTACCAGCGGTCT	ACY3	HGLibB_00705	188	130	0	0	563.783	381.754	0	0	0	0	5.0964	1.7307e-07	1	3.4615e-07	8.8512e-06	FALSE
GTCACCTCATATGGGTCGTC	ACY3	HGLibB_00706	33	42	0	0	98.9618	123.336	0	0	0	0	3.2836	0.00051241	0.99949	0.0010248	0.002018	FALSE
GGTGCATGGCAAAGACTTCG	ACY3	HGLibB_00707	120	24	0	0	359.861	70.4777	0	0	0	0	3.3463	0.00040949	0.99959	0.00081898	0.001714	FALSE
AGCTTTGCTACCAGTTATGC	ACYP1	HGLibB_00708	1	3	0	0	2.99884	8.80972	0	0	0	0	1.6512	0.049353	0.95065	0.098706	0.10567	FALSE
AGGAAACACCCTGATATCAG	ACYP1	HGLibB_00709	126	63	0	0	377.854	185.004	0	0	0	0	4.1073	2.0018e-05	0.99998	4.0036e-05	0.00020547	FALSE
GCTTCCAACCTTGCTCAGCC	ACYP2	HGLibB_00710	49	43	0	0	146.943	126.273	0	0	0	0	3.4711	0.00025916	0.99974	0.00051833	0.001222	FALSE
TGGGTGAAGAATACCAGCAA	ACYP2	HGLibB_00711	60	7	0	0	179.931	20.556	0	0	0	0	2.9404	0.001639	0.99836	0.003278	0.0049786	FALSE
ATGGAATTGACTTTGTCTTC	ACYP2	HGLibB_00712	147	181	0	0	440.83	531.52	0	0	0	0	5.1443	1.3426e-07	1	2.6851e-07	7.5687e-06	FALSE
AGGCATGTAGTAGTCAAACT	ADA	HGLibB_00713	55	13	0	0	164.936	38.1754	0	0	0	0	3.0469	0.0011559	0.99884	0.0023118	0.0037625	FALSE
AGCCCCTCTGCTGTGTTAGC	ADA	HGLibB_00714	2	41	0	0	5.99769	120.399	0	0	0	0	2.7003	0.0034643	0.99654	0.0069286	0.009233	FALSE
TTACCTGCCATAGTATAAGA	ADA	HGLibB_00715	40	21	0	0	119.954	61.668	0	0	0	0	3.1192	0.00090677	0.99909	0.0018135	0.0031221	FALSE
CCTGAAATATAGCAGTTCAT	ADAD1	HGLibB_00716	167	99	0	0	500.807	290.721	0	0	0	0	4.6949	1.3337e-06	1	2.6674e-06	3.3415e-05	FALSE
CCAATGAACTGCTATATTTC	ADAD1	HGLibB_00717	83	128	0	0	248.904	375.881	0	0	0	0	4.4408	4.4805e-06	1	8.9611e-06	7.5367e-05	FALSE
TATGTTTCAAAAGTACATTA	ADAD1	HGLibB_00718	42	125	0	0	125.951	367.072	0	0	0	0	3.6745	0.00011916	0.99988	0.00023832	0.00069922	FALSE
TTGCTATTCGCAGTGCCCGC	ADAD2	HGLibB_00719	71	54	0	0	212.918	158.575	0	0	0	0	3.7883	7.585e-05	0.99992	0.0001517	0.00050878	FALSE
CGGTTTGCCCAACTTGAGTC	ADAD2	HGLibB_00720	24	0	0	0	71.9722	0	0	0	0	#DIV/0!	2.4438	0.0072664	0.99273	0.014533	0.01757	FALSE
ACGCTGCGCAGCGCTGCTCA	ADAD2	HGLibB_00721	13	37	0	0	38.985	108.653	0	0	0	0	2.9626	0.0015252	0.99847	0.0030504	0.0046923	FALSE
CCCAGAAGAGAAAATGCTAC	ADAL	HGLibB_00722	35	25	0	0	104.96	73.4143	0	0	0	0	3.1017	0.00096204	0.99904	0.0019241	0.0032613	FALSE
CTATTCTGAATTGCCAAAAG	ADAL	HGLibB_00723	0	0	0	0	0	0	0	0	#DIV/0!	#DIV/0!	1.0481	0.14731	0.85269	0.29461	0.29829	FALSE
ATAAAAGAATTTGCAGATGA	ADAL	HGLibB_00724	22	16	0	0	65.9746	46.9852	0	0	0	0	2.7766	0.0027468	0.99725	0.0054937	0.007594	FALSE
CGTCTAGATTTCCATGCCCA	ADAM10	HGLibB_00725	142	123	0	0	425.836	361.198	0	0	0	0	4.7888	8.3911e-07	1	1.6782e-06	2.4835e-05	FALSE
TGATCTGCACAGCCCCCCTG	ADAM10	HGLibB_00726	273	202	0	0	818.684	593.188	0	0	0	0	5.8685	2.1983e-09	1	4.3967e-09	4.8551e-07	FALSE
TTAGACTATCCCCATAAATA	ADAM10	HGLibB_00727	47	72	0	0	140.946	211.433	0	0	0	0	3.7282	9.6425e-05	0.9999	0.00019285	0.00060205	FALSE
CGGAGCTCTCCCTAACCAGA	ADAM11	HGLibB_00728	4	34	0	0	11.9954	99.8435	0	0	0	0	2.6856	0.0036195	0.99638	0.0072389	0.0095709	FALSE
CTGGGATGACGAAACTCACC	ADAM11	HGLibB_00729	19	21	0	0	56.978	61.668	0	0	0	0	2.8108	0.002471	0.99753	0.004942	0.0069515	FALSE
CTTCAACTCAAACTTCACCC	ADAM11	HGLibB_00730	60	9	0	0	179.931	26.4291	0	0	0	0	2.9745	0.0014671	0.99853	0.0029343	0.004545	FALSE
TGCTGAATATTCGACTACAA	ADAM12	HGLibB_00731	52	72	0	0	155.94	211.433	0	0	0	0	3.7735	8.0493e-05	0.99992	0.00016099	0.00053028	FALSE
AGTGAAGAGCTTCGACTCCA	ADAM12	HGLibB_00732	85	43	0	0	254.902	126.273	0	0	0	0	3.8007	7.2144e-05	0.99993	0.00014429	0.00049207	FALSE
AGTCGAATATTCAGCACTTC	ADAM12	HGLibB_00733	69	66	0	0	206.92	193.814	0	0	0	0	3.8727	5.3819e-05	0.99995	0.00010764	0.00040051	FALSE
TGCCCATCGGGTGACCTGCC	ADAM15	HGLibB_00734	147	179	0	0	440.83	525.646	0	0	0	0	5.1352	1.4094e-07	1	2.8189e-07	7.8264e-06	FALSE
GGACGGTGACAGTCATATCC	ADAM15	HGLibB_00735	112	50	0	0	335.87	146.829	0	0	0	0	3.867	5.5081e-05	0.99994	0.00011016	0.00040761	FALSE
GCAGGTCACCCGATGGGCAC	ADAM15	HGLibB_00736	28	5	0	0	83.9676	14.6829	0	0	0	0	2.6564	0.0039495	0.99605	0.0078989	0.010327	FALSE
ATCTAATATCCAGCAGCATT	ADAM17	HGLibB_00737	78	28	0	0	233.91	82.224	0	0	0	0	3.4322	0.00029935	0.9997	0.0005987	0.0013584	FALSE
TAACATCATCATCTCTTATG	ADAM17	HGLibB_00738	101	196	0	0	302.883	575.568	0	0	0	0	4.5918	2.1977e-06	1	4.3954e-06	4.6671e-05	FALSE
AAAGCGAGTACACTGTAAAA	ADAM17	HGLibB_00739	34	54	0	0	101.961	158.575	0	0	0	0	3.4289	0.00030304	0.9997	0.00060608	0.0013705	FALSE
GCAGTCTTCCAAGCTCAGTG	ADAM18	HGLibB_00740	8	17	0	0	23.9907	49.9217	0	0	0	0	2.5187	0.0058895	0.99411	0.011779	0.014597	FALSE
TTCTGCATGTCACAGTTCCA	ADAM18	HGLibB_00741	6	32	0	0	17.9931	93.9703	0	0	0	0	2.7236	0.0032289	0.99677	0.0064579	0.0087083	FALSE
CTCGCCCTCCTCACTGAGCT	ADAM18	HGLibB_00742	205	110	0	0	614.763	323.023	0	0	0	0	4.6466	1.6873e-06	1	3.3746e-06	3.9358e-05	FALSE
ATCCACTCAAAGCTGAGCTC	ADAM19	HGLibB_00743	4	92	0	0	11.9954	270.165	0	0	0	0	3.0132	0.0012927	0.99871	0.0025854	0.0041135	FALSE
ATGAACTTATCATACCTCAG	ADAM19	HGLibB_00744	150	134	0	0	449.827	393.501	0	0	0	0	4.9005	4.7806e-07	1	9.5612e-07	1.7226e-05	FALSE
GATAAGTTCATGCTGCAGCT	ADAM19	HGLibB_00745	78	38	0	0	233.91	111.59	0	0	0	0	3.6972	0.00010898	0.99989	0.00021796	0.00065564	FALSE
ACCTGTGCAAATTACAGTTC	ADAM2	HGLibB_00746	44	5	0	0	131.949	14.6829	0	0	0	0	2.8034	0.0025281	0.99747	0.0050561	0.0070886	FALSE
TGCATTAAATTCACAGTATA	ADAM2	HGLibB_00747	110	59	0	0	329.873	173.258	0	0	0	0	4.0978	2.0851e-05	0.99998	4.1702e-05	0.00021082	FALSE
GAAAATACGGTCAATAATAA	ADAM2	HGLibB_00748	26	22	0	0	77.9699	64.6046	0	0	0	0	2.9377	0.0016532	0.99835	0.0033065	0.0050084	FALSE
CCATCAGCGGTTTGTTGAGC	ADAM20	HGLibB_00749	0	15	0	0	0	44.0486	0	0	#DIV/0!	0	2.2295	0.012889	0.98711	0.025778	0.029586	FALSE
ACTGCAGTTATGCCCAATAT	ADAM20	HGLibB_00750	135	148	0	0	404.844	434.613	0	0	0	0	4.8946	4.9246e-07	1	9.8493e-07	1.7502e-05	FALSE
CCGTAAGAAGTGTGCCAGTA	ADAM20	HGLibB_00751	134	47	0	0	401.845	138.019	0	0	0	0	3.7249	9.7698e-05	0.9999	0.0001954	0.00060757	FALSE
TCCTGAACGATTTCTCTCAA	ADAM21	HGLibB_00752	190	181	0	0	569.78	531.52	0	0	0	0	5.372	3.8938e-08	1	7.7876e-08	3.3457e-06	FALSE
CCCAATGACAAGCATAGAAC	ADAM21	HGLibB_00753	32	0	0	0	95.963	0	0	0	0	#DIV/0!	2.5646	0.0051645	0.99484	0.010329	0.01304	FALSE
GAGTGACTCTGATGTACACG	ADAM21	HGLibB_00754	35	40	0	0	104.96	117.463	0	0	0	0	3.2836	0.00051243	0.99949	0.0010249	0.002018	FALSE
TGTTGACCAAGCAAGCTTCC	ADAM22	HGLibB_00755	10	14	0	0	29.9884	41.112	0	0	0	0	2.4952	0.0062935	0.99371	0.012587	0.015468	FALSE
ATAGAGAGACACATTGAACA	ADAM22	HGLibB_00756	98	162	0	0	293.887	475.725	0	0	0	0	4.7542	9.9617e-07	1	1.9923e-06	2.7517e-05	FALSE
GTGTCTCTCTATGTATTCAG	ADAM22	HGLibB_00757	9	54	0	0	26.9896	158.575	0	0	0	0	2.9507	0.001585	0.99841	0.0031701	0.0048443	FALSE
TGGGAAACCACAGTACTCTA	ADAM23	HGLibB_00758	45	75	0	0	134.948	220.243	0	0	0	0	3.7374	9.2984e-05	0.99991	0.00018597	0.0005869	FALSE
TCATCATGAACCAGCTCTAG	ADAM23	HGLibB_00759	55	77	0	0	164.936	226.116	0	0	0	0	3.844	6.0517e-05	0.99994	0.00012103	0.00043451	FALSE
CAGAGGCGTCAAAGACTCCA	ADAM23	HGLibB_00760	4	76	0	0	11.9954	223.179	0	0	0	0	2.9524	0.0015766	0.99842	0.0031533	0.0048207	FALSE
AGTCTCCTCCTCTCTGTTGC	ADAM28	HGLibB_00761	78	41	120	0	233.91	120.399	254.793	0	1.08928	0	0.71961	0.23588	0.76412	0.47177	0.47547	FALSE
AAGTATAAAATGACAATTAA	ADAM28	HGLibB_00762	52	5	0	0	155.94	14.6829	0	0	0	0	2.8565	0.0021415	0.99786	0.0042831	0.0061838	FALSE
ACTTCATACTTCTTCACCCC	ADAM28	HGLibB_00763	222	172	0	0	665.743	505.09	0	0	0	0	5.4931	1.9746e-08	1	3.9493e-08	2.1069e-06	FALSE
CCGACTTCCACTTGCAATAC	ADAM29	HGLibB_00764	47	84	0	0	140.946	246.672	0	0	0	0	3.8354	6.2688e-05	0.99994	0.00012538	0.00044522	FALSE
ATGACCGCAATGAACAGTGT	ADAM29	HGLibB_00765	133	27	0	0	398.846	79.2874	0	0	0	0	3.3946	0.00034363	0.99966	0.00068726	0.001505	FALSE
ATCTTTAATGTGAAGCGCTG	ADAM29	HGLibB_00766	18	47	0	0	53.9792	138.019	0	0	0	0	3.1622	0.0007829	0.99922	0.0015658	0.002791	FALSE
GACCTTGCAGAGTACTGCGA	ADAM30	HGLibB_00767	48	6	0	0	143.944	17.6194	0	0	0	0	2.8539	0.0021594	0.99784	0.0043188	0.0062176	FALSE
ACTTTCAAGATGTTCGTATG	ADAM30	HGLibB_00768	102	127	0	0	305.882	372.945	0	0	0	0	4.5614	2.5408e-06	1	5.0816e-06	5.1595e-05	FALSE
ATCGCCCCTCTGAGCAGTCC	ADAM30	HGLibB_00769	84	29	0	0	251.903	85.1606	0	0	0	0	3.4497	0.00028065	0.99972	0.0005613	0.0012949	FALSE
AACTGTCATTTGTATTTGTT	ADAM32	HGLibB_00770	98	240	1	343	293.887	704.777	2.12327	711.927	0.0072248	1.01014	0.63312	0.26333	0.73667	0.52666	0.53024	FALSE
ACACTGTGCACCTTAAACAA	ADAM32	HGLibB_00771	79	216	0	0	236.909	634.3	0	0	0	0	4.0762	2.2885e-05	0.99998	4.5769e-05	0.00022467	FALSE
GCCCGGCCAGCAGCAACCAG	ADAM32	HGLibB_00772	7	29	0	0	20.9919	85.1606	0	0	0	0	2.7245	0.0032196	0.99678	0.0064393	0.0087046	FALSE
AAGCATCTCACCGTGTGGTT	ADAM33	HGLibB_00773	99	95	0	0	296.885	278.974	0	0	0	0	4.3267	7.5694e-06	0.99999	1.5139e-05	0.00010736	FALSE
GCAGTCTCGCCTGACCCCCA	ADAM33	HGLibB_00774	87	86	0	0	260.899	252.545	0	0	0	0	4.1751	1.4896e-05	0.99999	2.9791e-05	0.00016871	FALSE
CCAGGTCTCGAAGCCAGACA	ADAM33	HGLibB_00775	57	59	1	0	170.934	173.258	2.12327	0	0.0124216	0	3.7036	0.00010629	0.99989	0.00021258	0.00064373	FALSE
ACCTGGATCTTAGAAGATGA	ADAM7	HGLibB_00776	41	77	0	0	122.953	226.116	0	0	0	0	3.7191	9.9984e-05	0.9999	0.00019997	0.00061779	FALSE
AATCACTCAGAATGCTTCCC	ADAM7	HGLibB_00777	85	32	1	0	254.902	93.9703	2.12327	0	0.00832977	0	3.5208	0.00021511	0.99978	0.00043023	0.0010695	FALSE
TCCTTCATCTTCTAAGATCC	ADAM7	HGLibB_00778	53	49	0	0	158.939	143.892	0	0	0	0	3.5728	0.00017661	0.99982	0.00035322	0.00092656	FALSE
AGGACGTAGCTCACCCTCTC	ADAM8	HGLibB_00779	55	47	0	0	164.936	138.019	0	0	0	0	3.5728	0.00017662	0.99982	0.00035324	0.00092656	FALSE
CCACTCACCTGTTCTTCCGC	ADAM8	HGLibB_00780	250	136	0	0	749.711	399.374	0	0	0	0	4.8512	6.1371e-07	1	1.2274e-06	2.0154e-05	FALSE
GACCCGGCCATGCGCGGCCT	ADAM8	HGLibB_00781	37	8	0	0	110.957	23.4926	0	0	0	0	2.8217	0.0023883	0.99761	0.0047766	0.0067591	FALSE
AAATACATTACCTGTATATT	ADAM9	HGLibB_00782	129	93	0	0	386.851	273.101	0	0	0	0	4.5194	3.1006e-06	1	6.2012e-06	5.9029e-05	FALSE
CTTTCTCTAGTTAATCTCCA	ADAM9	HGLibB_00783	75	50	0	0	224.913	146.829	0	0	0	0	3.7882	7.5857e-05	0.99992	0.00015171	0.00050878	FALSE
AAAAGAGCATATTATTCACT	ADAM9	HGLibB_00784	32	11	0	0	95.963	32.3023	0	0	0	0	2.86	0.0021183	0.99788	0.0042367	0.0061233	FALSE
TGAACAATGAGCCAAAGTAC	ADAMDEC1	HGLibB_00785	22	9	0	0	65.9746	26.4291	0	0	0	0	2.6467	0.0040638	0.99594	0.0081275	0.010571	FALSE
CAATATCAGATGATCTTAAA	ADAMDEC1	HGLibB_00786	46	26	0	0	137.947	76.3509	0	0	0	0	3.2521	0.00057286	0.99943	0.0011457	0.0021976	FALSE
TACAATGTTTCAGTGTAGTC	ADAMDEC1	HGLibB_00787	59	47	0	0	176.932	138.019	0	0	0	0	3.6119	0.00015196	0.99985	0.00030392	0.00083325	FALSE
TGTGTCCAGTCACCGCTATG	ADAMTS1	HGLibB_00788	20	55	0	0	59.9769	161.511	0	0	0	0	3.2411	0.00059543	0.9994	0.0011909	0.0022692	FALSE
AATCCTGGTTCACACCATTA	ADAMTS1	HGLibB_00789	85	193	0	0	254.902	566.758	0	0	0	0	4.2686	9.8333e-06	0.99999	1.9667e-05	0.00012775	FALSE
AAAGCATTGACGCCATCATG	ADAMTS1	HGLibB_00790	39	63	0	0	116.955	185.004	0	0	0	0	3.5696	0.00017879	0.99982	0.00035759	0.00093375	FALSE
CAGACAGTACTTGCCCCCGA	ADAMTS10	HGLibB_00791	9	16	0	0	26.9896	46.9852	0	0	0	0	2.5187	0.0058897	0.99411	0.011779	0.014597	FALSE
GGAACTCACATCCGTGTTGC	ADAMTS10	HGLibB_00792	29	31	0	0	86.9665	91.0337	0	0	0	0	3.1018	0.00096189	0.99904	0.0019238	0.0032613	FALSE
GGCGCTCACCCCCTTGTCGA	ADAMTS10	HGLibB_00793	25	2	0	0	74.9711	5.87314	0	0	0	0	2.5213	0.0058454	0.99415	0.011691	0.014538	FALSE
TGCCTCCTGTAAACGATGTG	ADAMTS12	HGLibB_00794	50	81	0	0	149.942	237.862	0	0	0	0	3.8354	6.2692e-05	0.99994	0.00012538	0.00044522	FALSE
CCCGCCATAGCTCTTGCTTC	ADAMTS12	HGLibB_00795	50	159	0	30	149.942	466.915	0	62.2676	0	0.13336	2.617	0.0044356	0.99556	0.0088711	0.011424	FALSE
CATTCTACTCGAAGAAGAAG	ADAMTS12	HGLibB_00796	53	53	0	0	158.939	155.638	0	0	0	0	3.612	0.00015194	0.99985	0.00030388	0.00083325	FALSE
TCAGAATGACCATCTTCACC	ADAMTS13	HGLibB_00797	105	64	0	0	314.879	187.941	0	0	0	0	4.1471	1.6834e-05	0.99998	3.3668e-05	0.0001831	FALSE
GTGTCTTCTTACTTGAGCCC	ADAMTS13	HGLibB_00798	29	32	0	0	86.9665	93.9703	0	0	0	0	3.1149	0.00092001	0.99908	0.00184	0.0031512	FALSE
GGTCATTCTGACAGAGCCTG	ADAMTS13	HGLibB_00799	60	13	0	0	179.931	38.1754	0	0	0	0	3.0629	0.001096	0.9989	0.0021921	0.003621	FALSE
CCAGCACTCACCAATGCGGT	ADAMTS14	HGLibB_00800	96	35	0	0	287.889	102.78	0	0	0	0	3.5704	0.0001782	0.99982	0.0003564	0.00093344	FALSE
ACCTCCTTGTCACAGCCGAC	ADAMTS14	HGLibB_00801	262	368	0	0	785.697	1080.66	0	0	0	0	6.5042	3.9046e-11	1	7.8091e-11	2.9209e-08	FALSE
ACTTCTCCAGTGCCTCAATC	ADAMTS14	HGLibB_00802	100	77	0	0	299.884	226.116	0	0	0	0	4.205	1.3052e-05	0.99999	2.6103e-05	0.00015459	FALSE
GCTTACCGTGCCCGCTGTCC	ADAMTS15	HGLibB_00803	46	30	0	0	137.947	88.0972	0	0	0	0	3.299	0.00048509	0.99951	0.00097017	0.0019375	FALSE
ACACTTGTCGAATCTCTTCT	ADAMTS15	HGLibB_00804	15	44	0	0	44.9827	129.209	0	0	0	0	3.0704	0.0010689	0.99893	0.0021379	0.0035442	FALSE
AAGAAGAGATTCGACAAGTG	ADAMTS15	HGLibB_00805	0	2	0	0	0	5.87314	0	0	#DIV/0!	0	1.354	0.087865	0.91214	0.17573	0.18535	FALSE
AGCCCCGCCATCCGCGCGCG	ADAMTS16	HGLibB_00806	73	49	0	0	218.916	143.892	0	0	0	0	3.7614	8.4489e-05	0.99992	0.00016898	0.00054965	FALSE
GCAGGCACCTGCGTGCGCCA	ADAMTS16	HGLibB_00807	9	20	0	0	26.9896	58.7314	0	0	0	0	2.6062	0.0045773	0.99542	0.0091545	0.011717	FALSE
GCGGCCGGGCTGGATGGAAA	ADAMTS16	HGLibB_00808	0	6	0	0	0	17.6194	0	0	#DIV/0!	0	1.8272	0.033835	0.96617	0.067669	0.073377	FALSE
TTACGGGACGTTGTCGTAGC	ADAMTS17	HGLibB_00809	23	60	0	0	68.9734	176.194	0	0	0	0	3.3288	0.00043618	0.99956	0.00087236	0.0017936	FALSE
AGATGTTCTCGTCCACTGAA	ADAMTS17	HGLibB_00810	4	0	0	0	11.9954	0	0	0	0	#DIV/0!	1.651	0.049373	0.95063	0.098745	0.10567	FALSE
TATGTTTCAGCACCAGAGCC	ADAMTS17	HGLibB_00811	55	275	0	0	164.936	807.557	0	0	0	0	3.6746	0.00011909	0.99988	0.00023819	0.00069894	FALSE
GGCGGGCCCGAACCCGCAGC	ADAMTS18	HGLibB_00812	64	2	0	0	191.926	5.87314	0	0	0	0	2.8701	0.002052	0.99795	0.004104	0.0059607	FALSE
GAAGGCACACGCGAGCAGGA	ADAMTS18	HGLibB_00813	8	27	0	0	23.9907	79.2874	0	0	0	0	2.7171	0.0032933	0.99671	0.0065866	0.0088485	FALSE
ATATTCATCAAACCTTAGAT	ADAMTS18	HGLibB_00814	312	263	0	0	935.639	772.318	0	0	0	0	6.2923	1.5644e-10	1	3.1288e-10	7.8732e-08	FALSE
TAGAGTTACCTTGTTTGACA	ADAMTS19	HGLibB_00815	65	87	0	0	194.925	255.482	0	0	0	0	4.0086	3.0544e-05	0.99997	6.1089e-05	0.00027329	FALSE
TTCCAGTGTTCAGTCAAGTG	ADAMTS19	HGLibB_00816	4	63	0	0	11.9954	185.004	0	0	0	0	2.892	0.0019142	0.99809	0.0038284	0.0056446	FALSE
GAGAGGACACACTTCTTTCT	ADAMTS19	HGLibB_00817	103	139	0	0	308.881	408.184	0	0	0	0	4.6434	1.7137e-06	1	3.4273e-06	3.9813e-05	FALSE
ACGTAGCTGCCGACACCACG	ADAMTS2	HGLibB_00818	47	77	0	0	140.946	226.116	0	0	0	0	3.7735	8.0484e-05	0.99992	0.00016097	0.00053028	FALSE
CTACAACATCGAGGTCCTGC	ADAMTS2	HGLibB_00819	36	184	0	0	107.958	540.329	0	0	0	0	3.5178	0.00021759	0.99978	0.00043519	0.0010778	FALSE
GGCGATACACCACATGCACA	ADAMTS2	HGLibB_00820	64	51	0	0	191.926	149.765	0	0	0	0	3.6974	0.00010893	0.99989	0.00021786	0.00065562	FALSE
GCTAAAGTGGTTTCTGCTCA	ADAMTS20	HGLibB_00821	72	34	0	0	215.917	99.8435	0	0	0	0	3.6029	0.00015735	0.99984	0.00031469	0.00085527	FALSE
CTGAAGTATTGCAGTGTGTC	ADAMTS20	HGLibB_00822	55	78	0	0	164.936	229.053	0	0	0	0	3.8527	5.8415e-05	0.99994	0.00011683	0.00042446	FALSE
TTTCTTAGAACCTATAATGA	ADAMTS20	HGLibB_00823	89	97	0	0	266.897	284.847	0	0	0	0	4.269	9.8164e-06	0.99999	1.9633e-05	0.00012761	FALSE
TCCAAAGACTTCCACTACAG	ADAMTS3	HGLibB_00824	109	75	0	0	326.874	220.243	0	0	0	0	4.2568	1.037e-05	0.99999	2.0741e-05	0.00013236	FALSE
CCAGGCTGGTAATGAAGAAA	ADAMTS3	HGLibB_00825	23	9	0	0	68.9734	26.4291	0	0	0	0	2.6664	0.0038337	0.99617	0.0076673	0.010051	FALSE
AGAAAACGATTACAATATCG	ADAMTS3	HGLibB_00826	22	20	0	0	65.9746	58.7314	0	0	0	0	2.8439	0.0022284	0.99777	0.0044567	0.0063856	FALSE
GGTGACTCGGCTAGTGATCC	ADAMTS4	HGLibB_00827	7	7	0	0	20.9919	20.556	0	0	0	0	2.2191	0.013239	0.98676	0.026478	0.030332	FALSE
GCTTACCATAGCCATTGTCC	ADAMTS4	HGLibB_00828	21	80	0	0	62.9757	234.926	0	0	0	0	3.2824	0.0005146	0.99949	0.0010292	0.0020257	FALSE
GACTGGGTTCCTCGCTACAC	ADAMTS4	HGLibB_00829	44	33	0	0	131.949	96.9069	0	0	0	0	3.3106	0.00046551	0.99953	0.00093103	0.0018818	FALSE
CATTAAGCGCTTATCTTCTG	ADAMTS5	HGLibB_00830	37	68	0	0	110.957	199.687	0	0	0	0	3.5991	0.00015967	0.99984	0.00031934	0.00086256	FALSE
CTCCTGGGCAGGATTTATGT	ADAMTS5	HGLibB_00831	53	100	0	0	158.939	293.657	0	0	0	0	4.0167	2.951e-05	0.99997	5.9021e-05	0.00026714	FALSE
TCCCAACGTCTGCCATTCCC	ADAMTS5	HGLibB_00832	148	136	0	0	443.829	399.374	0	0	0	0	4.9005	4.7804e-07	1	9.5608e-07	1.7226e-05	FALSE
CTTTACCGTGATTCCAGCCT	ADAMTS6	HGLibB_00833	71	121	0	0	212.918	355.325	0	0	0	0	4.3077	8.2483e-06	0.99999	1.6497e-05	0.00011393	FALSE
TAATATTCACAACGTTTCCT	ADAMTS6	HGLibB_00834	43	8	0	0	128.95	23.4926	0	0	0	0	2.8632	0.0020971	0.9979	0.0041941	0.0060818	FALSE
CTGTATGATCACTCTCATTG	ADAMTS6	HGLibB_00835	16	94	0	55	47.9815	276.038	0	114.157	0	0.413557	1.344	0.089471	0.91053	0.17894	0.18861	FALSE
CTCAATGAAGTAGTCCTCGT	ADAMTS7	HGLibB_00836	0	31	0	0	0	91.0337	0	0	#DIV/0!	0	2.5427	0.0055	0.9945	0.011	0.013787	FALSE
GAGCATACCTTGCACTCCAC	ADAMTS7	HGLibB_00837	50	42	0	0	149.942	123.336	0	0	0	0	3.4711	0.00025917	0.99974	0.00051834	0.001222	FALSE
CGCCGGGAGCCAGAGCGCAG	ADAMTS7	HGLibB_00838	14	6	0	0	41.9838	17.6194	0	0	0	0	2.4027	0.0081381	0.99186	0.016276	0.019487	FALSE
GAGCCCCTCATCCTCGATCA	ADAMTS8	HGLibB_00839	35	95	0	0	104.96	278.974	0	0	0	0	3.5924	0.00016383	0.99984	0.00032766	0.00087912	FALSE
GGGGGACACCCCAGCATACT	ADAMTS8	HGLibB_00840	107	95	0	0	320.876	278.974	0	0	0	0	4.3831	5.85e-06	0.99999	1.17e-05	9.0026e-05	FALSE
GCAAGTTGTTCTGCCGAGCC	ADAMTS8	HGLibB_00841	53	67	0	0	158.939	196.75	0	0	0	0	3.7403	9.1883e-05	0.99991	0.00018377	0.0005818	FALSE
TCTAATAGGCCTGGCTGAAC	ADAMTS9	HGLibB_00842	58	24	0	0	173.933	70.4777	0	0	0	0	3.3386	0.000421	0.99958	0.000842	0.0017503	FALSE
TGTTCATCCATAGACTGTAG	ADAMTS9	HGLibB_00843	96	104	0	0	287.889	305.403	0	0	0	0	4.3668	6.3041e-06	0.99999	1.2608e-05	9.4668e-05	FALSE
TGTTCTATTAGTGAAGATAG	ADAMTS9	HGLibB_00844	78	110	0	0	233.91	323.023	0	0	0	0	4.2812	9.2947e-06	0.99999	1.8589e-05	0.00012284	FALSE
TTGCAACTTAGGAGCTGTGA	ADAMTSL1	HGLibB_00845	18	2	0	0	53.9792	5.87314	0	0	0	0	2.3927	0.0083632	0.99164	0.016726	0.019937	FALSE
CATTACTGCATGTTCTGTAT	ADAMTSL1	HGLibB_00846	220	310	0	0	659.746	910.337	0	0	0	0	6.1001	5.3002e-10	1	1.06e-09	1.7548e-07	FALSE
GTGTGCCAGGAGTTGCCCGA	ADAMTSL1	HGLibB_00847	1	0	0	0	2.99884	0	0	0	0	#DIV/0!	1.0481	0.14731	0.85269	0.29461	0.29829	FALSE
TGCCACGATGTACTCGATTC	ADAMTSL2	HGLibB_00848	51	77	0	0	152.941	226.116	0	0	0	0	3.8091	6.9751e-05	0.99993	0.0001395	0.00048017	FALSE
GGCCGAACAGCCGGTTGTCC	ADAMTSL2	HGLibB_00849	40	40	0	0	119.954	117.463	0	0	0	0	3.341	0.00041745	0.99958	0.00083489	0.0017367	FALSE
AAGCACCCCGTCACAGCCGA	ADAMTSL2	HGLibB_00850	10	18	0	0	29.9884	52.8583	0	0	0	0	2.5852	0.0048666	0.99513	0.0097333	0.012354	FALSE
GAGGAGCATCATATTCTCTG	ADAMTSL3	HGLibB_00851	33	14	0	0	98.9618	41.112	0	0	0	0	2.9225	0.0017361	0.99826	0.0034721	0.005212	FALSE
TATGACCTTACCTGCGGGAG	ADAMTSL3	HGLibB_00852	38	67	0	0	113.956	196.75	0	0	0	0	3.5991	0.00015967	0.99984	0.00031935	0.00086256	FALSE
CATCCCTATCAGCACCCACC	ADAMTSL3	HGLibB_00853	275	303	0	0	824.682	889.781	0	0	0	0	6.306	1.432e-10	1	2.864e-10	7.4101e-08	FALSE
CAGAAACCCTCCCCTTGTAC	ADAMTSL4	HGLibB_00854	11	36	0	0	32.9873	105.717	0	0	0	0	2.9103	0.0018052	0.99819	0.0036104	0.0053843	FALSE
TCCTGATCCAAGCAGAGCTG	ADAMTSL4	HGLibB_00855	5	21	0	0	14.9942	61.668	0	0	0	0	2.5415	0.0055189	0.99448	0.011038	0.013789	FALSE
AAGCAGCAGCAGATACAGCC	ADAMTSL4	HGLibB_00856	23	47	0	0	68.9734	138.019	0	0	0	0	3.2242	0.00063174	0.99937	0.0012635	0.0023678	FALSE
CACGCCTTCTACCACAGCTT	ADAMTSL5	HGLibB_00857	43	112	0	0	128.95	328.896	0	0	0	0	3.7328	9.4693e-05	0.99991	0.00018939	0.00059455	FALSE
TTCCTGGGGAAGAACCGTGC	ADAMTSL5	HGLibB_00858	50	42	0	0	149.942	123.336	0	0	0	0	3.4711	0.00025917	0.99974	0.00051834	0.001222	FALSE
GGCTTACTGGCAACTGGCAG	ADAMTSL5	HGLibB_00859	4	27	0	0	11.9954	79.2874	0	0	0	0	2.6038	0.00461	0.99539	0.00922	0.011787	FALSE
AATCCACCGGAATATCCCCC	ADAP1	HGLibB_00860	22	29	0	0	65.9746	85.1606	0	0	0	0	2.9772	0.0014546	0.99855	0.0029093	0.0045093	FALSE
TTCCCCCACAGGGTACCGTG	ADAP1	HGLibB_00861	54	51	0	0	161.938	149.765	0	0	0	0	3.6022	0.00015775	0.99984	0.00031549	0.00085527	FALSE
TCAAAAACTGCCCGTTGTCC	ADAP1	HGLibB_00862	34	63	0	0	101.961	185.004	0	0	0	0	3.5193	0.00021631	0.99978	0.00043261	0.0010724	FALSE
AATCTGTGCGACTTGACTTC	ADAP2	HGLibB_00863	172	196	0	0	515.801	575.568	0	0	0	0	5.3566	4.2401e-08	1	8.4802e-08	3.5408e-06	FALSE
ATCCCCTGCAGATCCCGACT	ADAP2	HGLibB_00864	10	42	0	0	29.9884	123.336	0	0	0	0	2.9147	0.0017802	0.99822	0.0035603	0.0053166	FALSE
ATTCCTGTGGAAGCGAGGAA	ADAP2	HGLibB_00865	13	1	0	0	38.985	2.93657	0	0	0	0	2.219	0.013243	0.98676	0.026487	0.030332	FALSE
AGCCATGACAATTCTGCTAG	ADAR	HGLibB_00866	83	39	0	0	248.904	114.526	0	0	0	0	3.708	0.00010443	0.9999	0.00020886	0.00063688	FALSE
GTGCATACACTCAAGCAGTG	ADAR	HGLibB_00867	9	10	0	0	26.9896	29.3657	0	0	0	0	2.366	0.0089906	0.99101	0.017981	0.021276	FALSE
CATGGGTGTCGTCGTCAGCT	ADAR	HGLibB_00868	8	58	0	0	23.9907	170.321	0	0	0	0	2.9456	0.0016118	0.99839	0.0032236	0.0049043	FALSE
CTCACCACATGAGCCAATCC	ADARB1	HGLibB_00869	168	79	0	15	503.806	231.989	0	31.1338	0	0.134204	3.3786	0.00036422	0.99964	0.00072845	0.0015728	FALSE
TTCTTCATCTTCTATATCCA	ADARB1	HGLibB_00870	223	379	0	0	668.742	1112.96	0	0	0	0	5.6348	8.7636e-09	1	1.7527e-08	1.2057e-06	FALSE
TCAGGTCACCAAACTTACCC	ADARB1	HGLibB_00871	0	46	0	0	0	135.082	0	0	#DIV/0!	0	2.7027	0.0034389	0.99656	0.0068778	0.0091715	FALSE
GCACGCCCGCCATAAAGCGC	ADARB2	HGLibB_00872	48	39	0	0	143.944	114.526	0	0	0	0	3.4216	0.00031123	0.99969	0.00062246	0.0013991	FALSE
CGATTCCTGCCAGCGCTTTA	ADARB2	HGLibB_00873	47	124	0	0	140.946	364.135	0	0	0	0	3.7833	7.737e-05	0.99992	0.00015474	0.00051664	FALSE
CTCGGCCATGGCCTCGGTCC	ADARB2	HGLibB_00874	133	39	0	0	398.846	114.526	0	0	0	0	3.5851	0.00016848	0.99983	0.00033695	0.00089708	FALSE
CCTCAATGATAGCCATGCTG	ADAT1	HGLibB_00875	82	80	0	0	245.905	234.926	0	0	0	0	4.0906	2.1515e-05	0.99998	4.303e-05	0.00021537	FALSE
GCATAGGACAGTCCAAAATG	ADAT1	HGLibB_00876	114	50	0	0	341.868	146.829	0	0	0	0	3.8585	5.7052e-05	0.99994	0.0001141	0.00041799	FALSE
CTTACCGTTCTTCCTCATTT	ADAT1	HGLibB_00877	220	248	0	0	659.746	728.27	0	0	0	0	5.8324	2.7323e-09	1	5.4646e-09	5.5331e-07	FALSE
CCATCGATCAGGTCCTCGAT	ADAT2	HGLibB_00878	14	7	0	0	41.9838	20.556	0	0	0	0	2.429	0.0075692	0.99243	0.015138	0.018257	FALSE
GGCTGTCAGAATGAACGATT	ADAT2	HGLibB_00879	33	15	0	0	98.9618	44.0486	0	0	0	0	2.9376	0.0016536	0.99835	0.0033072	0.0050084	FALSE
GTCTACAACAATGAAGTTGT	ADAT2	HGLibB_00880	0	3	0	0	0	8.80972	0	0	#DIV/0!	0	1.528	0.063261	0.93674	0.12652	0.13446	FALSE
GTCTGCGTCCAGTTTACGCA	ADAT3	HGLibB_00881	14	56	0	0	41.9838	164.448	0	0	0	0	3.0794	0.0010371	0.99896	0.0020741	0.0034616	FALSE
CGCATCCTGCGCGTCTTCTA	ADAT3	HGLibB_00882	0	4	0	0	0	11.7463	0	0	#DIV/0!	0	1.6512	0.049346	0.95065	0.098692	0.10567	FALSE
TGCGTGGACCTCGTGGCGCG	ADAT3	HGLibB_00883	0	20	0	0	0	58.7314	0	0	#DIV/0!	0	2.3584	0.0091775	0.99082	0.018355	0.021676	FALSE
CATCGTGTACCACCTTGATG	ADC	HGLibB_00884	68	82	0	0	203.921	240.799	0	0	0	0	3.995	3.2341e-05	0.99997	6.4682e-05	0.00028398	FALSE
TGAAGTGCCTGCCACGAGTC	ADC	HGLibB_00885	35	26	0	0	104.96	76.3509	0	0	0	0	3.1149	0.00092015	0.99908	0.0018403	0.0031512	FALSE
GATCTGTGCAATTTGCTTAC	ADC	HGLibB_00886	56	106	0	0	167.935	311.277	0	0	0	0	4.0855	2.1992e-05	0.99998	4.3984e-05	0.00021851	FALSE
GCTTGCTTCGTGGACCAGCA	ADCK1	HGLibB_00887	16	30	0	0	47.9815	88.0972	0	0	0	0	2.9022	0.0018527	0.99815	0.0037055	0.0054862	FALSE
GTACTTGCAGCTGAGATCTA	ADCK1	HGLibB_00888	33	25	0	0	98.9618	73.4143	0	0	0	0	3.075	0.0010524	0.99895	0.0021049	0.0034967	FALSE
AAGTACTCCTCTGAGCCATA	ADCK1	HGLibB_00889	42	10	0	0	125.951	29.3657	0	0	0	0	2.9111	0.001801	0.9982	0.0036019	0.0053745	FALSE
GAATTCCCGTGGACTTGAAA	ADCK2	HGLibB_00890	7	9	0	0	20.9919	26.4291	0	0	0	0	2.2754	0.011439	0.98856	0.022879	0.026476	FALSE
AATTCCTGCCTGCTGGTAAC	ADCK2	HGLibB_00891	49	72	0	0	146.943	211.433	0	0	0	0	3.7464	8.9684e-05	0.99991	0.00017937	0.0005724	FALSE
ATCCTGGTTCAGGGTGCCAA	ADCK2	HGLibB_00892	92	63	0	288	275.894	185.004	0	597.769	0	3.23111	0.39036	0.60986	0.39014	0.78029	0.7826	TRUE
AGCCGGCCAATCCTCGTCAC	ADCK3	HGLibB_00893	49	30	0	0	146.943	88.0972	0	0	0	0	3.3334	0.00042901	0.99957	0.00085803	0.0017723	FALSE
CAAGAAGAGCCTGCGCTCCG	ADCK3	HGLibB_00894	21	13	0	0	62.9757	38.1754	0	0	0	0	2.7045	0.00342	0.99658	0.0068401	0.0091293	FALSE
GGGGAACCCGGCTTCTCTAA	ADCK3	HGLibB_00895	14	20	0	0	41.9838	58.7314	0	0	0	0	2.7046	0.0034192	0.99658	0.0068385	0.0091293	FALSE
CATGGACTTCTTAGCCATCT	ADCK4	HGLibB_00896	91	73	0	0	272.895	214.37	0	0	0	0	4.1061	2.0119e-05	0.99998	4.0237e-05	0.0002056	FALSE
GGACATTCGCAGGGCACGGG	ADCK4	HGLibB_00897	28	47	0	0	83.9676	138.019	0	0	0	0	3.2837	0.00051234	0.99949	0.0010247	0.002018	FALSE
TGCCTCCCGCATCAGCCGCT	ADCK4	HGLibB_00898	115	146	0	0	344.867	428.74	0	0	0	0	4.7623	9.5681e-07	1	1.9136e-06	2.6848e-05	FALSE
CCTCGGAGCCCGCTATGTCA	ADCK5	HGLibB_00899	0	10	0	0	0	29.3657	0	0	#DIV/0!	0	2.0421	0.020571	0.97943	0.041142	0.045771	FALSE
AAACCTCTTCCACCCCTCGA	ADCK5	HGLibB_00900	119	123	0	0	356.862	361.198	0	0	0	0	4.6455	1.6966e-06	1	3.3932e-06	3.9498e-05	FALSE
CGTCCCCTGCTGTGTTCTTC	ADCK5	HGLibB_00901	251	130	0	0	752.71	381.754	0	0	0	0	4.7292	1.1273e-06	1	2.2546e-06	2.9783e-05	FALSE
CAAGTTCGATGAATTAGCCA	ADCY1	HGLibB_00902	13	13	0	0	38.985	38.1754	0	0	0	0	2.5414	0.0055206	0.99448	0.011041	0.013789	FALSE
TTCTGACTGAGCGTTCACAG	ADCY1	HGLibB_00903	155	135	0	0	464.821	396.437	0	0	0	0	4.9356	3.9962e-07	1	7.9923e-07	1.5401e-05	FALSE
ACTTGCCGAAGAGCTCATTG	ADCY1	HGLibB_00904	37	39	0	1	110.957	114.526	0	2.07559	0	0.0181232	3.2991	0.00048498	0.99952	0.00096996	0.0019375	FALSE
TTCATGCATTATTATCCTTC	ADCY10	HGLibB_00905	92	108	0	0	275.894	317.15	0	0	0	0	4.3668	6.3036e-06	0.99999	1.2607e-05	9.4668e-05	FALSE
GGAGACATCCTGAAATTTGC	ADCY10	HGLibB_00906	66	92	0	0	197.924	270.165	0	0	0	0	4.0566	2.49e-05	0.99998	4.98e-05	0.00023803	FALSE
AAATTCATCAAAATTAAAAT	ADCY10	HGLibB_00907	16	52	0	0	47.9815	152.702	0	0	0	0	3.1231	0.0008949	0.99911	0.0017898	0.0030881	FALSE
TTGTATGCCGCTTCACATAC	ADCY2	HGLibB_00908	78	154	2	0	233.91	452.232	4.24654	0	0.0181546	0	4.2577	1.0328e-05	0.99999	2.0655e-05	0.00013207	FALSE
ACACAGACTCGATGCAGACC	ADCY2	HGLibB_00909	79	131	0	0	236.909	384.691	0	0	0	0	4.434	4.6251e-06	1	9.2501e-06	7.6891e-05	FALSE
TCCACAACCTGTATGTGAAG	ADCY2	HGLibB_00910	16	40	0	0	47.9815	117.463	0	0	0	0	3.0433	0.0011699	0.99883	0.0023398	0.0038029	FALSE
AGCCCACGATGTCGGCAAAG	ADCY3	HGLibB_00911	6	0	0	0	17.9931	0	0	0	0	#DIV/0!	1.8269	0.033855	0.96615	0.067709	0.073377	FALSE
CATCCTCTTTGCCGACATCG	ADCY3	HGLibB_00912	47	111	0	0	140.946	325.96	0	0	0	0	3.8315	6.3688e-05	0.99994	0.00012738	0.00045053	FALSE
CGCCGTCTGCTCCATCCTCA	ADCY3	HGLibB_00913	170	113	0	0	509.803	331.833	0	0	0	0	4.8984	4.8303e-07	1	9.6606e-07	1.7293e-05	FALSE
GGCGGCGTCCCGCATGCCCA	ADCY4	HGLibB_00914	33	37	0	0	98.9618	108.653	0	0	0	0	3.2281	0.00062304	0.99938	0.0012461	0.0023432	FALSE
GATCGTGCTCTGTGCGCTCG	ADCY4	HGLibB_00915	33	24	0	0	98.9618	70.4777	0	0	0	0	3.0615	0.0011013	0.9989	0.0022025	0.003623	FALSE
GCTGTATCTTGGGCCACAGC	ADCY4	HGLibB_00916	10	41	0	0	29.9884	120.399	0	0	0	0	2.9089	0.0018136	0.99819	0.0036272	0.005407	FALSE
ACCTCACGTTGTCATGTTTC	ADCY5	HGLibB_00917	122	105	0	9	365.859	308.34	0	18.6803	0	0.0605834	4.0377	2.6989e-05	0.99997	5.3977e-05	0.00025138	FALSE
GCGCCCCTTCTACAACCACC	ADCY5	HGLibB_00918	42	3	0	0	125.951	8.80972	0	0	0	0	2.7408	0.0030641	0.99694	0.0061282	0.0083195	FALSE
AGCAGACATCAACGCCAAGC	ADCY5	HGLibB_00919	90	101	0	0	269.896	296.594	0	0	0	0	4.3052	8.3412e-06	0.99999	1.6682e-05	0.00011467	FALSE
CCTGACTTACTTGTCTTTGC	ADCY6	HGLibB_00920	162	113	0	0	485.813	331.833	0	0	0	0	4.851	6.1416e-07	1	1.2283e-06	2.0154e-05	FALSE
CCCTGAATGAGCTCTTTGCC	ADCY6	HGLibB_00921	21	17	0	0	62.9757	49.9217	0	0	0	0	2.7766	0.0027468	0.99725	0.0054935	0.007594	FALSE
GCAACACTGCAGTACCTGAA	ADCY6	HGLibB_00922	93	10	0	0	278.892	29.3657	0	0	0	0	3.1012	0.0009638	0.99904	0.0019276	0.003267	FALSE
GTTCGACGCATGGACAAAGG	ADCY7	HGLibB_00923	156	130	383	0	467.82	381.754	813.213	0	1.7383	0	0.14125	0.44384	0.55616	0.88767	0.88905	FALSE
GACAGCGCCCCGCATGCTGA	ADCY7	HGLibB_00924	6	83	0	0	17.9931	243.735	0	0	0	0	3.0106	0.0013039	0.9987	0.0026077	0.0041375	FALSE
GCTTCACGACACCCAGTGTC	ADCY7	HGLibB_00925	102	77	0	0	305.882	226.116	0	0	0	0	4.2199	1.2219e-05	0.99999	2.4438e-05	0.00014804	FALSE
TCCATCGCTATGAGAACGTC	ADCY8	HGLibB_00926	50	40	0	0	149.942	117.463	0	0	0	0	3.4501	0.00028023	0.99972	0.00056046	0.0012933	FALSE
GATCAACGACATGACCAATG	ADCY8	HGLibB_00927	24	26	0	0	71.9722	76.3509	0	0	0	0	2.9625	0.0015257	0.99847	0.0030514	0.0046923	FALSE
CTTTGCCAGATTTGATCGAC	ADCY8	HGLibB_00928	52	84	0	0	155.94	246.672	0	0	0	0	3.8785	5.2554e-05	0.99995	0.00010511	0.00039356	FALSE
GAAGTTACAGTAGTGCACGA	ADCY9	HGLibB_00929	65	68	0	0	194.925	199.687	0	0	0	0	3.8555	5.7743e-05	0.99994	0.00011549	0.00042087	FALSE
GGACAGGGGACAGCGTCATC	ADCY9	HGLibB_00930	38	20	0	0	113.956	58.7314	0	0	0	0	3.0795	0.0010368	0.99896	0.0020737	0.0034615	FALSE
ACAGCTGCAGCGAGACTCCT	ADCY9	HGLibB_00931	11	54	0	0	32.9873	158.575	0	0	0	0	2.9985	0.0013566	0.99864	0.0027132	0.0042752	FALSE
CCCGTTAGAGATGTCGCCCA	ADCYAP1	HGLibB_00932	146	89	0	2	437.831	261.355	0	4.15118	0	0.0158833	4.5172	3.1331e-06	1	6.2663e-06	5.9432e-05	FALSE
GAAGCACCTGCAGTCGCTCG	ADCYAP1	HGLibB_00933	29	42	0	0	86.9665	123.336	0	0	0	0	3.2362	0.00060566	0.99939	0.0012113	0.0022915	FALSE
CAGCCTCGCTCCGCTACACA	ADCYAP1	HGLibB_00934	19	38	0	0	56.978	111.59	0	0	0	0	3.0616	0.0011008	0.9989	0.0022017	0.003623	FALSE
CGAATCTTCAACCCAGACCA	ADCYAP1R1	HGLibB_00935	33	51	0	0	98.9618	149.765	0	0	0	0	3.3855	0.00035523	0.99964	0.00071045	0.00154	FALSE
ATTGAAGCCCATCAGCTCAT	ADCYAP1R1	HGLibB_00936	77	70	0	0	230.911	205.56	0	0	0	0	3.9732	3.5452e-05	0.99996	7.0905e-05	0.00030156	FALSE
GTTCCTCTTACCAATGGTTT	ADCYAP1R1	HGLibB_00937	102	91	0	0	305.882	267.228	0	0	0	0	4.3195	7.819e-06	0.99999	1.5638e-05	0.00010967	FALSE
CCTCTTGCCAATCTCCCCGG	ADD1	HGLibB_00938	4	52	0	0	11.9954	152.702	0	0	0	0	2.8295	0.0023313	0.99767	0.0046626	0.0066449	FALSE
GAAAGCGCCTCCGGGGAGAT	ADD1	HGLibB_00939	0	0	0	0	0	0	0	0	#DIV/0!	#DIV/0!	1.0481	0.14731	0.85269	0.29461	0.29829	FALSE
TGAAGTGACTGCATCCAGTT	ADD1	HGLibB_00940	168	121	0	0	503.806	355.325	0	0	0	0	4.9316	4.0774e-07	1	8.1548e-07	1.5558e-05	FALSE
CAGCAGTGTCTACCGACTCC	ADD2	HGLibB_00941	10	8	0	0	29.9884	23.4926	0	0	0	0	2.3371	0.0097167	0.99028	0.019433	0.022832	FALSE
TTGCGAAGGCGCATGTACTC	ADD2	HGLibB_00942	2	32	0	0	5.99769	93.9703	0	0	0	0	2.6084	0.0045488	0.99545	0.0090976	0.01169	FALSE
GCGACAGATCGCGGACTTCA	ADD2	HGLibB_00943	43	60	0	0	128.95	176.194	0	0	0	0	3.5794	0.00017218	0.99983	0.00034436	0.00090928	FALSE
TGAAGCTACAGCCTCCAATT	ADD3	HGLibB_00944	171	122	0	0	512.802	358.262	0	0	0	0	4.9548	3.6194e-07	1	7.2388e-07	1.4434e-05	FALSE
TGTAATGCTAGTAATCCAGT	ADD3	HGLibB_00945	107	124	0	0	320.876	364.135	0	0	0	0	4.581	2.3138e-06	1	4.6277e-06	4.8365e-05	FALSE
GTGTTGAATAGATTGCAGCA	ADD3	HGLibB_00946	48	41	23	0	143.944	120.399	48.8352	0	0.339264	0	2.2117	0.013493	0.98651	0.026987	0.030903	FALSE
AGAATCAACATGAGCACAGC	ADH1A	HGLibB_00947	0	8	0	0	0	23.4926	0	0	#DIV/0!	0	1.9362	0.026421	0.97358	0.052843	0.058019	FALSE
GGTGGAGGTTGCACCTCCTA	ADH1A	HGLibB_00948	15	64	0	0	44.9827	187.941	0	0	0	0	3.1245	0.00089048	0.99911	0.001781	0.0030777	FALSE
ACTCTGTAGATGGTGGCTGT	ADH1A	HGLibB_00949	115	19	0	0	344.867	55.7949	0	0	0	0	3.2726	0.00053287	0.99947	0.0010657	0.0020831	FALSE
CTGTCACACAGATGACCACG	ADH1B	HGLibB_00950	86	10	0	0	257.901	29.3657	0	0	0	0	3.0821	0.0010277	0.99897	0.0020554	0.0034395	FALSE
ATGCGAACTTCATAAGCCTT	ADH1B	HGLibB_00951	25	25	0	0	74.9711	73.4143	0	0	0	0	2.9625	0.0015257	0.99847	0.0030515	0.0046923	FALSE
TGTGGAGGTTGCACCTCCTA	ADH1B	HGLibB_00952	98	147	0	0	293.887	431.676	0	0	0	0	4.6625	1.5619e-06	1	3.1237e-06	3.7221e-05	FALSE
AAGACAGCACAAGTCGAACC	ADH4	HGLibB_00953	97	56	0	0	290.888	164.448	0	0	0	0	4.0218	2.8873e-05	0.99997	5.7745e-05	0.000263	FALSE
CTTCAACCTCTTCAATGCAA	ADH4	HGLibB_00954	113	72	0	0	338.869	211.433	0	0	0	0	4.2641	1.0037e-05	0.99999	2.0075e-05	0.00012937	FALSE
TTCCCACACAAATTTGTGAG	ADH4	HGLibB_00955	16	45	0	0	47.9815	132.146	0	0	0	0	3.1038	0.00095536	0.99904	0.0019107	0.0032538	FALSE
AAGATACTAACCTTATCTTC	ADH5	HGLibB_00956	56	71	0	0	167.935	208.497	0	0	0	0	3.8002	7.2293e-05	0.99993	0.00014459	0.00049207	FALSE
AGTCGGATTGGCAGTTATCA	ADH5	HGLibB_00957	3	11	0	0	8.99653	32.3023	0	0	0	0	2.2073	0.013646	0.98635	0.027292	0.031171	FALSE
ATCGGTGTGGCAAACCGCAG	ADH5	HGLibB_00958	34	38	0	0	101.961	111.59	0	0	0	0	3.2521	0.00057269	0.99943	0.0011454	0.0021976	FALSE
TGCACCAGGCTTCCAGAGTA	ADH6	HGLibB_00959	19	10	0	0	56.978	29.3657	0	0	0	0	2.6061	0.0045789	0.99542	0.0091579	0.011717	FALSE
GAGGTACATTCTCCACACTG	ADH6	HGLibB_00960	39	120	0	0	116.955	352.389	0	0	0	0	3.625	0.00014446	0.99986	0.00028891	0.00080387	FALSE
ACACTCTTTCTGCCACAGTG	ADH6	HGLibB_00961	53	35	0	0	158.939	102.78	0	0	0	0	3.4323	0.00029922	0.9997	0.00059844	0.0013582	FALSE
ACTGGGATTGTAGAGAGCAT	ADH7	HGLibB_00962	69	27	0	0	206.92	79.2874	0	0	0	0	3.4158	0.00031797	0.99968	0.00063593	0.001421	FALSE
ATCTGTGCGACAGATTCCTG	ADH7	HGLibB_00963	52	15	0	0	155.94	44.0486	0	0	0	0	3.0894	0.0010028	0.999	0.0020056	0.0033766	FALSE
ATGCGAACTTCTTTAGTCTT	ADH7	HGLibB_00964	89	24	0	0	266.897	70.4777	0	0	0	0	3.3358	0.0004253	0.99957	0.0008506	0.001763	FALSE
GGAATGTCTTACCCAATTTC	ADHFE1	HGLibB_00965	0	15	0	0	0	44.0486	0	0	#DIV/0!	0	2.2295	0.012889	0.98711	0.025778	0.029586	FALSE
GCTGTTTCAAATATTAGATA	ADHFE1	HGLibB_00966	11	36	0	0	32.9873	105.717	0	0	0	0	2.9103	0.0018052	0.99819	0.0036104	0.0053843	FALSE
GCAGCAGTTACAAAGGAAGT	ADHFE1	HGLibB_00967	103	16	0	0	308.881	46.9852	0	0	0	0	3.212	0.00065915	0.99934	0.0013183	0.0024473	FALSE
TGGGGTTGCCGCGGGTCGCC	ADI1	HGLibB_00968	12	102	0	0	35.9861	299.53	0	0	0	0	3.1519	0.00081108	0.99919	0.0016222	0.0028685	FALSE
ACGACGCCCCGGGCGACCCG	ADI1	HGLibB_00969	0	2	0	0	0	5.87314	0	0	#DIV/0!	0	1.354	0.087865	0.91214	0.17573	0.18535	FALSE
CTTCAAAATGGTCAGCGGGC	ADI1	HGLibB_00970	46	31	0	3	137.947	91.0337	0	6.22676	0	0.0684006	3.0333	0.0012096	0.99879	0.0024193	0.0038982	FALSE
GACACTCCACGGCCAAGAGA	ADIG	HGLibB_00971	6	13	0	0	17.9931	38.1754	0	0	0	0	2.3661	0.0089894	0.99101	0.017979	0.021276	FALSE
TCGTTCACCAGCGGCATCAA	ADIG	HGLibB_00972	94	105	0	0	281.891	308.34	0	0	0	0	4.3598	6.51e-06	0.99999	1.302e-05	9.6717e-05	FALSE
CCCTTCCAGCAAAACTCAGC	ADIG	HGLibB_00973	8	22	0	0	23.9907	64.6046	0	0	0	0	2.6268	0.0043096	0.99569	0.0086192	0.011123	FALSE
GCCCGCCATCCAACCTGTGC	ADIPOQ	HGLibB_00974	57	44	0	0	170.934	129.209	0	0	0	0	3.5628	0.00018344	0.99982	0.00036689	0.00095093	FALSE
GGGCGACCAAGTCTGGCTCC	ADIPOQ	HGLibB_00975	0	0	0	0	0	0	0	0	#DIV/0!	#DIV/0!	1.0481	0.14731	0.85269	0.29461	0.29829	FALSE
ATACCGCTCAGCATTCAGTG	ADIPOQ	HGLibB_00976	37	79	5	0	110.957	231.989	10.6164	0	0.0956797	0	3.2614	0.00055427	0.99945	0.0011085	0.0021452	FALSE
GCTCTTGAAGCAAGCCCGAA	ADIPOR1	HGLibB_00977	20	25	0	0	59.9769	73.4143	0	0	0	0	2.8866	0.0019473	0.99805	0.0038946	0.0057098	FALSE
AAAACCACCTTCTCCTGTAG	ADIPOR1	HGLibB_00978	53	5	0	0	158.939	14.6829	0	0	0	0	2.8625	0.0021013	0.9979	0.0042027	0.0060933	FALSE
CCTGCAAGCCCACCACGCCA	ADIPOR1	HGLibB_00979	3	49	0	0	8.99653	143.892	0	0	0	0	2.788	0.002652	0.99735	0.0053041	0.0073745	FALSE
ATACAGTGATGAAGCTCCTC	ADIPOR2	HGLibB_00980	72	96	0	0	215.917	281.911	0	0	0	0	4.1345	1.7786e-05	0.99998	3.5571e-05	0.0001901	FALSE
GAGTCCTGCTGCACCCCAAT	ADIPOR2	HGLibB_00981	183	214	0	0	548.788	628.426	0	0	0	0	5.4998	1.9006e-08	1	3.8013e-08	2.0471e-06	FALSE
TCGCCCAAATATCTCCTTTG	ADIPOR2	HGLibB_00982	9	5	0	0	26.9896	14.6829	0	0	0	0	2.2191	0.01324	0.98676	0.026481	0.030332	FALSE
CTGCAAGCCCTTGCTTGCCA	ADIRF	HGLibB_00983	101	26	0	0	302.883	76.3509	0	0	0	0	3.3753	0.00036866	0.99963	0.00073732	0.0015851	FALSE
TCTGTTCCAGTGTCAGCGGC	ADIRF	HGLibB_00984	100	45	0	0	299.884	132.146	0	0	0	0	3.7931	7.439e-05	0.99993	0.00014878	0.0005021	FALSE
GCTATCCTCACCGGCTTCCT	ADIRF	HGLibB_00985	84	28	0	0	251.903	82.224	0	0	0	0	3.426	0.00030623	0.99969	0.00061246	0.001383	FALSE
GCTTGACATCTCTGCTGTAG	ADK	HGLibB_00986	50	50	0	0	149.942	146.829	0	0	0	0	3.5529	0.00019051	0.99981	0.00038102	0.0009781	FALSE
GAGCCACTTTAATTGAATTC	ADK	HGLibB_00987	130	27	0	0	389.85	79.2874	0	0	0	0	3.394	0.00034445	0.99966	0.0006889	0.0015078	FALSE
ACAGCAGAGATGTCAAGCAG	ADK	HGLibB_00988	43	83	0	0	128.95	243.735	0	0	0	0	3.7914	7.4905e-05	0.99993	0.00014981	0.00050401	FALSE
TCTGGCGGTAGCGCTTGACT	ADM	HGLibB_00989	2	17	0	0	5.99769	49.9217	0	0	0	0	2.3625	0.0090772	0.99092	0.018154	0.021461	FALSE
GGCGTAGTTACCTGTCTTCG	ADM	HGLibB_00990	41	20	0	0	122.953	58.7314	0	0	0	0	3.1192	0.0009068	0.99909	0.0018136	0.0031221	FALSE
GGCCGAATAAGGGTCTGGGC	ADM	HGLibB_00991	45	36	0	0	134.948	105.717	0	0	0	0	3.3559	0.00039554	0.9996	0.00079109	0.0016675	FALSE
CGCCATGGCCCGGATCCCGA	ADM2	HGLibB_00992	36	4	0	0	107.958	11.7463	0	0	0	0	2.7119	0.0033448	0.99666	0.0066895	0.0089738	FALSE
CCGGTCCCATGAGTTGCCAC	ADM2	HGLibB_00993	103	67	0	0	308.881	196.75	0	0	0	0	4.1548	1.6282e-05	0.99998	3.2563e-05	0.00017919	FALSE
GGCCGTCGGGATCCGGGCCA	ADM2	HGLibB_00994	53	15	0	0	158.939	44.0486	0	0	0	0	3.0922	0.00099341	0.99901	0.0019868	0.0033495	FALSE
CTCCTCGCCTTCTCCGCCCA	ADM5	HGLibB_00995	53	189	0	0	158.939	555.012	0	0	0	0	3.7325	9.4809e-05	0.99991	0.00018962	0.00059521	FALSE
GGTGGGTCCGGCATACGCCC	ADM5	HGLibB_00996	33	13	0	0	98.9618	38.1754	0	0	0	0	2.9072	0.0018234	0.99818	0.0036468	0.0054205	FALSE
CTTCCGCCTCGCGCCACCGG	ADM5	HGLibB_00997	0	11	0	0	0	32.3023	0	0	#DIV/0!	0	2.087	0.018446	0.98155	0.036892	0.041292	FALSE
AAACTGCCAAGATTGTTGAC	ADNP	HGLibB_00998	89	145	0	2	266.897	425.803	0	4.15118	0	0.00974905	4.5042	3.3308e-06	1	6.6615e-06	6.1861e-05	FALSE
CAACTTCCTGTCAACAATCT	ADNP	HGLibB_00999	285	344	0	37	854.67	1010.18	0	76.7968	0	0.0760228	5.7997	3.3212e-09	1	6.6423e-09	6.2437e-07	FALSE
TTTATTTGAAAAACACTACA	ADNP	HGLibB_01000	81	87	0	0	242.906	255.482	0	0	0	0	4.1345	1.7789e-05	0.99998	3.5578e-05	0.0001901	FALSE
TATTGGGCTTGACAGCTGCA	ADNP2	HGLibB_01001	55	61	0	0	164.936	179.131	0	0	0	0	3.7036	0.00010629	0.99989	0.00021257	0.00064373	FALSE
GTTTCTCTCTGGGAACCTTC	ADNP2	HGLibB_01002	0	0	0	0	0	0	0	0	#DIV/0!	#DIV/0!	1.0481	0.14731	0.85269	0.29461	0.29829	FALSE
AAAGGTGAAAGGTATTCTTG	ADNP2	HGLibB_01003	52	41	0	0	155.94	120.399	0	0	0	0	3.4815	0.0002493	0.99975	0.0004986	0.0011882	FALSE
GCCCTTCCACGGCGTCGATC	ADO	HGLibB_01004	2	6	0	0	5.99769	17.6194	0	0	0	0	1.9553	0.025271	0.97473	0.050542	0.055627	FALSE
CCTGCACCAGATCGACGCCG	ADO	HGLibB_01005	73	102	0	0	218.916	299.53	0	0	0	0	4.1877	1.4091e-05	0.99999	2.8182e-05	0.00016256	FALSE
CGGCGCTTCCGATCGCGACG	ADO	HGLibB_01006	32	75	0	0	95.963	220.243	0	0	0	0	3.5621	0.00018395	0.99982	0.00036791	0.00095302	FALSE
GGACCGGACAGGCAACCATG	ADORA1	HGLibB_01007	162	304	1	0	485.813	892.718	2.12327	0	0.00437056	0	5.0616	2.0788e-07	1	4.1575e-07	1.001e-05	FALSE
GAAGGCGGGGTCTAGTCATC	ADORA1	HGLibB_01008	4	4	0	0	11.9954	11.7463	0	0	0	0	1.9553	0.025275	0.97472	0.05055	0.055627	FALSE
TGGCCGAGTTGCCGTGCGTG	ADORA1	HGLibB_01009	96	46	0	0	287.889	135.082	0	0	0	0	3.8355	6.2664e-05	0.99994	0.00012533	0.00044522	FALSE
CTCCACCGTGATGTACACCG	ADORA2A	HGLibB_01010	93	61	0	0	278.892	179.131	0	0	0	0	4.0299	2.7902e-05	0.99997	5.5805e-05	0.00025722	FALSE
TAGCCATTGGGCCTCCGCTC	ADORA2A	HGLibB_01011	22	28	0	0	65.9746	82.224	0	0	0	0	2.9625	0.0015256	0.99847	0.0030512	0.0046923	FALSE
GAAGGGATTCACAACCGAAT	ADORA2A	HGLibB_01012	91	21	0	0	272.895	61.668	0	0	0	0	3.2835	0.00051269	0.99949	0.0010254	0.0020189	FALSE
CATAGGCCCACACCGAGAGC	ADORA2B	HGLibB_01013	23	3	0	0	68.9734	8.80972	0	0	0	0	2.5221	0.0058335	0.99417	0.011667	0.014512	FALSE
CAGGTATCTGTCGACTGCCA	ADORA2B	HGLibB_01014	51	99	0	0	152.941	290.721	0	0	0	0	3.9899	3.305e-05	0.99997	6.6101e-05	0.00028837	FALSE
GACGCCCACCAACTACTTCC	ADORA2B	HGLibB_01015	96	88	0	0	287.889	258.418	0	0	0	0	4.2544	1.0482e-05	0.99999	2.0963e-05	0.00013334	FALSE
ATAGACGATAGGGTTCATCA	ADORA3	HGLibB_01016	11	26	0	0	32.9873	76.3509	0	0	0	0	2.7532	0.0029504	0.99705	0.0059009	0.0080636	FALSE
ACCTGGAGCGGTCAGCCTTG	ADORA3	HGLibB_01017	3	30	0	0	8.99653	88.0972	0	0	0	0	2.6118	0.0045027	0.9955	0.0090054	0.011577	FALSE
GTGGGATTGACCCCCATGTT	ADORA3	HGLibB_01018	147	156	0	6	440.83	458.105	0	12.4535	0	0.0271849	4.5927	2.1881e-06	1	4.3762e-06	4.664e-05	FALSE
CTGCTTGATACTCTAAAATG	ADPGK	HGLibB_01019	1	16	0	65	2.99884	46.9852	0	134.913	0	2.8714	1.0073	0.77773	0.22227	0.44455	0.44835	TRUE
GGTCGTGAGAGAAGATGAAT	ADPGK	HGLibB_01020	104	117	0	0	311.88	343.579	0	0	0	0	4.5106	3.232e-06	1	6.4639e-06	6.0612e-05	FALSE
CTCTTACAGCACTATGTAGG	ADPGK	HGLibB_01021	27	32	0	0	80.9688	93.9703	0	0	0	0	3.0885	0.0010059	0.99899	0.0020118	0.0033766	FALSE
GACCACTCTCGATGCTCACT	ADPRH	HGLibB_01022	122	30	0	0	365.859	88.0972	0	0	0	0	3.4413	0.00028945	0.99971	0.0005789	0.001328	FALSE
TGCTGGTGGGGAGTTATGTA	ADPRH	HGLibB_01023	29	25	0	0	86.9665	73.4143	0	0	0	0	3.02	0.0012639	0.99874	0.0025278	0.0040319	FALSE
GGTCCTACTTCCAAACCAAA	ADPRH	HGLibB_01024	126	92	0	0	377.854	270.165	0	0	0	0	4.4927	3.517e-06	1	7.0339e-06	6.4028e-05	FALSE
GCTGGGTCTGGCCGGCGTTC	ADPRHL1	HGLibB_01025	0	0	0	0	0	0	0	0	#DIV/0!	#DIV/0!	1.0481	0.14731	0.85269	0.29461	0.29829	FALSE
GTTTAGAATACCAGGAGCAC	ADPRHL1	HGLibB_01026	17	15	0	0	50.9803	44.0486	0	0	0	0	2.6665	0.0038328	0.99617	0.0076657	0.010051	FALSE
CTCTTCTGCATCATAATTGT	ADPRHL1	HGLibB_01027	150	210	207	1	449.827	616.68	439.517	2.07559	0.977081	0.00336574	1.7628	0.038964	0.96104	0.077927	0.0844	FALSE
GGGTGATGCCCAGTCCGTCT	ADPRHL2	HGLibB_01028	39	27	0	0	116.955	79.2874	0	0	0	0	3.1788	0.00073935	0.99926	0.0014787	0.0026703	FALSE
TCCAGCCGCCTGAAGAAGAT	ADPRHL2	HGLibB_01029	6	0	0	0	17.9931	0	0	0	0	#DIV/0!	1.8269	0.033855	0.96615	0.067709	0.073377	FALSE
GGTGCAGTCCCTGCTAGCCA	ADPRHL2	HGLibB_01030	91	6	0	0	272.895	17.6194	0	0	0	0	3.0432	0.0011702	0.99883	0.0023404	0.0038037	FALSE
TTGACGTGGTATACACCAAA	ADPRM	HGLibB_01031	101	72	0	0	302.883	211.433	0	0	0	0	4.175	1.49e-05	0.99999	2.9799e-05	0.00016871	FALSE
CCCCAGTTTGTCCAGTTTAA	ADPRM	HGLibB_01032	33	74	0	0	98.9618	217.306	0	0	0	0	3.5921	0.00016401	0.99984	0.00032803	0.00087993	FALSE
TCAGCCAAGAACAGCTAAAC	ADPRM	HGLibB_01033	31	17	0	0	92.9641	49.9217	0	0	0	0	2.9377	0.0016535	0.99835	0.003307	0.0050084	FALSE
GATATGCTCTCTGCAATTCT	ADRA1A	HGLibB_01034	191	256	0	0	572.779	751.762	0	0	0	0	5.7371	4.8149e-09	1	9.6298e-09	7.8879e-07	FALSE
CATTCTGAACCCTTTCTCCA	ADRA1A	HGLibB_01035	10	35	0	0	29.9884	102.78	0	0	0	0	2.8724	0.0020371	0.99796	0.0040742	0.0059365	FALSE
CGAAGTCTCGCTCTGTCACC	ADRA1A	HGLibB_01036	1	11	0	0	2.99884	32.3023	0	0	0	0	2.1306	0.016561	0.98344	0.033121	0.037361	FALSE
TTCTTCATCGCTCTACCGCT	ADRA1B	HGLibB_01037	157	211	0	6	470.818	619.617	0	12.4535	0	0.0200988	5.0008	2.8546e-07	1	5.7091e-07	1.2309e-05	FALSE
CCCGCACTCCTTGTCATCGT	ADRA1B	HGLibB_01038	97	138	23	0	290.888	405.247	48.8352	0	0.167883	0	3.7951	7.3784e-05	0.99993	0.00014757	0.00049991	FALSE
AGGCCCGATGGAGATGACGG	ADRA1B	HGLibB_01039	10	17	0	0	29.9884	49.9217	0	0	0	0	2.5636	0.0051799	0.99482	0.01036	0.01304	FALSE
ACCTTGAAGACGCCCTCCGA	ADRA1D	HGLibB_01040	65	58	0	0	194.925	170.321	0	0	0	0	3.7674	8.247e-05	0.99992	0.00016494	0.00054022	FALSE
CCCCCTGACGAGCGCTTCTG	ADRA1D	HGLibB_01041	40	33	0	0	119.954	96.9069	0	0	0	0	3.264	0.0005493	0.99945	0.0010986	0.0021278	FALSE
GCCGCGCCTTCTGCGACGTA	ADRA1D	HGLibB_01042	85	96	0	0	254.902	281.911	0	0	0	0	4.2323	1.1563e-05	0.99999	2.3126e-05	0.00014259	FALSE
CGGACGCGGGCAACGCGAGC	ADRA2A	HGLibB_01043	0	0	0	0	0	0	0	0	#DIV/0!	#DIV/0!	1.0481	0.14731	0.85269	0.29461	0.29829	FALSE
TGGCACGCGGGTGCGACGCT	ADRA2A	HGLibB_01044	42	38	0	0	125.951	111.59	0	0	0	0	3.3447	0.00041186	0.99959	0.00082371	0.0017198	FALSE
TGAAGGCGCGGCGGAAATCG	ADRA2A	HGLibB_01045	0	3	0	0	0	8.80972	0	0	#DIV/0!	0	1.528	0.063261	0.93674	0.12652	0.13446	FALSE
TGGCGATCAGGTAGATGCGC	ADRA2B	HGLibB_01046	2	6	0	0	5.99769	17.6194	0	0	0	0	1.9553	0.025271	0.97473	0.050542	0.055627	FALSE
CGAGTGTCCGTTGACCTCTC	ADRA2B	HGLibB_01047	109	93	0	0	326.874	273.101	0	0	0	0	4.3831	5.8502e-06	0.99999	1.17e-05	9.0026e-05	FALSE
CTTCCGGCGCACGTGGTGCG	ADRA2B	HGLibB_01048	98	76	0	0	293.887	223.179	0	0	0	0	4.1901	1.3943e-05	0.99999	2.7887e-05	0.00016153	FALSE
TAGTCGGGGACGCACCGTCG	ADRA2C	HGLibB_01049	85	60	0	0	254.902	176.194	0	0	0	0	3.9567	3.7992e-05	0.99996	7.5983e-05	0.0003164	FALSE
TCGTCGTTGAGGCCGCACTG	ADRA2C	HGLibB_01050	145	126	0	0	434.832	370.008	0	0	0	0	4.8251	6.9972e-07	1	1.3994e-06	2.1988e-05	FALSE
GGATGTGCTTAAAGGATCGC	ADRA2C	HGLibB_01051	12	30	0	0	35.9861	88.0972	0	0	0	0	2.8385	0.0022661	0.99773	0.0045322	0.0064724	FALSE
CGACGACAGGTTACCGGGCT	ADRB1	HGLibB_01052	101	212	0	0	302.883	622.553	0	0	0	0	4.5043	3.33e-06	1	6.6601e-06	6.1861e-05	FALSE
GCCGTTCGGGGCCACCATCG	ADRB1	HGLibB_01053	72	50	0	0	215.917	146.829	0	0	0	0	3.7614	8.4488e-05	0.99992	0.00016898	0.00054965	FALSE
AGAGCCTGCTGACGCGCGCG	ADRB1	HGLibB_01054	32	10	0	0	95.963	29.3657	0	0	0	0	2.8438	0.0022291	0.99777	0.0044581	0.0063856	FALSE
TGTGAATCAATGTTATCGCT	ADRB2	HGLibB_01055	95	107	0	0	284.89	314.213	0	0	0	0	4.3808	5.9116e-06	0.99999	1.1823e-05	9.0782e-05	FALSE
GCAACTTCTGGTGCGAGTTT	ADRB2	HGLibB_01056	219	240	0	0	656.747	704.777	0	0	0	0	5.7927	3.4638e-09	1	6.9276e-09	6.3757e-07	FALSE
ACCACGACGTCACGCAGGAA	ADRB2	HGLibB_01057	26	6	0	0	77.9699	17.6194	0	0	0	0	2.665	0.0038495	0.99615	0.0076991	0.010087	FALSE
CGGCCCCTACGCGCCACCAC	ADRB3	HGLibB_01058	181	162	0	0	542.791	475.725	0	0	0	0	5.2289	8.5266e-08	1	1.7053e-07	5.6258e-06	FALSE
TGATGCTCTTCGTCTACGCG	ADRB3	HGLibB_01059	15	49	0	0	44.9827	143.892	0	0	0	0	3.0868	0.0010117	0.99899	0.0020234	0.0033937	FALSE
CAGCGAAGTCACGAACACGT	ADRB3	HGLibB_01060	60	86	0	0	179.931	252.545	0	0	0	0	3.9624	3.7107e-05	0.99996	7.4215e-05	0.00031123	FALSE
CTCAGTGGCACTCTTCGAGA	ADRBK1	HGLibB_01061	193	95	0	0	578.777	278.974	0	0	0	0	4.412	5.1207e-06	0.99999	1.0241e-05	8.2437e-05	FALSE
CGCCGCCAAGATGGCGGACC	ADRBK1	HGLibB_01062	19	6	0	0	56.978	17.6194	0	0	0	0	2.5262	0.0057651	0.99423	0.01153	0.014353	FALSE
GCACACACCTGGAAGAGATC	ADRBK1	HGLibB_01063	65	40	0	0	194.925	117.463	0	0	0	0	3.6022	0.00015778	0.99984	0.00031557	0.00085527	FALSE
GCTCGCCAACATGGCGGACC	ADRBK2	HGLibB_01064	14	32	0	0	41.9838	93.9703	0	0	0	0	2.9022	0.0018526	0.99815	0.0037052	0.0054862	FALSE
AAATTTGTCGACTTCTGCAA	ADRBK2	HGLibB_01065	100	33	0	0	299.884	96.9069	0	0	0	0	3.5182	0.00021724	0.99978	0.00043449	0.0010764	FALSE
TTATTTCATTTCTCTCTGCA	ADRBK2	HGLibB_01066	53	68	0	0	158.939	199.687	0	0	0	0	3.7494	8.8617e-05	0.99991	0.00017723	0.00056748	FALSE
ACCAGCCCTTTCCGCTTATC	ADRM1	HGLibB_01067	14	40	0	0	41.9838	117.463	0	0	0	0	3.0154	0.0012831	0.99872	0.0025661	0.0040862	FALSE
CCACCGTGACTCCGGATAAG	ADRM1	HGLibB_01068	30	100	0	615	89.9653	293.657	0	1276.49	0	4.34686	1.1726	0.8276	0.1724	0.3448	0.34855	TRUE
CACGAACTCTCTGCGCTAGG	ADRM1	HGLibB_01069	156	156	0	0	467.82	458.105	0	0	0	0	5.0593	2.1036e-07	1	4.2073e-07	1.0071e-05	FALSE
GGCTCGTTCCTTAGCAAAGT	ADSL	HGLibB_01070	10	9	0	0	29.9884	26.4291	0	0	0	0	2.366	0.0089911	0.99101	0.017982	0.021276	FALSE
GGTGCTACTTCTTGCTATGT	ADSL	HGLibB_01071	7	2	0	0	20.9919	5.87314	0	0	0	0	2.0089	0.022274	0.97773	0.044549	0.049338	FALSE
TCTTGAAGTCGATGTTCTCC	ADSL	HGLibB_01072	4	26	0	0	11.9954	76.3509	0	0	0	0	2.5902	0.0047958	0.9952	0.0095917	0.012225	FALSE
TACAGTTGTTGTGGATTCTG	ADSS	HGLibB_01073	139	181	0	0	416.839	531.52	0	0	0	0	5.1003	1.6958e-07	1	3.3916e-07	8.7537e-06	FALSE
TCTGCTTCTTCAAACAATCC	ADSS	HGLibB_01074	93	48	0	0	278.892	140.955	0	0	0	0	3.9023	4.7635e-05	0.99995	9.527e-05	0.00036988	FALSE
GCAGAGAAAAATGTTCAAAA	ADSS	HGLibB_01075	51	86	0	0	152.941	252.545	0	0	0	0	3.887	5.074e-05	0.99995	0.00010148	0.0003842	FALSE
CGCAGATGCGGAGGCCTGTC	ADSSL1	HGLibB_01076	98	50	0	0	293.887	146.829	0	0	0	0	3.9322	4.2085e-05	0.99996	8.417e-05	0.00033893	FALSE
CAGTATAGGCACCACCAAGA	ADSSL1	HGLibB_01077	52	44	0	13	155.94	129.209	0	26.9826	0	0.208829	2.6595	0.0039129	0.99609	0.0078259	0.010239	FALSE
CCACTTGCCAGGCTTGTTTG	ADSSL1	HGLibB_01078	145	147	0	0	434.832	431.676	0	0	0	0	4.9472	3.7642e-07	1	7.5284e-07	1.4806e-05	FALSE
CCGTCTCAAAGTAGAGCCAT	ADTRP	HGLibB_01079	31	8	0	0	92.9641	23.4926	0	0	0	0	2.7721	0.0027849	0.99722	0.0055697	0.0076863	FALSE
GGCAAACACAGGATACACCC	ADTRP	HGLibB_01080	45	20	0	0	134.948	58.7314	0	0	0	0	3.1704	0.00076111	0.99924	0.0015222	0.0027342	FALSE
GGGTTTGACATCTACCAGCC	ADTRP	HGLibB_01081	115	27	0	0	344.867	79.2874	0	0	0	0	3.3924	0.00034636	0.99965	0.00069271	0.0015134	FALSE
CCACCAAGAAGCCCCCGTCA	AEBP1	HGLibB_01082	11	24	0	0	32.9873	70.4777	0	0	0	0	2.717	0.0032936	0.99671	0.0065872	0.0088485	FALSE
GTTTCTGAGGGAGCCAGAAT	AEBP1	HGLibB_01083	145	66	0	0	434.832	193.814	0	0	0	0	4.074	2.3101e-05	0.99998	4.6203e-05	0.000226	FALSE
GGTGCTCCCGTGCCTCCACA	AEBP1	HGLibB_01084	12	16	0	0	35.9861	46.9852	0	0	0	0	2.5851	0.004867	0.99513	0.009734	0.012354	FALSE
GAAGAATCTCCTTCTAAAGC	AEBP2	HGLibB_01085	48	43	0	0	143.944	126.273	0	0	0	0	3.4606	0.00026946	0.99973	0.00053893	0.0012559	FALSE
GCTAAGAGAAAAGAAGATTC	AEBP2	HGLibB_01086	4	23	0	0	11.9954	67.5412	0	0	0	0	2.551	0.0053702	0.99463	0.01074	0.013486	FALSE
AACTTTCTATATGAGCTGAG	AEBP2	HGLibB_01087	87	45	0	0	260.899	132.146	0	0	0	0	3.8474	5.97e-05	0.99994	0.0001194	0.00043113	FALSE
GGTGGACATACTTGAGCGCC	AEN	HGLibB_01088	11	0	0	0	32.9873	0	0	0	0	#DIV/0!	2.1006	0.01784	0.98216	0.035679	0.040048	FALSE
CCGAGGGCGGGTAAGCGAGC	AEN	HGLibB_01089	0	10	0	0	0	29.3657	0	0	#DIV/0!	0	2.0421	0.020571	0.97943	0.041142	0.045771	FALSE
AGTACATGGAGGACCAGTAC	AEN	HGLibB_01090	45	13	0	0	134.948	38.1754	0	0	0	0	3.0101	0.001306	0.99869	0.002612	0.0041427	FALSE
ACATGATGTTTCCACAAAGC	AES	HGLibB_01091	24	4	0	0	71.9722	11.7463	0	0	0	0	2.5711	0.0050693	0.99493	0.010139	0.012835	FALSE
GCTGAAATTCGTCTTTGATG	AES	HGLibB_01092	39	12	0	0	116.955	35.2389	0	0	0	0	2.9525	0.0015763	0.99842	0.0031526	0.0048202	FALSE
CTTACCGAATGCCTGCTTTG	AES	HGLibB_01093	34	37	0	0	101.961	108.653	0	0	0	0	3.2402	0.00059728	0.9994	0.0011946	0.0022697	FALSE
GCTTCCTCATAATAACCTTC	AFAP1	HGLibB_01094	63	54	0	0	188.927	158.575	0	0	0	0	3.7159	0.00010125	0.9999	0.00020251	0.00062242	FALSE
GAAGCTGTGCCGCTGAGCCC	AFAP1	HGLibB_01095	0	33	0	0	0	96.9069	0	0	#DIV/0!	0	2.5691	0.0050975	0.9949	0.010195	0.012892	FALSE
AGGGGCTGGCAGGCTGTTAG	AFAP1	HGLibB_01096	20	1	0	0	59.9769	2.93657	0	0	0	0	2.3992	0.0082146	0.99179	0.016429	0.019647	FALSE
TGGTATCGCTGAGGTACTCG	AFAP1L1	HGLibB_01097	62	49	0	0	185.928	143.892	0	0	0	0	3.6598	0.00012619	0.99987	0.00025238	0.00072815	FALSE
CCACGAAGCTGGGCCCCGAG	AFAP1L1	HGLibB_01098	18	44	0	0	53.9792	129.209	0	0	0	0	3.1237	0.00089297	0.99911	0.0017859	0.0030828	FALSE
GGTCTGCTGTGTTCACATAC	AFAP1L1	HGLibB_01099	47	110	0	0	140.946	323.023	0	0	0	0	3.8356	6.2619e-05	0.99994	0.00012524	0.00044522	FALSE
TGCATTCTGTTGCTTGTTGA	AFAP1L2	HGLibB_01100	174	147	0	0	521.799	431.676	0	0	0	0	5.1112	1.6004e-07	1	3.2008e-07	8.4713e-06	FALSE
CAACAGAATGCAGAGTCTCA	AFAP1L2	HGLibB_01101	42	57	0	0	125.951	167.385	0	0	0	0	3.5396	0.0002004	0.9998	0.0004008	0.0010146	FALSE
TCTCCTGGTCAAGAATCTTG	AFAP1L2	HGLibB_01102	79	100	0	0	236.909	293.657	0	0	0	0	4.2176	1.2348e-05	0.99999	2.4697e-05	0.00014904	FALSE
CCTCACTGTCACTGAGCTGA	AFF1	HGLibB_01103	192	167	0	0	575.778	490.408	0	0	0	0	5.3116	5.434e-08	1	1.0868e-07	4.2073e-06	FALSE
ACAGAAAGAGTCAACAGCAG	AFF1	HGLibB_01104	48	87	0	0	143.944	255.482	0	0	0	0	3.8671	5.5072e-05	0.99994	0.00011014	0.00040761	FALSE
CCAGTGCCTTCTTTGCCAAA	AFF1	HGLibB_01105	193	272	0	0	578.777	798.748	0	0	0	0	5.8187	2.9646e-09	1	5.9291e-09	5.7548e-07	FALSE
GCTGTGTTGAAGAAATCTTG	AFF2	HGLibB_01106	11	96	0	0	32.9873	281.911	0	0	0	0	3.1235	0.00089348	0.99911	0.001787	0.0030841	FALSE
AACCGAGTCCAGAACACGCT	AFF2	HGLibB_01107	82	172	0	0	245.905	505.09	0	0	0	0	4.3267	7.5679e-06	0.99999	1.5136e-05	0.00010736	FALSE
ACTCTTCAACTTCTCCAATC	AFF2	HGLibB_01108	28	85	0	0	83.9676	249.609	0	0	0	0	3.442	0.00028869	0.99971	0.00057737	0.0013247	FALSE
AACCGGATCCAGAACACTTT	AFF3	HGLibB_01109	54	66	0	0	161.938	193.814	0	0	0	0	3.7403	9.1885e-05	0.99991	0.00018377	0.0005818	FALSE
TCTCTTCAGTGAGCCCTACA	AFF3	HGLibB_01110	91	192	178	0	272.895	563.822	377.942	0	1.38494	0	1.5064	0.065987	0.93401	0.13197	0.14016	FALSE
CTCCGTAATGCATTTCTATC	AFF3	HGLibB_01111	77	49	0	0	230.911	143.892	0	0	0	0	3.7971	7.3193e-05	0.99993	0.00014639	0.0004963	FALSE
TTGTTCTCCAGTGCCAAAAT	AFF4	HGLibB_01112	100	141	0	0	299.884	414.057	0	0	0	0	4.637	1.7674e-06	1	3.5348e-06	4.0615e-05	FALSE
TCTTTCAAGGCATCAGCTTC	AFF4	HGLibB_01113	42	22	0	0	125.951	64.6046	0	0	0	0	3.1578	0.00079485	0.99921	0.0015897	0.0028266	FALSE
CTTTCATACGCAGCACATTC	AFF4	HGLibB_01114	39	73	0	0	116.955	214.37	0	0	0	0	3.6631	0.00012458	0.99988	0.00024916	0.0007222	FALSE
GTCTACATTGCTGAAAGTGA	AFG3L2	HGLibB_01115	82	81	0	353	245.905	237.862	0	732.683	0	3.08028	0.59155	0.67774	0.32226	0.64453	0.64774	TRUE
TTCTCTCCCATAACTTCTTT	AFG3L2	HGLibB_01116	486	586	0	14	1457.44	1720.83	0	29.0582	0	0.0168862	7.4861	1.4924e-14	1	2.9849e-14	4.7152e-11	FALSE
TAGTGAACCTAAAGAAGTTA	AFG3L2	HGLibB_01117	58	43	0	0	173.933	126.273	0	0	0	0	3.5628	0.00018345	0.99982	0.00036689	0.00095093	FALSE
ATACTGAGCAAATGCAATGA	AFM	HGLibB_01118	48	15	0	0	143.944	44.0486	0	0	0	0	3.0775	0.0010437	0.99896	0.0020874	0.003482	FALSE
ATGAAACTACTAAAACTTAC	AFM	HGLibB_01119	57	99	0	0	170.934	290.721	0	0	0	0	4.0407	2.6645e-05	0.99997	5.3289e-05	0.00024921	FALSE
AGAATACAAAGACAGATGTA	AFM	HGLibB_01120	31	50	0	0	92.9641	146.829	0	0	0	0	3.3523	0.00040077	0.9996	0.00080155	0.001682	FALSE
ATCAGTACTGTCCCAGCCGA	AFMID	HGLibB_01121	14	26	0	0	41.9838	76.3509	0	0	0	0	2.8052	0.0025141	0.99749	0.0050283	0.0070527	FALSE
GCCGTAAGCCACTATTACCA	AFMID	HGLibB_01122	135	66	0	0	404.844	193.814	0	0	0	0	4.1286	1.8247e-05	0.99998	3.6495e-05	0.00019355	FALSE
AGTATCCTCCGTGAAAGAAC	AFMID	HGLibB_01123	29	9	0	0	86.9665	26.4291	0	0	0	0	2.7765	0.0027475	0.99725	0.0054949	0.007594	FALSE
ACTAGCAACCATGAAGTGGG	AFP	HGLibB_01124	3	24	0	0	8.99653	70.4777	0	0	0	0	2.5276	0.0057428	0.99426	0.011486	0.014312	FALSE
AATTGATTCCACCCACTTCA	AFP	HGLibB_01125	3	0	0	0	8.99653	0	0	0	0	#DIV/0!	1.5277	0.063293	0.93671	0.12659	0.13446	FALSE
TTGCTTTCCAGCTTCCATAT	AFP	HGLibB_01126	48	49	0	0	143.944	143.892	0	0	0	0	3.5227	0.00021363	0.99979	0.00042725	0.0010631	FALSE
GTTTCGGGTGTCTATTCCCA	AFTPH	HGLibB_01127	26	11	0	0	77.9699	32.3023	0	0	0	0	2.759	0.002899	0.9971	0.005798	0.0079446	FALSE
CATGGTGGCTGTCTGACCGA	AFTPH	HGLibB_01128	23	29	0	0	68.9734	85.1606	0	0	0	0	2.9916	0.0013875	0.99861	0.002775	0.0043439	FALSE
ATAGTGCCCATGTATGCAGC	AFTPH	HGLibB_01129	24	65	0	0	71.9722	190.877	0	0	0	0	3.3558	0.00039572	0.9996	0.00079145	0.0016675	FALSE
ATATCCTGCTTTAAGATACC	AGA	HGLibB_01130	10	16	0	0	29.9884	46.9852	0	0	0	0	2.5414	0.00552	0.99448	0.01104	0.013789	FALSE
CACCACATTTGCTCAAAGTA	AGA	HGLibB_01131	119	142	0	0	356.862	416.993	0	0	0	0	4.7685	9.282e-07	1	1.8564e-06	2.641e-05	FALSE
CACACTAGATGCCATGATCA	AGA	HGLibB_01132	157	147	0	0	470.818	431.676	0	0	0	0	5.0161	2.6372e-07	1	5.2744e-07	1.1729e-05	FALSE
AGATGCCTTCGTGAACAGCC	AGAP1	HGLibB_01133	41	69	0	0	122.953	202.623	0	0	0	0	3.6473	0.00013251	0.99987	0.00026502	0.00075414	FALSE
CTACTCCATCTACGAGCTGC	AGAP1	HGLibB_01134	39	107	0	0	116.955	314.213	0	0	0	0	3.656	0.00012808	0.99987	0.00025616	0.00073585	FALSE
CCACTCACCACTTTGAGCTC	AGAP1	HGLibB_01135	10	89	0	0	29.9884	261.355	0	0	0	0	3.0902	0.0010001	0.999	0.0020003	0.0033707	FALSE
GCCGCCACCAATAGTGATAG	AGAP11	HGLibB_01136	74	40	0	0	221.914	117.463	0	0	0	0	3.688	0.00011302	0.99989	0.00022604	0.00067233	FALSE
AGCATTGCTCAAATAACCTG	AGAP11	HGLibB_01137	147	187	0	0	440.83	549.139	0	0	0	0	5.177	1.1275e-07	1	2.255e-07	6.7445e-06	FALSE
TAGGGGATGAAGAAGATGTC	AGAP11	HGLibB_01138	10	5	0	0	29.9884	14.6829	0	0	0	0	2.2535	0.012115	0.98788	0.02423	0.027948	FALSE
ACATCTGGTGCTAATCCGAG	AGAP2	HGLibB_01139	1	4	0	0	2.99884	11.7463	0	0	0	0	1.7475	0.040274	0.95973	0.080548	0.086781	FALSE
AGAGGCTGTGATCAATAGCC	AGAP2	HGLibB_01140	35	14	0	0	104.96	41.112	0	0	0	0	2.9526	0.0015758	0.99842	0.0031515	0.00482	FALSE
TCCACCCTCACCTTGGCATC	AGAP2	HGLibB_01141	170	113	0	0	509.803	331.833	0	0	0	0	4.8984	4.8303e-07	1	9.6606e-07	1.7293e-05	FALSE
CCTAGGGGGGCGGTTTAAGA	AGAP3	HGLibB_01142	0	0	0	0	0	0	0	0	#DIV/0!	#DIV/0!	1.0481	0.14731	0.85269	0.29461	0.29829	FALSE
[truncated: 55,727 more rows]
