# Supplementary material for: A CRISPR Screen Using Subtilase Cytotoxin Identifies SLC39A9 as a Glycan-Regulating Factor
Source: iScience. 2019 May 8;15:407–20. doi: 10.1016/j.isci.2019.05.005 (PMC6526310; doi:10.1016/j.isci.2019.05.005)
Supplement: Data S2. Summary of Enriched Genes in SubAB-Resistant Cells, Related to Figure 1 [file mmc3.xlsx]

## Sheet: Data S2
Data S2. Summary of Enriched Genes in SubAB-Resistant Cells, Related to Figure 1
sgRNA list of library Set A/B, which shows more than 1 fold enrichment in duplicates of SubAB-treated samples
sgRNA seuence	Gene ID	sgRNA ID	Fold enrichment								sgRNA ranking results of MAGeCK								Gene summary of MAGeCK
			1_SubABR/control	2_SubABR/control	Average	STDEV	LOG 1_SubABR/control	LOG 2_SubABR/control	LOG_Average		sgRNA ID	score	p-value (lower tail)	p-value (higher tail)	p-value (two sided)	FDR	Whether the abundance is higher in treatment samples		Gene ID	Library Set	The number of targeting sgRNAs for each gene	The number of targeting sgRNAs for each gene in positive selection.	The raw p-value of this gene in positive selection.	The false discovery rate of this gene in positive selection.	The ranking of this gene in positive selection.	The number of "good" sgRNAs in positive selection.	The log fold change of this gene in positive selection
TGAACAGCATACACTAACGA	SLC35A1	HGLibA_44947	22425.8	489534	255980	330295	14.4529	18.901	17.9657		HGLibA_44947	2.9086	0.99637	0.0036304	0.0072608	0.0099938	TRUE		SLC35A1	Set A	3	1.7877e-09	2.2535e-07	0.000381	9	3	8.7673
TATAACTTCTGTGATACACA	SLC35A1	HGLibB_44893	43913.6	187276	115595	101373	15.4224	17.5148	16.8187		HGLibB_44893	1.8858	0.94068	0.059316	0.11863	0.12684	TRUE		SLC35A1	Set B	3	1.5148e-09	2.4593e-07	0.000381	6	3	13.42
ATTATTCAAGTTATACTGCT	SLC35A1	HGLibB_44894	19535.3	9669.63	14602.5	6976.12	14.2538	13.2392	13.8339		HGLibB_44894	3.3062	0.99905	0.00094552	0.001891	0.0032278	TRUE		SLC35A1	Set B	3	1.5148e-09	2.4593e-07	0.000381	6	3	13.42
GCTATTGCTGTATTGTGCTC	SLC35A1	HGLibB_44895	308.609	1382.12	845.362	759.084	8.26964	10.4327	9.72343		HGLibB_44895	1.9139	0.94444	0.055557	0.11111	0.11883	TRUE		SLC35A1	Set B	3	1.5148e-09	2.4593e-07	0.000381	6	3	13.42
ATAGCGCCAAACCCTAATAA	SLC35A1	HGLibA_44946	540.187	252.121	396.154	203.693	9.07731	7.97797	8.62992		HGLibA_44946	5.8264	1	5.5799e-09	1.116e-08	7.0174e-07	TRUE		SLC35A1	Set A	3	1.7877e-09	2.2535e-07	0.000381	9	3	8.7673
ACCAGGATGGGAATCACCGC	MGAT1	HGLibB_29092	4706.28	506707	255707	354968	12.2004	18.9508	17.9641		HGLibB_29092	1.8312	0.93293	0.067068	0.13414	0.14243	TRUE		MGAT1	Set B	3	4.4675e-06	1.205e-05	0.011551	21	2	11.912
GATTTCCTCGCCCGCGTCTA	MGAT1	HGLibA_29131	6126.2	3540.79	4833.5	1828.16	12.5808	11.7899	12.2389		HGLibA_29131	4.0715	0.99995	4.6676e-05	9.3353e-05	0.00037096	TRUE		MGAT1	Set A	3	9.1072e-10	2.2535e-07	0.000381	4	3	11.887
CCGCGGGGAAGCGAAACTGC	MGAT1	HGLibA_29133	3924.66	4801.82	4363.24	620.248	11.9384	12.2294	12.0912		HGLibA_29133	4.2234	0.99998	2.4046e-05	4.8091e-05	0.00023283	TRUE		MGAT1	Set A	3	9.1072e-10	2.2535e-07	0.000381	4	3	11.887
AGATCGCGCGCCACTACCGC	MGAT1	HGLibB_29091	4483.62	2878.94	3681.28	1134.68	12.1304	11.4913	11.846		HGLibB_29091	3.2355	0.99879	0.0012137	0.0024273	0.0039089	TRUE		MGAT1	Set B	3	4.4675e-06	1.205e-05	0.011551	21	2	11.912
CGAAAGTACTCGAAGAAGTC	MGAT1	HGLibA_29132	182.528	39.4936	111.011	101.14	7.51197	5.30355	6.79455		HGLibA_29132	2.0676	0.96177	0.038229	0.076458	0.084022	TRUE		MGAT1	Set A	3	9.1072e-10	2.2535e-07	0.000381	4	3	11.887
AGCCCGTAGAGCAGAATCAG	UNC50	HGLibA_53010	149470	69911.9	109691	56255.9	17.1895	16.0933	16.7431		HGLibA_53010	4.7796	1	1.756e-06	3.512e-06	3.8129e-05	TRUE		UNC50	Set A	3	1.4842e-10	2.2535e-07	0.000381	3	3	11.844
TTCTGATAGCAACTTTAATG	UNC50	HGLibB_52946	30674.9	7939.91	19307.4	16076.1	14.9048	12.9549	14.2369		HGLibB_52946	7.9975	1	1.2696e-15	2.5391e-15	4.658e-12	TRUE		UNC50	Set B	3	2.6818e-08	2.4593e-07	0.000381	12	3	8.5544
AATCTATGAGTACAACCCAA	UNC50	HGLibA_53012	2704.66	5158.6	3931.63	1735.2	11.4012	12.3328	11.9409		HGLibA_53012	13.141	1	1.9003e-39	3.8006e-39	3.0381e-35	TRUE		UNC50	Set A	3	1.4842e-10	2.2535e-07	0.000381	3	3	11.844
GCCAACTGCAACCAACCATA	UNC50	HGLibA_53011	3253.35	680.589	1966.97	1819.21	11.6677	9.41064	10.9418		HGLibA_53011	3.575	0.99965	0.00034957	0.00069915	0.0015842	TRUE		UNC50	Set A	3	1.4842e-10	2.2535e-07	0.000381	3	3	11.844
GCACCTCTGATTCTGCTCTA	UNC50	HGLibB_52945	229.724	472.786	351.255	171.871	7.84376	8.88504	8.45637		HGLibB_52945	2.9078	0.99638	0.0036178	0.0072357	0.0095709	TRUE		UNC50	Set B	3	2.6818e-08	2.4593e-07	0.000381	12	3	8.5544
AAGCCAGCTTCTGTTTGCAC	KDELR2	HGLibB_24448	92249.8	30200.9	61225.3	43875.2	16.4933	14.8823	15.9018		HGLibB_24448	3.5289	0.99958	0.00041728	0.00083457	0.0017367	TRUE		KDELR2	Set B	3	2.2242e-10	2.4593e-07	0.000381	1	3	12.633
AGACCAGTGCAAACAGAAGC	KDELR2	HGLibB_24449	42850.7	5141.91	23996.3	26664.1	15.387	12.3281	14.5505		HGLibB_24449	3.3851	0.99929	0.00071113	0.0014223	0.002594	TRUE		KDELR2	Set B	3	2.2242e-10	2.4593e-07	0.000381	1	3	12.633
AAATCATGATACCTTCCGAG	KDELR2	HGLibA_24482	5845.32	29406.8	17626.1	16660.5	12.5131	14.8439	14.1054		HGLibA_24482	15.159	1	6.5569e-52	1.3114e-51	1.2145e-47	TRUE		KDELR2	Set A	3	2.7375e-11	2.2535e-07	0.000381	1	3	13.355
CGCCGGCCACCACAGCAATG	KDELR2	HGLibA_24483	9911.84	11338.8	10625.3	1009	13.2749	13.469	13.3752		HGLibA_24483	5.123	1	3.0059e-07	6.0119e-07	1.1268e-05	TRUE		KDELR2	Set A	3	2.7375e-11	2.2535e-07	0.000381	1	3	13.355
GGTATCATGATTTCCATCGT	KDELR2	HGLibB_24447	6798.14	4976.19	5887.16	1288.32	12.7309	12.2808	12.5234		HGLibB_24447	39.272	1	0	0	0	TRUE		KDELR2	Set B	3	2.2242e-10	2.4593e-07	0.000381	1	3	12.633
CAAGATACAAAGCACGATAG	KDELR2	HGLibA_24481	724.574	3716.49	2220.53	2115.6	9.50099	11.8597	11.1167		HGLibA_24481	15.158	1	6.6469e-52	1.3294e-51	1.2145e-47	TRUE		KDELR2	Set A	3	2.7375e-11	2.2535e-07	0.000381	1	3	13.355
CAGACGAACGTGGGGCAGGA	VPS53	HGLibB_53743	66872.4	1064.45	33968.4	46533.3	16.0291	10.0559	15.0519		HGLibB_53743	9.084	1	1.0426e-19	2.0852e-19	6.2412e-16	TRUE		VPS53	Set B	3	9.1277e-06	2.6314e-05	0.021188	25	2	6.0817
AATATTCGAACTGTTGTAAG	VPS53	HGLibA_53808	526.924	3549.57	2038.25	2137.34	9.04145	11.7934	10.9931		HGLibA_53808	2.3376	0.98061	0.019391	0.038781	0.044378	TRUE		VPS53	Set A	2	8.1748e-07	1.1268e-06	0.00165	15	2	3.5165
CCCATCTACCAATCCCTTCC	VPS53	HGLibA_53810	8.42412	18.8622	13.6431	7.38081	3.07453	4.23742	3.7701		HGLibA_53810	34.447	1	2.458e-260	4.916e-260	1.5719e-255	TRUE		VPS53	Set A	2	8.1748e-07	1.1268e-06	0.00165	15	2	3.5165
TCTAGGGATTGCCCGCATTG	COG4	HGLibA_10478	59412.9	537.361	29975.1	41631.3	15.8585	9.06975	14.8715		HGLibA_10478	1.7631	0.92212	0.077875	0.15575	0.16731	TRUE		COG4	Set A	3	3.4134e-06	8.338e-06	0.007632	23	2	5.842
CAACCTCGCCACCACAGAGC	COG4	HGLibA_10480	841.06	22.0307	431.545	579.141	9.71606	4.46144	8.75337		HGLibA_10480	5.4532	1	4.6235e-08	9.2469e-08	3.1572e-06	TRUE		COG4	Set A	3	3.4134e-06	8.338e-06	0.007632	23	2	5.842
CATGAGGGAGACTGTCAATA	COG4	HGLibB_10467	2.12327	500.217	251.17	352.205	1.08629	8.96641	7.97252		HGLibB_10467	1.735	0.91792	0.082081	0.16416	0.17415	TRUE		COG4	Set B	3	2.3491e-09	2.4593e-07	0.000381	8	3	4.7389
GAAGACATCATCCACCATGC	COG4	HGLibB_10469	8.09177	103.547	55.8195	67.4971	3.01646	6.69414	5.8027		HGLibB_10469	2.8299	0.99569	0.0043053	0.0086106	0.011123	TRUE		COG4	Set B	3	2.3491e-09	2.4593e-07	0.000381	8	3	4.7389
CCTAGAGCACCAGAAGTGTC	COG4	HGLibB_10468	1.02986	56.8015	28.9157	39.4365	0.0424509	5.82786	4.85378		HGLibB_10468	1.8359	0.93993	0.060067	0.12013	0.12844	TRUE		COG4	Set B	3	2.3491e-09	2.4593e-07	0.000381	8	3	4.7389
GTACATATCCCTAGCTGTGC	SLC35A2	HGLibA_44949	30317.3	14285.1	22301.2	11336.5	14.8879	13.8022	14.4448		HGLibA_44949	10.484	1	1.0223e-25	2.0446e-25	1.1887e-21	TRUE		SLC35A2	Set A	3	5.7519e-08	2.2535e-07	0.000381	11	2	13.436
CCTAGGTAACGTGAAGCACC	SLC35A2	HGLibA_44951	7909.32	17591.1	12750.2	6846.08	12.9493	14.1026	13.6382		HGLibA_44951	29.194	1	2.3262e-187	4.6524e-187	9.9175e-183	TRUE		SLC35A2	Set A	3	5.7519e-08	2.2535e-07	0.000381	11	2	13.436
GCGTGTCCACATACTGCACC	SLC35A2	HGLibB_44897	3598.32	6375.76	4987.04	1963.94	11.8131	12.6384	12.284		HGLibB_44897	10.316	1	5.9324e-25	1.1865e-24	5.1903e-21	TRUE		SLC35A2	Set B	3	1.1844e-09	2.4593e-07	0.000381	4	3	12.214
AGCGGTCCCCTGGCAACGTG	SLC35A2	HGLibB_44896	2071.7	7724.86	4898.28	3997.39	11.0166	12.9153	12.2581		HGLibB_44896	1.9851	0.95287	0.047126	0.094253	0.10144	TRUE		SLC35A2	Set B	3	1.1844e-09	2.4593e-07	0.000381	4	3	12.214
GGGAGGCTGCTGGTGAACGC	SLC35A2	HGLibB_44898	20.3913	6.9267	13.659	9.52088	4.34988	2.79217	3.77178		HGLibB_44898	3.1175	0.99847	0.0015305	0.003061	0.0047048	TRUE		SLC35A2	Set B	3	1.1844e-09	2.4593e-07	0.000381	4	3	12.214
TGACGGATTTATACCTATGC	COG3	HGLibB_10464	2.12327	21104.6	10553.4	14921.7	1.08629	14.3653	13.3654		HGLibB_10464	1.7321	0.91677	0.083234	0.16647	0.17657	TRUE		COG3	Set B	3	0.004145	0.0043379	0.966468	58	1	-0.19663
GCTGTTCACAGGCTTCATGT	COG3	HGLibA_10477	643.291	52.9685	348.13	417.421	9.32933	5.72706	8.44348		HGLibA_10477	1.9011	0.94292	0.057079	0.11416	0.12379	TRUE		COG3	Set A	3	8.0004e-08	2.2535e-07	0.000381	12	3	3.4262
TCACTATTCACCGACAATGT	COG3	HGLibA_10475	8.26151	12.8073	10.5344	3.21436	3.0464	3.67889	3.39704		HGLibA_10475	3.1982	0.99888	0.0011183	0.0022367	0.0038379	TRUE		COG3	Set A	3	8.0004e-08	2.2535e-07	0.000381	12	3	3.4262
CAGATGAGGGATTACTTGTC	COG3	HGLibA_10476	2.72025	1.50209	2.11117	0.86137	1.44374	0.586972	1.07804		HGLibA_10476	1.4449	0.91347	0.086534	0.17307	0.18514	TRUE		COG3	Set A	3	8.0004e-08	2.2535e-07	0.000381	12	3	3.4262
ACAGCGCATCAACCGGATCA	CAMLG	HGLibA_07101	11744.3	7815.01	9779.68	2778.46	13.5197	12.932	13.2556		HGLibA_07101	8.5182	1	1.6191e-17	3.2383e-17	1.1505e-13	TRUE		CAMLG	Set A	3	3.5184e-06	8.338e-06	0.007632	24	2	9.509
CATTGATCGATTTATCACTT	CAMLG	HGLibB_07096	2636.85	2272.82	2454.83	257.405	11.3646	11.1503	11.2614		HGLibB_07096	3.0591	0.99778	0.0022179	0.0044359	0.0063726	TRUE		CAMLG	Set B	3	0.0021417	0.0023547	0.966468	43	1	-7.0055
TCGCTACCGACGGCGGGGAG	CAMLG	HGLibA_07100	1254.27	21.1559	637.715	871.946	10.2926	4.40299	9.31677		HGLibA_07100	1.7596	0.92162	0.078383	0.15677	0.1684	TRUE		CAMLG	Set A	3	3.5184e-06	8.338e-06	0.007632	24	2	9.509
ACGCAGTGAATTCACCCTCA	STX5	HGLibB_47595	13930.5	2369.5	8149.99	8174.86	13.766	11.2104	12.9926		HGLibB_47595	21.186	1	1.2912e-99	2.5823e-99	3.6713e-95	TRUE		STX5	Set B	3	6.9998e-06	1.9428e-05	0.016295	24	2	7.8431
AGATAAATCCAGGACAGATC	VPS54	HGLibB_53747	281.088	11444.8	5862.94	7893.93	8.13488	13.4824	12.5174		HGLibB_53747	4.3271	0.99998	1.505e-05	3.01e-05	0.00016989	TRUE		VPS54	Set B	3	1.3101e-09	2.4593e-07	0.000381	5	3	9.6789
TACTTGCTCCAGATCTGTCC	VPS54	HGLibB_53745	5710.03	5350.7	5530.36	254.081	12.4793	12.3855	12.4332		HGLibB_53745	16.028	1	8.1647e-58	1.6329e-57	1.3266e-53	TRUE		VPS54	Set B	3	1.3101e-09	2.4593e-07	0.000381	5	3	9.6789
ACTTGACAGTCATCTTCCAG	VPS54	HGLibB_53746	490.855	2359.94	1425.4	1321.64	8.93915	11.2045	10.4772		HGLibB_53746	1.9635	0.95056	0.049436	0.098872	0.1058	TRUE		VPS54	Set B	3	1.3101e-09	2.4593e-07	0.000381	5	3	9.6789
CTCCTAAAGATACCTTCGAA	VPS54	HGLibA_53812	192.482	157.149	174.816	24.9841	7.58858	7.29599	7.44969		HGLibA_53812	7.0553	1	1.6672e-12	3.3344e-12	1.9039e-09	TRUE		VPS54	Set A	3	1.5803e-09	2.2535e-07	0.000381	8	3	7.3992
CAGTGACTTAAATAGACCAC	VPS54	HGLibA_53813	30.5815	309.467	170.024	197.202	4.93459	8.27364	7.4096		HGLibA_53813	3.4557	0.99947	0.00053326	0.0010665	0.0021745	TRUE		VPS54	Set A	3	1.5803e-09	2.2535e-07	0.000381	8	3	7.3992
GATGAAATGAGTCTTCTCCG	COG6	HGLibA_10486	566.061	10133.7	5349.88	6765.34	9.14481	13.3069	12.3853		HGLibA_10486	2.4509	0.98579	0.014207	0.028413	0.033152	TRUE		COG6	Set A	3	9.5742e-10	2.2535e-07	0.000381	5	3	9.3555
AGATATGACAAGTCGCCTAC	COG6	HGLibA_10484	1868.58	338.495	1103.54	1081.93	10.8677	8.40299	10.1079		HGLibA_10484	1.9665	0.9508	0.049201	0.098403	0.1072	TRUE		COG6	Set A	3	9.5742e-10	2.2535e-07	0.000381	5	3	9.3555
AAGAGAAGGACCCATTACTG	COG6	HGLibB_10475	637.227	375.927	506.577	184.767	9.31566	8.55431	8.98464		HGLibB_10475	2.1693	0.97007	0.029929	0.059859	0.065321	TRUE		COG6	Set B	3	2.7031e-06	8.1156e-06	0.009119	17	2	3.4795
AGCCAGGATACCTCAGTAAT	COG6	HGLibA_10485	350.271	129.431	239.851	156.157	8.45233	7.01604	7.90599		HGLibA_10485	3.562	0.99964	0.00036383	0.00072767	0.001632	TRUE		COG6	Set A	3	9.5742e-10	2.2535e-07	0.000381	5	3	9.3555
CCACTAAGCTTCAATCTGAA	COG6	HGLibB_10473	24.073	8.37412	16.2236	11.1008	4.58935	3.06594	4.02002		HGLibB_10473	5.2707	1	9.7629e-08	1.9526e-07	6.1488e-06	TRUE		COG6	Set B	3	2.7031e-06	8.1156e-06	0.009119	17	2	3.4795
AATCCTCCGAAGCAAATCAC	COG5	HGLibA_10481	4172.27	5936.36	5054.31	1247.4	12.0266	12.5354	12.3033		HGLibA_10481	9.8708	1	5.5577e-23	1.1115e-22	5.4679e-19	TRUE		COG5	Set A	3	9.0893e-05	0.00018591	0.131747	31	2	1.7855
TGTCCAACTGACTGATTCCT	COG5	HGLibB_10471	41.467	202.032	121.75	113.537	5.37389	7.65844	6.92777		HGLibB_10471	2.1821	0.97125	0.028746	0.057491	0.063102	TRUE		COG5	Set B	3	1.0611e-08	2.4593e-07	0.000381	10	3	4.4911
AGCAACTGGGATTGAGTCGT	COG5	HGLibB_10470	9.67641	53.0105	31.3434	30.6418	3.27447	5.72821	4.97009		HGLibB_10470	19.416	1	3.085e-84	6.17e-84	7.0177e-80	TRUE		COG5	Set B	3	1.0611e-08	2.4593e-07	0.000381	10	3	4.4911
CTCGTCCATCATGTTGACTG	WRB	HGLibB_54339	8.87398	5649.75	2829.31	3988.7	3.14958	12.464	11.4662		HGLibB_54339	1.9796	0.9528	0.047197	0.094393	0.10159	TRUE		WRB	Set B	3	3.4716e-06	9.0993e-06	0.009158	20	2	7.0129
CGCGTCCTTCTGCAGCACCC	WRB	HGLibB_54340	3568.47	1449.73	2509.1	1498.18	11.8011	10.5016	11.293		HGLibB_54340	2.2221	0.97376	0.026244	0.052487	0.057734	TRUE		WRB	Set B	3	3.4716e-06	9.0993e-06	0.009158	20	2	7.0129
GCGACTCATACAAGAAGAGA	PTAR1	HGLibB_39198	4359.08	33.3805	2196.23	3058.73	12.0898	5.06094	11.1008		HGLibB_39198	5.2666	1	1.3323e-07	2.6647e-07	7.5392e-06	TRUE		PTAR1	Set B	3	0.0012203	0.0014438	0.764851	37	1	-6.87
TAACCGGAGTCCCATAGTCC	PTAR1	HGLibA_39247	876.634	1654.39	1265.51	549.96	9.77583	10.6921	10.3055		HGLibA_39247	5.3032	1	1.1322e-07	2.2644e-07	5.839e-06	TRUE		PTAR1	Set A	3	1.3897e-09	2.2535e-07	0.000381	7	3	7.1358
ATACCTCACGTTCCATGCAG	PTAR1	HGLibA_39248	111.265	163.942	137.604	37.2488	6.79785	7.35705	7.10437		HGLibA_39248	4.1994	0.99997	2.6152e-05	5.2303e-05	0.00024703	TRUE		PTAR1	Set A	3	1.3897e-09	2.2535e-07	0.000381	7	3	7.1358
TGCGAACACCCTCTTCGTAC	VPS51	HGLibA_53802	2318.24	1831.41	2074.82	344.241	11.1788	10.8387	11.0188		HGLibA_53802	2183.8	1	0	0	0	TRUE		VPS51	Set A	3	4.0297e-07	1.1268e-06	0.00165	14	2	6.6028
CAAGTGCACGAGTTCTTCGT	VPS51	HGLibB_53737	3564.97	372.399	1968.69	2257.49	11.7997	8.5407	10.943		HGLibB_53737	4.0377	0.99995	5.3657e-05	0.00010731	0.00040027	TRUE		VPS51	Set B	3	3.2027e-09	2.4593e-07	0.000381	9	3	8.9515
ATCGTTCTTCATCTTCCGGA	VPS51	HGLibB_53736	671.088	878.745	774.916	146.836	9.39036	9.7793	9.5979		HGLibB_53736	4.0451	0.99995	5.2095e-05	0.00010419	0.00039149	TRUE		VPS51	Set B	3	3.2027e-09	2.4593e-07	0.000381	9	3	8.9515
GGTGGGGCTCCTGTACGAAG	VPS51	HGLibA_53804	147.376	338.495	242.936	135.142	7.20336	8.40299	7.92443		HGLibA_53804	4.5692	1	4.7876e-06	9.5752e-06	7.6133e-05	TRUE		VPS51	Set A	3	4.0297e-07	1.1268e-06	0.00165	14	2	6.6028
GCTGATGCGAGCGCTGAAGT	VPS51	HGLibB_53738	2.12327	276.927	139.525	194.315	1.08629	8.11336	7.12438		HGLibB_53738	1.7282	0.91647	0.083533	0.16707	0.1772	TRUE		VPS51	Set B	3	3.2027e-09	2.4593e-07	0.000381	9	3	8.9515
AGTCATAGCAGTACCCGAGA	GOSR1	HGLibA_19684	7.6229	2737.58	1372.6	1930.37	2.93034	11.4187	10.4227		HGLibA_19684	1.7378	0.91788	0.082119	0.16424	0.17585	TRUE		GOSR1	Set A	3	1.3297e-09	2.2535e-07	0.000381	6	3	6.6861
TGTCCCAGGTCATATAAAAG	GOSR1	HGLibB_19657	31.7138	2631.85	1331.78	1838.57	4.98704	11.3619	10.3791		HGLibB_19657	24.654	1	2.5912e-134	5.1823e-134	9.8238e-130	TRUE		GOSR1	Set B	3	6.3404e-10	2.4593e-07	0.000381	2	3	4.4832
TCAATACCTACTTTCGAAGG	GOSR1	HGLibA_19685	87.2905	685.453	386.372	422.964	6.44775	9.42091	8.59385		HGLibA_19685	2.6405	0.99188	0.0081182	0.016236	0.020082	TRUE		GOSR1	Set A	3	1.3297e-09	2.2535e-07	0.000381	6	3	6.6861
CCCTGATGCATACATTACAG	GOSR1	HGLibB_19656	26.873	19.8682	23.3706	4.95314	4.74808	4.31239	4.54662		HGLibB_19656	35.41	1	6.3882e-275	1.2776e-274	3.6329e-270	TRUE		GOSR1	Set B	3	6.3404e-10	2.4593e-07	0.000381	2	3	4.4832
GCCGCTGTAATGTATGCATC	GOSR1	HGLibA_19683	39.9429	5.52892	22.7359	24.3344	5.31987	2.467	4.5069		HGLibA_19683	2.0714	0.9641	0.035899	0.071798	0.079245	TRUE		GOSR1	Set A	3	1.3297e-09	2.2535e-07	0.000381	6	3	6.6861
ACCTGTCGCGTCTTCCATCT	GOSR1	HGLibB_19655	6.40397	1.76458	4.08428	3.28055	2.67897	0.819324	2.03008		HGLibB_19655	2.3062	0.98657	0.01343	0.02686	0.030758	TRUE		GOSR1	Set B	3	6.3404e-10	2.4593e-07	0.000381	2	3	4.4832
TCCCCAGGAACGACTGAAGC	SLC39A9	HGLibB_45074	2522.45	9.05019	1265.75	1777.24	11.3006	3.17795	10.3058		HGLibB_45074	4.8681	1	9.8371e-07	1.9674e-06	2.7356e-05	TRUE		SLC39A9	Set B	3	6.8351e-06	1.8936e-05	0.016295	23	2	4.7666
CTGGCAGTCATCGTGCCTGA	SLC39A9	HGLibA_45128	41.337	559.772	300.554	366.589	5.36936	9.12869	8.23148		HGLibA_45128	1.8914	0.94167	0.058328	0.11666	0.12648	TRUE		SLC39A9	Set A	3	3.108e-06	7.4366e-06	0.007426	22	2	6.54
GACATACTTAGGACTGAGTA	SLC39A9	HGLibA_45126	174.36	45.8719	110.116	90.8546	7.44592	5.51954	6.78288		HGLibA_45126	4.5373	0.99999	5.4834e-06	1.0967e-05	8.378e-05	TRUE		SLC39A9	Set A	3	3.108e-06	7.4366e-06	0.007426	22	2	6.54
CAGGCCCCGCTCCACGATGG	ASNA1	HGLibB_03331	970.335	1452.91	1211.62	341.233	9.92234	10.5047	10.2427		HGLibB_03331	8.0852	1	6.1551e-16	1.231e-15	2.8003e-12	TRUE		ASNA1	Set B	3	6.4411e-07	2.2133e-06	0.003182	14	3	3.0029
TCCTCCTCGAAGAACTCGTC	ASNA1	HGLibA_03331	45.7374	2.70431	24.2209	30.429	5.5153	1.43526	4.59818		HGLibA_03331	1.5271	0.91514	0.084856	0.16971	0.18162	TRUE		ASNA1	Set A	3	4.0387e-05	8.5408e-05	0.064698	29	2	1.7014
TGAGACGCCATCAGTTTCGA	CMAS	HGLibA_10179	306.97	1777.21	1042.09	1039.62	8.26195	10.7954	10.0253		HGLibA_10179	3.5395	0.9996	0.00039948	0.00079896	0.0017521	TRUE		CMAS	Set A	3	1.0603e-06	3.3803e-06	0.004641	16	2	6.0224
CCTCGTCGACAAGACTGGGA	CMAS	HGLibB_10168	753.703	528.868	641.286	158.983	9.55785	9.04676	9.32482		HGLibB_10168	4.1943	0.99997	2.7231e-05	5.4462e-05	0.00025339	TRUE		CMAS	Set B	3	1.9422e-06	6.64e-06	0.008354	16	2	6.7367
AATGCGAGCTGAACATAGTG	CMAS	HGLibB_10169	311.887	99.5109	205.699	150.173	8.28488	6.63678	7.68439		HGLibB_10169	2.4033	0.98404	0.015961	0.031922	0.036147	TRUE		CMAS	Set B	3	1.9422e-06	6.64e-06	0.008354	16	2	6.7367
CCATCCCAGTCTTGTCGACG	CMAS	HGLibA_10178	49.7497	73.0751	61.4124	16.4936	5.63662	6.19131	5.94046		HGLibA_10178	3.4494	0.99946	0.00053874	0.0010775	0.0021906	TRUE		CMAS	Set A	3	1.0603e-06	3.3803e-06	0.004641	16	2	6.0224
ACGAGGCGCACCAGATGTAC	GET4	HGLibA_18932	1002.3	644.855	823.577	252.75	9.9691	9.33283	9.68576		HGLibA_18932	15.667	1	2.4836e-55	4.9671e-55	6.353e-51	TRUE		GET4	Set A	3	3.2058e-11	2.2535e-07	0.000381	2	3	8.1428
GGAGGTGGCTGACGAGCTGC	GET4	HGLibB_18908	179.84	667.823	423.831	345.057	7.49057	9.38332	8.72735		HGLibB_18908	1.8769	0.93961	0.060389	0.12078	0.12912	TRUE		GET4	Set B	3	2.2545e-09	2.4593e-07	0.000381	7	3	7.3244
GTAGTCGCCCTTCTCGACGC	GET4	HGLibA_18931	154.805	488.259	321.532	235.787	7.27431	8.9315	8.32882		HGLibA_18931	4.9871	1	6.0456e-07	1.2091e-06	1.8207e-05	TRUE		GET4	Set A	3	3.2058e-11	2.2535e-07	0.000381	2	3	8.1428
TGCAGCAGACTTGTCCATGC	GET4	HGLibB_18907	257.959	135.101	196.53	86.8737	8.011	7.07789	7.61861		HGLibB_18907	16.552	1	1.4459e-61	2.8919e-61	2.741e-57	TRUE		GET4	Set B	3	2.2545e-09	2.4593e-07	0.000381	7	3	7.3244
GTCCCGCGGCTTCCGCAGCG	GET4	HGLibB_18906	199.428	14.5291	106.979	130.744	7.63973	3.86087	6.74118		HGLibB_18906	1.7509	0.92061	0.079393	0.15879	0.16848	TRUE		GET4	Set B	3	2.2545e-09	2.4593e-07	0.000381	7	3	7.3244
ACACCTACTGTAGCACGGCC	GET4	HGLibA_18933	43.6385	124.805	84.2219	57.3936	5.44753	6.96354	6.39612		HGLibA_18933	5.4967	1	3.6592e-08	7.3184e-08	2.6733e-06	TRUE		GET4	Set A	3	3.2058e-11	2.2535e-07	0.000381	2	3	8.1428
CGTCTCTACATTAAATCCAA	ARL1	HGLibB_02918	94.168	834.386	464.277	523.413	6.55716	9.70457	8.85884		HGLibB_02918	8.5557	1	1.1375e-17	2.2751e-17	6.161e-14	TRUE		ARL1	Set B	3	9.1254e-07	3.197e-06	0.00429	15	2	5.8565
ATCAGAGTTAGTTGCCATGT	ARL1	HGLibA_02921	285.317	134.081	209.699	106.94	8.15642	7.06696	7.71218		HGLibA_02921	4.6007	1	4.1165e-06	8.233e-06	6.8692e-05	TRUE		ARL1	Set A	3	2.6307e-06	6.9859e-06	0.007308	21	2	2.0858
TAGGAGGACAGACAAGTATC	ARL1	HGLibB_02919	38.0158	77.2082	57.612	27.7132	5.24853	6.27068	5.8483		HGLibB_02919	3.8369	0.99988	0.00011837	0.00023673	0.00069654	TRUE		ARL1	Set B	3	9.1254e-07	3.197e-06	0.00429	15	2	5.8565
CTCCCCTTACCTGATATAGG	TBC1D20	HGLibB_48438	747.391	10.0131	378.702	521.405	9.54572	3.32382	8.56492		HGLibB_48438	5.268	1	1.2114e-07	2.4227e-07	7.0873e-06	TRUE		TBC1D20	Set B	3	0.0011661	0.0013932	0.757961	36	1	0.47732
ATCCTATTGCTGATCCACAG	C1GALT1	HGLibB_05720	72.9777	452.774	262.876	268.556	6.18938	8.82265	8.03824		HGLibB_05720	5.6008	1	2.076e-08	4.152e-08	2.1823e-06	TRUE		C1GALT1	Set B	3	0.0010034	0.0012451	0.716124	35	1	-5.5195
ACAACACTTTGTTACAACGC	C1GALT1	HGLibA_05722	150.256	49.4372	99.8467	71.2897	7.23128	5.62753	6.64164		HGLibA_05722	19.617	1	9.1974e-86	1.8395e-85	2.9409e-81	TRUE		C1GALT1	Set A	3	3.8428e-06	9.2394e-06	0.008119	25	2	6.1508
CCTCTGCACTAGAAGCAAGC	COG2	HGLibB_10462	462.873	3.55928	233.216	324.784	8.85447	1.83158	7.86552		HGLibB_10462	6.6696	1	1.6131e-11	3.2261e-11	1.4796e-08	TRUE		COG2	Set B	3	4.7361e-06	1.4018e-05	0.012826	22	2	3.1546
CCTGCTTGCTTCTAGTGCAG	COG2	HGLibB_10463	16.7691	41.5118	29.1404	17.4957	4.06774	5.37545	4.86495		HGLibB_10463	1.7841	0.93152	0.068476	0.13695	0.1454	TRUE		COG2	Set B	3	4.7361e-06	1.4018e-05	0.012826	22	2	3.1546
CTTCACTGACAGACGATCTA	COG2	HGLibA_10472	13.9987	2.03936	8.01901	8.4565	3.80722	1.02812	3.00342		HGLibA_10472	2.7254	0.99547	0.0045273	0.0090546	0.012034	TRUE		COG2	Set A	3	1.7207e-06	5.1831e-06	0.005993	19	2	2.1338
CTTGTTGATGAGTTCGACCA	COG2	HGLibA_10473	3.54065	6.07161	4.80613	1.78966	1.82401	2.60208	2.26487		HGLibA_10473	3.4152	0.99962	0.00038426	0.00076852	0.0016991	TRUE		COG2	Set A	3	1.7207e-06	5.1831e-06	0.005993	19	2	2.1338
CCAAGCAGAGGCTCCCGTGC	JTB	HGLibB_23965	376.495	25.5236	201.009	248.174	8.55649	4.67376	7.65112		HGLibB_23965	2.3452	0.98125	0.018755	0.03751	0.041981	TRUE		JTB	Set B	3	2.6335e-08	2.4593e-07	0.000381	11	3	3.7041
GCACCTCAAATTTGCCATGC	JTB	HGLibA_24001	20.5554	351.189	185.872	233.793	4.36145	8.4561	7.53817		HGLibA_24001	8.2796	1	1.0359e-16	2.0719e-16	6.9735e-13	TRUE		JTB	Set A	3	0.00056193	0.00071008	0.421595	37	1	-1.8859
CAGAAAACTACCCCTGAGTG	JTB	HGLibB_23967	210.204	3.92984	107.067	145.858	7.71565	1.97447	6.74237		HGLibB_23967	5.2563	1	8.9623e-08	1.7925e-07	5.8382e-06	TRUE		JTB	Set B	3	2.6335e-08	2.4593e-07	0.000381	11	3	3.7041
CAGGCCAGATATCACAGACA	SCFD1	HGLibA_42894	121.966	190.403	156.185	48.3923	6.93034	7.57292	7.28711		HGLibA_42894	7.7898	1	6.3225e-15	1.2645e-14	2.6955e-11	TRUE		SCFD1	Set A	3	0.00061078	0.00075605	0.437077	38	1	1.0892
TCCTATACTCATCCGGCAGG	COG1	HGLibB_10459	4.08297	261.754	132.918	182.201	2.02962	8.03207	7.0544		HGLibB_10459	1.8952	0.94333	0.056671	0.11334	0.12121	TRUE		COG1	Set B	3	0.0033873	0.0035785	0.966468	51	1	-0.22233
TGCGTCTCGAAAAGAGCCGC	COG1	HGLibA_10469	7.44191	15.5263	11.4841	5.71649	2.89567	3.95664	3.52156		HGLibA_10469	2.4191	0.98654	0.013463	0.026927	0.031633	TRUE		COG1	Set A	3	4.9021e-06	1.2845e-05	0.010853	26	2	3.725
CCACGAGATCCAGTCTTGCA	GOSR2	HGLibB_19658	131.643	133.763	132.703	1.49928	7.04048	7.06354	7.05206		HGLibB_19658	2.0157	0.95667	0.043329	0.086658	0.093299	TRUE		GOSR2	Set B	3	3.1305e-06	8.6074e-06	0.009119	19	2	2.4482
CCATGCAAGACTGGATCTCG	GOSR2	HGLibB_19659	4.71399	7.16904	5.94151	1.73598	2.23695	2.84178	2.57083		HGLibB_19659	8.0404	1	4.6496e-16	9.2992e-16	2.2035e-12	TRUE		GOSR2	Set B	3	3.1305e-06	8.6074e-06	0.009119	19	2	2.4482
TGATGTTGAAGCCCTAAAAC	COG7	HGLibB_10477	243.562	3.53403	123.548	169.726	7.92815	1.82132	6.94893		HGLibB_10477	2.2114	0.97467	0.025326	0.050653	0.055721	TRUE		COG7	Set B	3	9.5769e-10	2.4593e-07	0.000381	3	3	5.6826
CTTGTGACACTTGTAGTAGT	COG7	HGLibA_10488	214.735	25.049	119.892	134.129	7.74642	4.64668	6.90559		HGLibA_10488	2.9079	0.99646	0.0035401	0.0070802	0.0097751	TRUE		COG7	Set A	3	1.4374e-06	4.2817e-06	0.005533	17	2	6.3827
TCAGTCCAAAGTGTTTGTGA	COG7	HGLibB_10476	191.229	45.6448	118.437	102.943	7.57916	5.51238	6.88797		HGLibB_10476	5.2927	1	1.1519e-07	2.3038e-07	6.8487e-06	TRUE		COG7	Set B	3	9.5769e-10	2.4593e-07	0.000381	3	3	5.6826
CACGTTGAGCGCCGATATTG	COG7	HGLibA_10487	54.644	112.662	83.653	41.025	5.77199	6.81586	6.38635		HGLibA_10487	4.1263	0.99996	3.55e-05	7.1e-05	0.00030543	TRUE		COG7	Set A	3	1.4374e-06	4.2817e-06	0.005533	17	2	6.3827
TGGGCATGTTCTGGAGAGCT	COG7	HGLibB_10478	24.6145	59.0333	41.8239	24.3378	4.62143	5.88346	5.38625		HGLibB_10478	2.0688	0.96265	0.037354	0.074708	0.080936	TRUE		COG7	Set B	3	9.5769e-10	2.4593e-07	0.000381	3	3	5.6826
CTTCGACCTCATCGCCATTG	KDELR1	HGLibA_24480	24.9637	195.806	110.385	120.804	4.64176	7.61328	6.7864		HGLibA_24480	2.9007	0.99638	0.0036188	0.0072377	0.0099644	TRUE		KDELR1	Set A	3	9.239e-08	2.2535e-07	0.000381	13	3	3.9349
ACTCCACTCTGAACGTGTCA	KDELR1	HGLibB_24446	8.39358	54.8899	31.6418	32.8779	3.06929	5.77847	4.98376		HGLibB_24446	2.0951	0.96551	0.034486	0.068971	0.074738	TRUE		KDELR1	Set B	3	2.807e-06	8.6074e-06	0.009119	18	2	4.4884
AAGTTCAAAGCTACTTACGA	KDELR1	HGLibB_24445	30.9055	9.72336	20.3144	14.978	4.94979	3.28146	4.34443		HGLibB_24445	2.4258	0.98598	0.014022	0.028044	0.031978	TRUE		KDELR1	Set B	3	2.807e-06	8.6074e-06	0.009119	18	2	4.4884
CTGGAGGATACAATCCCGAA	VPS52	HGLibA_53805	14.6052	114.475	64.5401	70.6187	3.86841	6.83889	6.01212		HGLibA_53805	4.0279	0.99995	5.1963e-05	0.00010393	0.00039935	TRUE		VPS52	Set A	3	1.8212e-08	2.2535e-07	0.000381	10	3	4.2375
TCTGGAGGATGAGTTAGTAA	VPS52	HGLibA_53807	22.9926	5.20849	14.1005	12.5753	4.5231	2.38086	3.81768		HGLibA_53807	2.4702	0.98824	0.011755	0.023511	0.02796	TRUE		VPS52	Set A	3	1.8212e-08	2.2535e-07	0.000381	10	3	4.2375
GACGATTCTCTATGACTTGT	NBAS	HGLibA_31203	125.693	1.1068	63.3999	88.0957	6.97376	0.146399	5.98641		HGLibA_31203	1.775	0.92874	0.071264	0.14253	0.15314	TRUE		NBAS	Set A	3	6.5149e-05	0.00013228	0.096865	30	2	2.3721
AGATCTCTTACCTTTCAAAG	MAN2A1	HGLibB_28030	1.55092	117.047	59.299	81.6682	0.633127	6.87095	5.88994		HGLibB_28030	1.7581	0.92345	0.076547	0.15309	0.16247	TRUE		MAN2A1	Set B	3	0.0038745	0.0040639	0.966468	56	1	-6.7745
TGCTGGACGCCGAACCCGCG	MGAT2	HGLibA_29135	99.974	14.4543	57.2142	60.4716	6.64348	3.85343	5.8383		HGLibA_29135	4.4216	0.99999	8.8785e-06	1.7757e-05	0.00011669	TRUE		MGAT2	Set A	3	0.00011844	0.00024496	0.153748	35	2	1.5134
ACATCTGGCTGACTAGAGTC	RGP1	HGLibA_41023	7.55475	100.561	54.0579	65.7654	2.91738	6.65193	5.75643		HGLibA_41023	3.1401	0.99868	0.0013229	0.0026458	0.0043872	TRUE		RGP1	Set A	3	0.001978	0.0020793	0.936382	43	1	-2.4904
TGTGCTTTGATCACTATGCT	C1GALT1C1	HGLibA_05726	31.3178	68.8116	50.0647	26.5121	4.96891	6.10458	5.64572		HGLibA_05726	4.1614	0.99997	2.9694e-05	5.9389e-05	0.00026995	TRUE		C1GALT1C1	Set A	3	1.6475e-06	4.7324e-06	0.005776	18	2	3.7704
AATGACTTATCACCCCAACC	C1GALT1C1	HGLibA_05727	5.75355	21.9253	13.8394	11.4351	2.52445	4.45452	3.79071		HGLibA_05727	2.7611	0.99508	0.0049214	0.0098428	0.012931	TRUE		C1GALT1C1	Set A	3	1.6475e-06	4.7324e-06	0.005776	18	2	3.7704
CAAATCATCCCTCCCTGTTC	C1GALT1C1	HGLibB_05723	4.70744	3.78272	4.24508	0.653876	2.23494	1.91943	2.08579		HGLibB_05723	4.5814	1	2.4909e-06	4.9818e-06	5.0928e-05	TRUE		C1GALT1C1	Set B	3	0.001383	0.0016002	0.825971	39	1	-7.285
CAAGCTTTCCTCCAAGTCTT	NCAM2	HGLibA_31258	7.36521	86.8604	47.1128	56.2116	2.88073	6.44063	5.55805		HGLibA_31258	1.8756	0.9408	0.059198	0.1184	0.12787	TRUE		NCAM2	Set A	3	0.0031002	0.0031907	0.936382	48	1	-4.585
GCTATTTAAGATGGGCATCA	SEL1L2	HGLibA_43279	9.40185	77.9443	43.6731	48.4668	3.23294	6.28437	5.44867		HGLibA_43279	2.3212	0.98067	0.019334	0.038669	0.04425	TRUE		SEL1L2	Set A	3	0.0027588	0.0028595	0.936382	47	1	-4.0001
CTCAGTGCTGAACTAACAAG	TAPT1	HGLibA_48326	72.7252	11.0953	41.9102	43.5789	6.18438	3.47188	5.38923		HGLibA_48326	2.5029	0.98831	0.011693	0.023386	0.027825	TRUE		TAPT1	Set A	2	0.0016773	0.0016976	0.910046	40	1	-1.3219
AGCCTCTTCAGCGCGATGGA	COG8	HGLibA_10491	15.2458	59.2366	37.2412	31.1062	3.93034	5.88842	5.21883		HGLibA_10491	2.6037	0.99147	0.0085327	0.017065	0.02099	TRUE		COG8	Set A	3	2.0293e-06	5.6338e-06	0.006188	20	2	3.1923
TGCAGCCTACGTACGCCGAC	COG8	HGLibA_10490	27.4639	2.55242	15.0082	17.6151	4.77947	1.35187	3.90768		HGLibA_10490	2.5303	0.99083	0.0091703	0.018341	0.022374	TRUE		COG8	Set A	3	2.0293e-06	5.6338e-06	0.006188	20	2	3.1923
ACCATGACTGTTATATTGTC	PPM1L	HGLibB_37942	72.5023	1.15883	36.8306	50.4474	6.17995	0.212674	5.20283		HGLibB_37942	1.7322	0.91954	0.080462	0.16092	0.17074	TRUE		PPM1L	Set B	3	0.0040909	0.0042828	0.966468	57	1	-6.1394
TTGTTGTTGATAGCATTGAC	ARL5B	HGLibB_02976	21.2606	40.579	30.9198	13.6602	4.41011	5.34266	4.95046		HGLibB_02976	5.9848	1	1.8643e-09	3.7285e-09	4.3752e-07	TRUE		ARL5B	Set B	3	0.00094922	0.0011959	0.708066	34	1	-5.7548
ACCACGCCATGCATGAGCTC	IL17RA	HGLibB_22972	2.73346	48.5453	25.6394	32.3938	1.45073	5.60126	4.68029		HGLibB_22972	2.0376	0.96199	0.038006	0.076012	0.08234	TRUE		IL17RA	Set B	3	0.0030083	0.003216	0.966468	48	1	-7.0979
AGAAAATGTTGATCCAGAGA	NAPG	HGLibB_31092	33.9723	14.5291	24.2507	13.7484	5.08629	3.86087	4.59996		HGLibB_31092	3.3042	0.99916	0.00083522	0.0016704	0.0029373	TRUE		NAPG	Set B	2	0.0012837	0.0013135	0.734461	38	1	-1.297
AAGCAAAAGATGCCTGCCTG	NAPG	HGLibA_31135	12.7048	2.11559	7.41021	7.48772	3.66731	1.08106	2.88952		HGLibA_31135	1.3285	0.85397	0.14603	0.29206	0.30466	TRUE		NAPG	Set A	2	0.0097993	0.0098534	0.936382	175	1	0.047802
ACGTTCAGTCCGACCCGCAG	KIAA1432	HGLibA_24756	23.2797	14.9682	19.124	5.87715	4.541	3.90383	4.25731		HGLibA_24756	4.5508	1	4.4816e-06	8.9632e-06	7.2759e-05	TRUE		KIAA1432	Set A	3	0.0011481	0.001287	0.72493	39	1	-4.119
ATTTACAAGCACCCATCATG	KIAA1432	HGLibB_24723	2.2657	11.2928	6.77927	6.38315	1.17995	3.49734	2.76113		HGLibB_24723	1.7609	0.93346	0.066539	0.13308	0.14132	TRUE		KIAA1432	Set B	3	0.0038203	0.0040172	0.966468	54	1	-7.8917
CTCCCGCTCCAGGTCCTCGC	C19orf25	HGLibB_05639	1.18005	35.285	18.2325	24.1158	0.238848	5.14098	4.18844		HGLibB_05639	0.87802	0.78169	0.21831	0.43662	0.4404	TRUE		C19orf25	Set B	3	0.026378	0.026441	0.966468	484	0	-2.858
TTTCAAGACATCGAAGACAA	RALGPS1	HGLibB_40117	9.42388	24.3915	16.9077	10.5837	3.23632	4.60831	4.07961		HGLibB_40117	10.42	1	1.2932e-25	2.5864e-25	1.2257e-21	TRUE		RALGPS1	Set B	3	0.00013774	0.00029093	0.188917	31	2	1.68
CCGCTCAGAAGAACATTGAC	MAEA	HGLibA_27861	10.3564	10.578	10.4672	0.156684	3.37245	3.40299	3.3878		HGLibA_27861	1.5994	0.90326	0.096743	0.19349	0.20566	TRUE		MAEA	Set A	3	0.0094756	0.0094325	0.936382	166	1	-4.7005
AACAGTCTCCCTGAGTACAA	ARHGAP1	HGLibB_02695	18.7628	1.99569	10.3792	11.8561	4.2298	0.996887	3.37563		HGLibB_02695	2.2513	0.98085	0.019148	0.038296	0.042856	TRUE		ARHGAP1	Set B	3	0.0026292	0.0028392	0.966468	46	1	-5.3214
CTATAACCGCCTGACCGTGC	TMEM165	HGLibB_49975	1.20365	17.4817	9.34266	11.5103	0.267417	4.12777	3.22383		HGLibB_49975	1.7873	0.93842	0.061579	0.12316	0.13165	TRUE		TMEM165	Set B	3	5.5972e-08	2.4593e-07	0.000381	13	3	3.0208
TCCAAGAGCCCTCCCCCCAA	RPRD1B	HGLibB_41994	6.25427	9.97382	8.11404	2.63012	2.64484	3.31815	3.02042		HGLibB_41994	15.137	1	4.6957e-52	9.3914e-52	6.676e-48	TRUE		RPRD1B	Set B	3	0.00040688	0.00065097	0.39709	33	1	-0.92931
CGCGCAGCAGCATGGAGCTC	CLEC3B	HGLibB_09967	3.59634	11.0393	7.31782	5.26296	1.84653	3.46458	2.87141		HGLibB_09967	2.3359	0.98456	0.015444	0.030888	0.034982	TRUE		CLEC3B	Set B	3	0.0025209	0.0027261	0.966468	45	1	-4.7004
CTGCAGATCTCGAAGCACAA	KLRF1	HGLibB_25267	11.9324	2.29005	7.11122	6.81816	3.57681	1.19538	2.8301		HGLibB_25267	1.9903	0.96221	0.03779	0.075581	0.081879	TRUE		KLRF1	Set B	3	0.0031166	0.0033183	0.966468	49	1	-8.4936
TGCAGGGCGCCCCCGCCGTA	SNX18	HGLibB_45994	6.38316	7.76347	7.07332	0.976024	2.67427	2.9567	2.82239		HGLibB_45994	13.694	1	5.621e-43	1.1242e-42	7.1035e-39	TRUE		SNX18	Set B	2	0.00030744	0.00035979	0.22633	32	1	-1.3215
TCCTACAAGTACACATTACC	HDAC9	HGLibA_21026	5.03435	8.86431	6.94933	2.70819	2.33181	3.14801	2.79687		HGLibA_21026	3.2749	0.99924	0.00076343	0.0015269	0.0028587	TRUE		HDAC9	Set A	3	0.0018804	0.0019928	0.936382	42	1	-5.7143
CATATCAAGACCAACCATCC	ZFAT	HGLibB_55099	4.48419	4.24084	4.36251	0.172076	2.16485	2.08435	2.12516		HGLibB_55099	3.6374	0.99983	0.00016871	0.00033742	0.00089813	TRUE		ZFAT	Set B	3	0.0017082	0.0019185	0.96547	40	1	-4.5541
CCACCTCCAGAGCTAGCTTC	TRAPPC4	HGLibB_51262	2.12327	5.12435	3.62381	2.12208	1.08629	2.35737	1.85751		HGLibB_51262	1.3578	0.86066	0.13934	0.27868	0.2922	TRUE		TRAPPC4	Set B	2	0.01066	0.010687	0.966468	179	1	-1.3215
TGATGTCGTGCTCCCACACG	ABCG4	HGLibA_00220	2.92908	4.1148	3.52194	0.838428	1.55045	2.04082	1.81637		HGLibA_00220	2.8905	0.99774	0.0022559	0.0045117	0.0067349	TRUE		ABCG4	Set A	3	0.0021733	0.0022853	0.936382	44	1	-4.858
CTGGGAGGTAATCATGATGC	GPR89A+GPR89B	HGLibA_20107+HGLibA_20109	5.08193	1.26492	3.17343	2.69904	2.34538	0.339044	1.66604		HGLibA_20107+HGLibA_20109	0.27948	0.5038	0.4962	0.99241	0.99245	TRUE		GPR89A+GPR89B	Set A	2	0.0063596	0.006434	0.936382	109	1	1.9506
GAAAGCCTGCAAGTGACGAG	NSF	HGLibB_32706	4.7792	1.50196	3.14058	2.31736	2.25677	0.58685	1.65103		HGLibB_32706	1.5685	0.9201	0.079903	0.15981	0.16956	TRUE		NSF	Set B	2	0.0066266	0.0067022	0.966468	104	1	-1.3215
CAAGAAAGTCTTGCCATGAT	APOPT1	HGLibB_02554	1.54411	4.61352	3.07881	2.1704	0.626774	2.20587	1.62237		HGLibB_02554	3.0713	0.9989	0.0011026	0.0022051	0.0036271	TRUE		APOPT1	Set B	3	0.0020875	0.0022957	0.966468	42	1	-6.7344
CTCCTTTGCAGATGATCCAG	DCD	HGLibB_12463	2.02048	3.62827	2.82437	1.13688	1.0147	1.85928	1.49793		HGLibB_12463	2.5174	0.9939	0.0060957	0.012191	0.015075	TRUE		DCD	Set B	3	0.0023042	0.0025116	0.966468	44	1	-8.0137
CTTCTCGCCCTCGATTTCCA	RAB33A	HGLibB_39830	3.549	1.57672	2.56286	1.39461	1.82741	0.656928	1.35776		HGLibB_39830	1.3351	0.87347	0.12653	0.25306	0.26566	TRUE		RAB33A	Set B	3	0.016431	0.016441	0.966468	298	1	-5.0661
CAGAATGACAGCCCATATCA	UBE2D3	HGLibB_52523	3.95784	1.03476	2.4963	2.06692	1.98471	0.0493025	1.31979		HGLibB_52523	1.6109	0.9371	0.062899	0.1258	0.13445	TRUE		UBE2D3	Set B	3	0.0083595	0.0084763	0.966468	136	1	-0.79814
TTCAGTGTTCGCGGGACTCC	PARP4	HGLibA_35237	1.66619	2.09414	1.88016	0.302611	0.736549	1.06636	0.910859		HGLibA_35237	2.6095	0.99546	0.0045433	0.0090866	0.012076	TRUE		PARP4	Set A	3	0.0023685	0.0024714	0.936382	45	1	-6.3923
AAGTTCAGCCACTGCAGCAT	TRAPPC13	HGLibB_51246	1.80226	1.04759	1.42492	0.533632	0.849806	0.0670715	0.510884		HGLibB_51246	0.48562	0.68276	0.31724	0.63447	0.63775	TRUE		TRAPPC13	Set B	3	0.03292	0.032966	0.966468	620	0	-5.5608
ACTCCATTTCCATTGACCAC	MAGI2	HGLibA_27999	1.51528	1.1661	1.34069	0.246907	0.599581	0.221688	0.422972		HGLibA_27999	1.1467	0.87253	0.12747	0.25493	0.2703	TRUE		MAGI2	Set A	3	0.017757	0.017715	0.936382	345	1	-6.7945
