# Supplementary material for: A CRISPR Screen Using Subtilase Cytotoxin Identifies SLC39A9 as a Glycan-Regulating Factor
Source: iScience. 2019 May 8;15:407–20. doi: 10.1016/j.isci.2019.05.005 (PMC6526310; doi:10.1016/j.isci.2019.05.005)
Supplement: Data S3. Gene List of Library Set A/B Statistically Significant in SubAB-Resistant Cells, Related to Figure 1 [file mmc4.xlsx]

## Sheet: Statistical Significance
Data S3. Gene List of Library Set A/B Statistically Significant in SubAB-Resistant Cells, Related to Figure 1
p<0.05 and good sgRNA ≥ 1
Gene ID	Libarary set	The number of targeting sgRNAs for each gene	The number of targeting sgRNAs for each gene in positive selection.	The raw p-value of this gene in positive selection.	The false discovery rate of this gene in positive selection.	The ranking of this gene in positive selection.	The number of "good" sgRNAs in positive selection.	The log fold change of this gene in positive selection
KDELR2	Set A	3	2.7375e-11	2.2535e-07	0.000381	1	3	13.355
GET4	Set A	3	3.2058e-11	2.2535e-07	0.000381	2	3	8.1428
UNC50	Set A	3	1.4842e-10	2.2535e-07	0.000381	3	3	11.844
MGAT1	Set A	3	9.1072e-10	2.2535e-07	0.000381	4	3	11.887
COG6	Set A	3	9.5742e-10	2.2535e-07	0.000381	5	3	9.3555
GOSR1	Set A	3	1.3297e-09	2.2535e-07	0.000381	6	3	6.6861
PTAR1	Set A	3	1.3897e-09	2.2535e-07	0.000381	7	3	7.1358
VPS54	Set A	3	1.5803e-09	2.2535e-07	0.000381	8	3	7.3992
SLC35A1	Set A	3	1.7877e-09	2.2535e-07	0.000381	9	3	8.7673
VPS52	Set A	3	1.8212e-08	2.2535e-07	0.000381	10	3	4.2375
SLC35A2	Set A	3	5.7519e-08	2.2535e-07	0.000381	11	2	13.436
COG3	Set A	3	8.0004e-08	2.2535e-07	0.000381	12	3	3.4262
KDELR1	Set A	3	9.239e-08	2.2535e-07	0.000381	13	3	3.9349
VPS51	Set A	3	4.0297e-07	1.1268e-06	0.00165	14	2	6.6028
VPS53	Set A	2	8.1748e-07	1.1268e-06	0.00165	15	2	3.5165
CMAS	Set A	3	1.0603e-06	3.3803e-06	0.004641	16	2	6.0224
COG7	Set A	3	1.4374e-06	4.2817e-06	0.005533	17	2	6.3827
C1GALT1C1	Set A	3	1.6475e-06	4.7324e-06	0.005776	18	2	3.7704
COG2	Set A	3	1.7207e-06	5.1831e-06	0.005993	19	2	2.1338
COG8	Set A	3	2.0293e-06	5.6338e-06	0.006188	20	2	3.1923
ARL1	Set A	3	2.6307e-06	6.9859e-06	0.007308	21	2	2.0858
SLC39A9	Set A	3	3.108e-06	7.4366e-06	0.007426	22	2	6.54
COG4	Set A	3	3.4134e-06	8.338e-06	0.007632	23	2	5.842
CAMLG	Set A	3	3.5184e-06	8.338e-06	0.007632	24	2	9.509
C1GALT1	Set A	3	3.8428e-06	9.2394e-06	0.008119	25	2	6.1508
COG1	Set A	3	4.9021e-06	1.2845e-05	0.010853	26	2	3.725
ZNF136	Set A	3	1.3333e-05	3.0422e-05	0.024752	27	2	5.1564
BET1	Set A	3	1.637e-05	3.4479e-05	0.027051	28	2	4.6272
ASNA1	Set A	3	4.0387e-05	8.5408e-05	0.064698	29	2	1.7014
NBAS	Set A	3	6.5149e-05	0.00013228	0.096865	30	2	2.3721
COG5	Set A	3	9.0893e-05	0.00018591	0.131747	31	2	1.7855
MIOX	Set A	3	0.00010536	0.00022377	0.15362	32	2	1.731
TM2D3	Set A	3	0.000113	0.00023504	0.153748	33	2	1.5779
TMEM165	Set A	3	0.00011661	0.0002418	0.153748	34	2	1.6487
MGAT2	Set A	3	0.00011844	0.00024496	0.153748	35	2	1.5134
CLUAP1	Set A	3	0.00014147	0.00028732	0.17533	36	2	1.1935
JTB	Set A	3	0.00056193	0.00071008	0.421595	37	1	-1.8859
SCFD1	Set A	3	0.00061078	0.00075605	0.437077	38	1	1.0892
KIAA1432	Set A	3	0.0011481	0.001287	0.72493	39	1	-4.119
TAPT1	Set A	2	0.0016773	0.0016976	0.910046	40	1	-1.3219
COPA	Set A	1	0.0017187	0.0016985	0.910046	41	1	-1.3219
HDAC9	Set A	3	0.0018804	0.0019928	0.936382	42	1	-5.7143
RGP1	Set A	3	0.001978	0.0020793	0.936382	43	1	-2.4904
ABCG4	Set A	3	0.0021733	0.0022853	0.936382	44	1	-4.858
PARP4	Set A	3	0.0023685	0.0024714	0.936382	45	1	-6.3923
CT45A1+CT45A2+CT45A3	Set A	1	0.0023866	0.0023705	0.936382	46	1	4.7214
SEL1L2	Set A	3	0.0027588	0.0028595	0.936382	47	1	-4.0001
NCAM2	Set A	3	0.0031002	0.0031907	0.936382	48	1	-4.585
MCUR1	Set A	2	0.0032718	0.0033012	0.936382	49	1	-1.3219
OSGEPL1	Set A	3	0.0034416	0.0035211	0.936382	50	1	-6.0445
GPR89A	Set A	1	0.0034781	0.003435	0.936382	51	1	2.839
BOLA1	Set A	1	0.0034944	0.0034463	0.936382	52	1	-1.3219
UBQLN4	Set A	3	0.0035391	0.0036275	0.936382	53	1	-6.7814
LOC440563	Set A	3	0.0035878	0.0036806	0.936382	54	1	-4.7005
MMP10	Set A	3	0.0036854	0.0037793	0.936382	55	1	-5.2668
TCP10L2	Set A	3	0.0037341	0.0038267	0.936382	56	1	-4
POSTN	Set A	3	0.0037829	0.0038672	0.936382	57	1	-6.6583
CDHR4	Set A	3	0.0038803	0.0039668	0.936382	58	1	-4.7004
WDR60	Set A	3	0.0039291	0.0040042	0.936382	59	1	-7.0875
STAC	Set A	3	0.0039778	0.0040633	0.936382	60	1	-8.0169
LRCH4	Set A	3	0.0040266	0.0041129	0.936382	61	1	-4.2855
NonTargetingControlGuideForHuman_0407	Set A	1	0.0040483	0.0039786	0.936382	62	1	2.8055
SYT6	Set A	3	0.0040753	0.0041597	0.936382	63	1	-4.2854
TIMM10B	Set A	3	0.0041241	0.0042125	0.936382	64	1	-7.5699
RPL3L	Set A	3	0.0042215	0.0043067	0.936382	65	1	-7.6439
OGN	Set A	3	0.0042703	0.0043707	0.936382	66	1	-7.2046
C20orf141	Set A	3	0.0043677	0.0044662	0.936382	67	1	-7.7814
CLRN1	Set A	3	0.0044165	0.0045203	0.936382	68	1	-3.6439
C19orf54	Set A	3	0.0044652	0.0045717	0.936382	69	1	-4.585
FBXL6	Set A	3	0.0045139	0.0046149	0.936382	70	1	-7.0279
YKT6	Set A	1	0.0045452	0.0044595	0.936382	71	1	-1.3219
MUC12	Set A	3	0.0045626	0.0046731	0.936382	72	1	-7.9601
STK11	Set A	2	0.0046375	0.0046916	0.936382	73	1	-1.3219
RAB37	Set A	3	0.0046601	0.0047506	0.936382	74	1	-5.9887
FAM221B	Set A	3	0.0047088	0.0047925	0.936382	75	1	-7.1086
TRIOBP	Set A	3	0.0047575	0.004838	0.936382	76	1	-6.5078
KIAA0226L	Set A	3	0.0048062	0.0048917	0.936382	77	1	-5.6439
LHFPL4	Set A	3	0.004855	0.0049395	0.936382	78	1	-3.858
WDR45	Set A	3	0.0049524	0.0050445	0.936382	79	1	-5.2668
TAF1C	Set A	3	0.0050011	0.0050913	0.936382	80	1	-5.5999
C21orf33	Set A	3	0.0050498	0.0051418	0.936382	81	1	-6.4009
COPE	Set A	3	0.0050985	0.0051945	0.936382	82	1	0.76115
FMNL1	Set A	3	0.0051959	0.0052987	0.936382	83	1	-7.3532
PCDH20	Set A	3	0.0052446	0.0053473	0.936382	84	1	-6.7549
OXLD1	Set A	3	0.0052933	0.0053978	0.936382	85	1	-4.9308
DLGAP3	Set A	3	0.005342	0.0054447	0.936382	86	1	-4.1293
hsa-mir-484	Set A	3	0.0053907	0.005497	0.936382	87	1	-3.9459
PHTF1	Set A	3	0.0054394	0.0055407	0.936382	88	1	-6.9189
WASF2	Set A	3	0.0054881	0.005579	0.936382	89	1	-6.2192
THAP1	Set A	3	0.0055368	0.0056263	0.936382	90	1	-2.4594
POM121L2	Set A	2	0.00558	0.0056552	0.936382	91	1	-1.3219
HSD17B1	Set A	3	0.0055855	0.0056777	0.936382	92	1	-3.8073
SSPO	Set A	3	0.0056342	0.0057286	0.936382	93	1	-5.1899
DUSP10	Set A	3	0.0056829	0.005776	0.936382	94	1	-6.1899
NonTargetingControlGuideForHuman_0235	Set A	1	0.0056937	0.0056516	0.936382	95	1	1.7275
NLK	Set A	3	0.0057316	0.0058228	0.936382	96	1	-5.5236
A3GALT2	Set A	3	0.0057802	0.0058758	0.936382	97	1	-5.9308
HGFAC	Set A	2	0.0058074	0.0058868	0.936382	98	1	-1.3219
ADAM30	Set A	3	0.0058289	0.0059247	0.936382	99	1	-6.9248
C12orf57	Set A	3	0.0058776	0.005968	0.936382	100	1	-5.0875
ILVBL	Set A	3	0.0059263	0.006018	0.936382	101	1	-3.4267
SEC31A	Set A	3	0.005975	0.006064	0.936382	102	1	-6.5236
ACTA1	Set A	3	0.0060236	0.0061104	0.936382	103	1	-6.8329
CASP10	Set A	3	0.006121	0.0062068	0.936382	104	1	-7.5078
KIF13A	Set A	3	0.0062183	0.0063091	0.936382	105	1	-5.9189
SP9	Set A	2	0.0062297	0.0063107	0.936382	106	1	-1.3219
DDA1	Set A	2	0.0062622	0.0063425	0.936382	107	1	-2.4675
ZNF496	Set A	3	0.006267	0.006351	0.936382	108	1	-5.2095
GPR89A+GPR89B	Set A	2	0.0063596	0.006434	0.936382	109	1	1.9506
CEP135	Set A	3	0.0063643	0.006447	0.936382	110	1	-5.5699
ZNF510	Set A	3	0.006413	0.0064966	0.936382	111	1	-3.6439
CLEC2D	Set A	3	0.0064617	0.0065471	0.936382	112	1	-6.098
ARMS2	Set A	3	0.006559	0.0066445	0.936382	113	1	-6.3309
ZFYVE1	Set A	3	0.0066076	0.0067008	0.936382	114	1	-5.7549
ROBO1	Set A	3	0.0066563	0.0067585	0.936382	115	1	-7.2095
FABP6	Set A	3	0.006705	0.0068045	0.936382	116	1	-6.9189
AHR	Set A	3	0.0067536	0.0068567	0.936382	117	1	-5.0875
ARL5B	Set A	3	0.0068023	0.0069113	0.936382	118	1	-0.91953
WDR61	Set A	3	0.0070455	0.0071542	0.936382	119	1	-2.907
COQ9	Set A	3	0.0070941	0.0071943	0.936382	120	1	-6.3309
MTMR12	Set A	3	0.0071914	0.0072876	0.936382	121	1	-6.322
hsa-mir-4509-2	Set A	2	0.0072363	0.0072953	0.936382	123	1	-0.8351
RAB3B	Set A	3	0.0072887	0.0073719	0.936382	124	1	-6.3038
FKRP	Set A	3	0.0073373	0.0074174	0.936382	125	1	-6.443
OR7A17	Set A	3	0.007386	0.0074544	0.936382	126	1	-6.3923
GNB2	Set A	3	0.0074346	0.0074981	0.936382	127	1	-7.8918
MED7	Set A	3	0.0074832	0.0075436	0.936382	128	1	-4.3576
OR2F1	Set A	3	0.0075318	0.0075927	0.936382	130	1	-6.2192
TMEM196	Set A	3	0.0075805	0.0076346	0.936382	131	1	-4.3923
PLEKHG4B	Set A	2	0.0076258	0.0076851	0.936382	132	1	-1.3219
TYW1B	Set A	3	0.0076291	0.0076757	0.936382	133	1	-6.3923
WFDC9	Set A	3	0.0076777	0.0077153	0.936382	134	1	-4.8773
KLHL42	Set A	3	0.0077263	0.0077581	0.936382	135	1	-3.6439
USP22	Set A	3	0.007775	0.0078005	0.936382	136	1	-4.5236
TRAPPC8	Set A	3	0.0079208	0.0079443	0.936382	137	1	-6.3923
DIO1	Set A	3	0.0079694	0.0079925	0.936382	138	1	-6.5699
NCAPG2	Set A	2	0.0079828	0.0080382	0.936382	139	1	-1.3219
PSKH1	Set A	3	0.008018	0.0080409	0.936382	140	1	-7.0928
hsa-mir-548n	Set A	2	0.0081775	0.0082246	0.936382	141	1	-1.4984
PHEX	Set A	3	0.0082125	0.0082188	0.936382	142	1	-6.9425
hsa-mir-648	Set A	4	0.0082177	0.0083828	0.936382	143	1	-5.9912
MAP2K5	Set A	3	0.0082611	0.008267	0.936382	144	1	-6.2668
AGGF1	Set A	3	0.0083097	0.0083157	0.936382	145	1	-6.331
OR2V2	Set A	3	0.0084069	0.0084126	0.936382	146	1	-7.1498
CLEC3A	Set A	3	0.0084555	0.0084545	0.936382	147	1	-7.1395
CATSPERD	Set A	2	0.0084695	0.0085176	0.936382	148	1	-1.3219
TMPRSS11F	Set A	3	0.0085041	0.0084959	0.936382	149	1	-7.7449
MGAT5	Set A	3	0.0085527	0.0085369	0.936382	150	1	-6.8642
CYP2C9	Set A	3	0.0086012	0.0085766	0.936382	151	1	-5.1699
NAMPT	Set A	3	0.0086498	0.0086212	0.936382	152	1	-6.3837
PRNP	Set A	3	0.008747	0.0087019	0.936382	153	1	-6.7748
GSAP/PION	Set A	2	0.008794	0.0088425	0.936382	154	1	-2.2262
KIAA0754	Set A	3	0.0087956	0.0087533	0.936382	155	1	-2
AMBP	Set A	3	0.0088442	0.0088011	0.936382	156	1	-3.2289
STX5	Set A	3	0.0089414	0.0089052	0.936382	157	1	-4.3924
C12orf29	Set A	3	0.0089899	0.0089525	0.936382	158	1	-7.0444
CDK4	Set A	3	0.0090871	0.009044	0.936382	160	1	-6.4758
DYNC2H1	Set A	3	0.0091357	0.0090859	0.936382	161	1	-4.3576
hsa-mir-652	Set A	4	0.0091888	0.0093351	0.936382	162	1	-7.4789
NPTX2	Set A	3	0.0092328	0.0091869	0.936382	163	1	-2.4594
NCOA6	Set A	3	0.0092814	0.0092454	0.936382	164	1	-5.9711
TAB3	Set A	3	0.0094271	0.0093861	0.936382	165	1	-5.6294
MAEA	Set A	3	0.0094756	0.0094325	0.936382	166	1	-4.7005
CSNK1D	Set A	3	0.0095728	0.0095213	0.936382	168	1	-3.9069
OR56A5	Set A	3	0.0096213	0.0095645	0.936382	169	1	-3.4595
DMRT2	Set A	2	0.0096372	0.0096961	0.936382	170	1	-1.3219
hsa-mir-548m	Set A	4	0.0096417	0.009784	0.936382	171	1	-6.0212
YPEL3	Set A	3	0.0096699	0.0096159	0.936382	172	1	-7.0607
SNX2	Set A	3	0.0097184	0.0096632	0.936382	173	1	-7.098
SLK	Set A	3	0.009767	0.00972	0.936382	174	1	-7.6689
NAPG	Set A	2	0.0097993	0.0098534	0.936382	175	1	0.047802
FRMPD1	Set A	3	0.0098156	0.0097656	0.936382	176	1	-5.1085
RAB11FIP4	Set A	3	0.0098641	0.0098084	0.936382	177	1	-4.0444
SLC35A3	Set A	3	0.0099127	0.0098611	0.936382	178	1	-7.6074
IL3	Set A	3	0.0099612	0.009908	0.936382	179	1	-4.585
CELA3A	Set A	3	0.01001	0.0099562	0.936382	180	1	-6.8266
KIAA1704	Set A	2	0.010026	0.010054	0.936382	181	1	-2.4752
GABPA	Set A	3	0.010058	0.010006	0.936382	182	1	-4.0001
EFNB3	Set A	3	0.010107	0.010053	0.936382	183	1	-4.728
RNF6	Set A	3	0.010155	0.010104	0.936382	184	1	-5.2288
HTR1D	Set A	3	0.010204	0.01015	0.936382	185	1	-5.2668
GDF9	Set A	3	0.010252	0.0102	0.936382	186	1	-7.4838
DAZAP1	Set A	3	0.010301	0.010251	0.936382	187	1	-7.4388
GRID2	Set A	3	0.01035	0.010294	0.936382	188	1	-6.4094
hsa-mir-4531	Set A	4	0.010418	0.010557	0.936382	189	1	-4.2036
PHLDB1	Set A	3	0.010495	0.010444	0.936382	190	1	-7.5431
CLINT1	Set A	3	0.010544	0.010498	0.936382	191	1	-7.7879
CEBPB	Set A	3	0.010592	0.010546	0.936382	192	1	-5.5078
TMCO6	Set A	3	0.010641	0.010597	0.936382	194	1	-5.2668
ROPN1B	Set A	3	0.010689	0.010644	0.936382	195	1	-7.3443
NACAD	Set A	3	0.010738	0.010701	0.936382	196	1	-6.983
hsa-mir-4295	Set A	4	0.010741	0.010884	0.936382	197	1	-6.6574
TMEM256	Set A	3	0.010786	0.010745	0.936382	199	1	-6.7005
hsa-mir-604	Set A	4	0.010806	0.010957	0.936382	200	1	-6.0974
hsa-mir-525	Set A	4	0.01087	0.011019	0.936382	202	1	-7.4599
CEP41	Set A	3	0.010883	0.010849	0.936382	203	1	-7.0279
ZFP3	Set A	3	0.010932	0.0109	0.936382	204	1	-5.5699
PBXIP1	Set A	3	0.011029	0.010987	0.936382	205	1	-7.2808
ABP1/AOC1	Set A	3	0.011077	0.01103	0.936382	206	1	-7.8611
ZNF408	Set A	3	0.011126	0.011067	0.936382	207	1	-3.9542
PSME4	Set A	3	0.011174	0.011115	0.936382	208	1	-7.028
TMEM214	Set A	3	0.011223	0.01116	0.936382	209	1	-4.5236
CEACAM1	Set A	3	0.011271	0.011207	0.936382	210	1	-8.2337
SPATA18	Set A	3	0.01132	0.011255	0.936382	211	1	-6.8765
RIMBP3	Set A	3	0.011368	0.011299	0.936382	212	1	-7.3576
LOC100287399+LOC100996331+POTEB+POTEB2	Set A	2	0.01142	0.011466	0.936382	213	1	-2.7631
RNPS1	Set A	3	0.01149	0.01141	0.936382	214	1	-2
RAB18	Set A	3	0.01149	0.01141	0.936382	215	1	-4.348
UHRF1	Set A	2	0.011517	0.01156	0.936382	216	1	-1.3219
RREB1	Set A	3	0.011611	0.011534	0.936382	217	1	-4.5546
EXO1	Set A	3	0.011659	0.011581	0.936382	218	1	-6.4094
RCCD1	Set A	3	0.011708	0.011628	0.936382	219	1	-7.697
FOXD2	Set A	3	0.011756	0.011676	0.936382	220	1	-5.17
TDRD12	Set A	3	0.011805	0.011725	0.936382	221	1	-5.4094
hsa-mir-3137	Set A	4	0.011839	0.011988	0.936382	222	1	-4.9838
ASB15	Set A	3	0.011853	0.011773	0.936382	223	1	-7.5039
PCP2	Set A	3	0.011902	0.011823	0.936382	224	1	-6.7682
GGCT	Set A	3	0.011999	0.011929	0.936382	225	1	-7.4758
hsa-mir-8066	Set A	4	0.012033	0.01217	0.936382	227	1	-4.8309
SAYSD1	Set A	3	0.012047	0.011977	0.936382	228	1	-6.4595
GPR119	Set A	3	0.012144	0.01207	0.936382	229	1	-6.6367
ZMYM1	Set A	3	0.012193	0.012125	0.936382	230	1	-6.6724
C19orf77	Set A	3	0.01229	0.01223	0.936382	231	1	-6.6439
MOSPD2	Set A	3	0.012338	0.012279	0.936382	232	1	-5.585
LRTM2	Set A	3	0.012387	0.012328	0.936382	233	1	-5.8704
OAF	Set A	3	0.012435	0.012369	0.936382	234	1	-4.9955
TMEM2	Set A	3	0.012484	0.012414	0.936382	236	1	-6.9887
TTC31	Set A	3	0.012532	0.012463	0.936382	237	1	-5.1293
SMYD3	Set A	3	0.01258	0.012507	0.936382	238	1	-6.8455
WWC2	Set A	3	0.012629	0.012555	0.936382	239	1	-6.5236
MYO1B	Set A	3	0.012726	0.012656	0.936382	240	1	-6.6439
LYZL6	Set A	3	0.012774	0.012701	0.936382	241	1	-4.4919
NRTN	Set A	3	0.012823	0.012752	0.936382	242	1	-6.4999
TCN2	Set A	3	0.01292	0.01285	0.936382	243	1	-6.5775
MCMDC2	Set A	3	0.012968	0.012898	0.936382	244	1	-7.4137
CLEC2B	Set A	3	0.013017	0.012938	0.936382	245	1	-8.0661
ASZ1	Set A	3	0.013113	0.013039	0.936382	246	1	-4.0842
SHBG	Set A	2	0.013201	0.013213	0.936382	247	1	-1.3219
GNG3	Set A	3	0.01321	0.013129	0.936382	248	1	-5.6582
ENSA	Set A	3	0.013259	0.013184	0.936382	249	1	-6.1293
PRAMEF8	Set A	3	0.013307	0.01324	0.936382	250	1	-5.9425
hsa-mir-5585	Set A	3	0.013356	0.013284	0.936382	251	1	-2.9383
SHPK	Set A	3	0.013404	0.013335	0.936382	252	1	-4.4544
PHACTR2	Set A	3	0.013453	0.013382	0.936382	253	1	-6.9129
PTPRT	Set A	3	0.013574	0.0135	0.936382	254	1	-6.7415
SYNE2	Set A	3	0.013646	0.013574	0.936382	255	1	-6.6294
ANXA6	Set A	3	0.013695	0.01362	0.936382	256	1	-6.7005
SUSD1	Set A	3	0.013743	0.013661	0.936382	257	1	-8.2479
NDUFAF6	Set A	3	0.013792	0.013706	0.936382	258	1	-2
VPS26B	Set A	3	0.01384	0.013759	0.936382	259	1	-7.3355
ZFAT	Set A	3	0.013888	0.013805	0.936382	260	1	-2.266
CXCL9	Set A	3	0.013985	0.013894	0.936382	262	1	-6.5314
PQBP1	Set A	3	0.014034	0.013939	0.936382	263	1	-0.039546
POC1A	Set A	3	0.014082	0.013994	0.936382	264	1	-8.3751
REPS2	Set A	3	0.01413	0.014048	0.936382	266	1	-4.3924
TMEM35	Set A	3	0.014179	0.014089	0.936382	267	1	-6.6074
C15orf56	Set A	3	0.014227	0.01414	0.936382	268	1	-4.6724
PROC	Set A	3	0.014276	0.0142	0.936382	269	1	-6.17
HOXB8	Set A	3	0.014324	0.014246	0.936382	270	1	-6.0661
PLA2G2A	Set A	3	0.014372	0.014293	0.936382	271	1	-6.6725
MPLKIP	Set A	3	0.014469	0.014391	0.936382	272	1	-3.858
DNMT3L	Set A	3	0.014518	0.014439	0.936382	273	1	-6.8766
GPR4	Set A	3	0.014566	0.0145	0.936382	274	1	-6.5546
AOAH	Set A	3	0.014614	0.01455	0.936382	275	1	-4.7005
LIPF	Set A	3	0.014711	0.014655	0.936382	276	1	-5.1086
CATSPER4	Set A	3	0.01476	0.014703	0.936382	277	1	-7.4137
ZNF581	Set A	3	0.014808	0.014748	0.936382	278	1	-3
MED12	Set A	3	0.014856	0.014795	0.936382	279	1	-6.8392
ARPC5L	Set A	3	0.014905	0.014845	0.936382	280	1	-5.6583
SPIC	Set A	3	0.014953	0.014893	0.936382	281	1	-4.3576
SLC6A2	Set A	3	0.01505	0.014986	0.936382	282	1	-6.7814
ZNF395	Set A	3	0.015098	0.015036	0.936382	284	1	-4.2854
OR10S1	Set A	3	0.015147	0.015083	0.936382	285	1	-7.1189
CDKL3	Set A	3	0.015195	0.015121	0.936382	286	1	-7.3083
RCAN2	Set A	3	0.015243	0.015177	0.936382	287	1	-5.17
C9orf78	Set A	3	0.015292	0.01523	0.936382	288	1	-5.2479
DCP2	Set A	3	0.01534	0.015281	0.936382	289	1	-5
hsa-mir-502	Set A	4	0.015387	0.015539	0.936382	290	1	-6.3184
NTS	Set A	3	0.015389	0.01533	0.936382	291	1	-6.4009
GCNT7	Set A	3	0.015437	0.015371	0.936382	292	1	-8.2924
CHCHD6	Set A	3	0.015485	0.015423	0.936382	293	1	-3.3219
OR5L1	Set A	3	0.015534	0.015463	0.936382	294	1	-6.443
CDCA3	Set A	3	0.015582	0.015514	0.936382	295	1	-7.098
GATAD2B	Set A	3	0.01563	0.015558	0.936382	296	1	-3.8073
CLPS	Set A	3	0.015679	0.01561	0.936382	297	1	-5.0661
HOXA4	Set A	3	0.015727	0.015656	0.936382	298	1	-3.6439
SGMS1	Set A	3	0.015775	0.015701	0.936382	300	1	-6.9887
C9orf84	Set A	3	0.015824	0.015745	0.936382	302	1	-6.322
HOXA3	Set A	3	0.015872	0.015793	0.936382	303	1	-1.5688
KDM4B	Set A	3	0.015921	0.015847	0.936382	304	1	-5.2668
TAS2R3	Set A	3	0.015969	0.015895	0.936382	305	1	-5.3576
PPIAL4G	Set A	3	0.016017	0.015939	0.936382	306	1	0.65576
MED13	Set A	3	0.016066	0.015986	0.936382	308	1	-5.585
SLU7	Set A	3	0.016114	0.016038	0.936382	309	1	-3.9069
C19orf25	Set A	3	0.016162	0.016097	0.936382	310	1	-3.7814
ARFRP1	Set A	3	0.016211	0.016142	0.936382	312	1	-3.2479
AK4	Set A	3	0.016259	0.016184	0.936382	313	1	-3.858
EP400	Set A	3	0.016356	0.016288	0.936382	314	1	-7.7814
SYK	Set A	3	0.016404	0.016338	0.936382	315	1	-2.4594
KRTAP10-7	Set A	3	0.016501	0.016445	0.936382	326	1	-4.8074
FA2H	Set A	3	0.016549	0.016496	0.936382	327	1	-8.3816
YWHAG	Set A	3	0.016597	0.016545	0.936382	328	1	-2.1716
ENO2	Set A	3	0.016646	0.016587	0.936382	329	1	-4.7005
TNFSF18	Set A	3	0.016694	0.016632	0.936382	330	1	-7.3576
LRRC4C	Set A	3	0.016742	0.016677	0.936382	331	1	-4.0875
CDR1	Set A	3	0.016791	0.016718	0.936382	332	1	-7.4919
PPP1R32	Set A	3	0.016839	0.016766	0.936382	333	1	-7.5585
UBA6	Set A	3	0.016887	0.01681	0.936382	334	1	-6.1498
SPIB	Set A	3	0.017177	0.017104	0.936382	335	1	-7.8766
NANOGNB	Set A	3	0.017274	0.017199	0.936382	336	1	-7.0768
GCSAM	Set A	3	0.017322	0.017252	0.936382	337	1	-1.322
TPH2	Set A	3	0.01737	0.017299	0.936382	338	1	-5.8455
ZBTB4	Set A	3	0.017419	0.017353	0.936382	339	1	-5.6147
CC2D2B	Set A	3	0.017467	0.017404	0.936382	340	1	-1.1163
ANKRD29	Set A	3	0.017515	0.017455	0.936382	341	1	-6.0661
CBX7	Set A	3	0.017564	0.017508	0.936382	342	1	-6.3751
PPAT	Set A	3	0.017612	0.017552	0.936382	343	1	-4.6706
PLEKHA7	Set A	3	0.01766	0.017609	0.936382	344	1	-6.0075
MAGI2	Set A	3	0.017757	0.017715	0.936382	345	1	-6.7945
SLC25A53	Set A	3	0.017805	0.017764	0.936382	346	1	-5.8329
CNOT4	Set A	3	0.017853	0.017814	0.936382	347	1	-4.2261
TLR10	Set A	3	0.017902	0.017856	0.936382	348	1	-4.4919
FAM26E	Set A	3	0.01795	0.0179	0.936382	350	1	-7.1948
VNN2	Set A	3	0.017998	0.017945	0.936382	351	1	-6.4919
APOC4	Set A	3	0.018047	0.017998	0.936382	352	1	-3.3296
YWHAH	Set A	3	0.018095	0.018041	0.936382	353	1	-6.6795
MPP4	Set A	3	0.018143	0.018083	0.936382	354	1	-6.9484
NF1	Set A	3	0.01824	0.01817	0.936382	355	1	-7.9542
KIF20A	Set A	3	0.018288	0.018233	0.936382	356	1	-4.728
KRTAP9-8	Set A	3	0.018384	0.01833	0.936382	357	1	-5.17
PTP4A2	Set A	3	0.018433	0.018376	0.936382	358	1	-5.6583
CNIH4	Set A	3	0.018481	0.018432	0.936382	359	1	-6.7716
NOV	Set A	3	0.018529	0.018484	0.936382	360	1	-2.4594
SNX22	Set A	3	0.018674	0.018627	0.936382	362	1	-4.5546
hsa-mir-7110	Set A	3	0.018722	0.018682	0.936382	363	1	-3.9572
FBXW7	Set A	3	0.018819	0.018785	0.936382	364	1	-5.7549
ANKRD66	Set A	3	0.018867	0.018839	0.936382	366	1	-5.0057
ZNF432	Set A	3	0.018915	0.01889	0.936382	367	1	-1.134
OGFRL1	Set A	3	0.018964	0.018937	0.936382	368	1	-7.4999
GRB10	Set A	3	0.019012	0.018985	0.936382	369	1	-9.1112
OR4N2	Set A	3	0.01906	0.019036	0.936382	370	1	-6.119
TRMT61B	Set A	3	0.019108	0.019087	0.936382	371	1	-7.5157
GRB2	Set A	3	0.019157	0.019128	0.936382	372	1	-2.907
TMEM106C	Set A	3	0.019205	0.019181	0.936382	373	1	-6.0553
PRKCI	Set A	3	0.019253	0.019223	0.936382	374	1	-7.1396
IQGAP2	Set A	3	0.019301	0.019274	0.936382	375	1	-6.1799
LRP2	Set A	3	0.01935	0.019313	0.936382	376	1	-7.0981
RYR3	Set A	3	0.019398	0.019359	0.936382	378	1	-4.7814
C1orf189	Set A	3	0.019446	0.019409	0.936382	379	1	-6.2574
SPOCK3	Set A	3	0.019494	0.019457	0.936382	380	1	-6.8518
RGR	Set A	3	0.019543	0.019509	0.936382	381	1	-4.0001
KIAA0895	Set A	3	0.019591	0.019564	0.936382	382	1	-4.3576
TOPAZ1	Set A	3	0.019639	0.019607	0.936382	383	1	-5.7814
BAIAP2L1	Set A	3	0.019687	0.019655	0.936382	385	1	-5.9189
LRRC66	Set A	3	0.019832	0.019804	0.936382	387	1	-6.3576
CXorf21	Set A	3	0.019928	0.019898	0.936382	388	1	-7.9099
PSAPL1	Set A	3	0.019977	0.01995	0.936382	389	1	-6.2854
UBE2B	Set A	3	0.020025	0.019996	0.936382	390	1	-6.4839
LCTL	Set A	3	0.020073	0.020043	0.936382	391	1	-6.4094
ANKRD13A	Set A	3	0.020121	0.020102	0.936382	393	1	-6.331
FAM9B	Set A	3	0.020169	0.020147	0.936382	394	1	-6.0875
B3GALNT2	Set A	3	0.020218	0.020207	0.936382	401	1	-7.3966
SNX24	Set A	3	0.020266	0.020261	0.936382	402	1	-7.0981
FAM13B	Set A	3	0.020314	0.020315	0.936382	403	1	-6.4676
DEF8	Set A	3	0.020362	0.02036	0.936382	404	1	-6.5236
VAX1	Set A	3	0.02041	0.020418	0.936382	406	1	-4.6724
SMIM21	Set A	3	0.020459	0.020466	0.936382	407	1	-8.4697
GGPS1	Set A	3	0.020555	0.020567	0.936382	408	1	-3.8073
SGTA	Set A	3	0.020603	0.020614	0.936382	409	1	-7.0335
TAF15	Set A	3	0.020652	0.020661	0.936382	410	1	-7.3576
C16orf90	Set A	3	0.0207	0.020716	0.936382	411	1	-4.7549
SPARCL1	Set A	3	0.020748	0.020763	0.936382	412	1	-5.7814
GRB14	Set A	3	0.020796	0.020812	0.936382	413	1	-5.0875
DLG5	Set A	3	0.020844	0.020855	0.936382	414	1	-4.3923
CYP11B2	Set A	3	0.020892	0.020904	0.936382	415	1	-3.6439
GZMA	Set A	3	0.020941	0.020959	0.936382	416	1	-8.2551
hsa-mir-1538	Set A	4	0.021684	0.021779	0.936382	431	1	-7.7793
hsa-mir-96	Set A	4	0.022517	0.022627	0.936382	446	1	-1.6252
hsa-mir-1247	Set A	4	0.022645	0.022747	0.936382	450	1	-7.4716
hsa-mir-4288	Set A	4	0.022773	0.022881	0.936382	455	1	-3.2132
hsa-mir-548j	Set A	4	0.024181	0.024284	0.936382	483	1	-6.8295
hsa-mir-4490	Set A	4	0.024693	0.024772	0.936382	495	1	-8.1995
hsa-mir-3618	Set A	4	0.026291	0.026352	0.936382	532	1	-6.935
hsa-mir-103a-2+103b-2	Set A	4	0.026419	0.026483	0.936382	535	1	-6.1035
KDELR2	Set B	3	2.2242e-10	2.4593e-07	0.000381	1	3	12.633
GOSR1	Set B	3	6.3404e-10	2.4593e-07	0.000381	2	3	4.4832
COG7	Set B	3	9.5769e-10	2.4593e-07	0.000381	3	3	5.6826
SLC35A2	Set B	3	1.1844e-09	2.4593e-07	0.000381	4	3	12.214
VPS54	Set B	3	1.3101e-09	2.4593e-07	0.000381	5	3	9.6789
SLC35A1	Set B	3	1.5148e-09	2.4593e-07	0.000381	6	3	13.42
GET4	Set B	3	2.2545e-09	2.4593e-07	0.000381	7	3	7.3244
COG4	Set B	3	2.3491e-09	2.4593e-07	0.000381	8	3	4.7389
VPS51	Set B	3	3.2027e-09	2.4593e-07	0.000381	9	3	8.9515
COG5	Set B	3	1.0611e-08	2.4593e-07	0.000381	10	3	4.4911
JTB	Set B	3	2.6335e-08	2.4593e-07	0.000381	11	3	3.7041
UNC50	Set B	3	2.6818e-08	2.4593e-07	0.000381	12	3	8.5544
TMEM165	Set B	3	5.5972e-08	2.4593e-07	0.000381	13	3	3.0208
ASNA1	Set B	3	6.4411e-07	2.2133e-06	0.003182	14	3	3.0029
ARL1	Set B	3	9.1254e-07	3.197e-06	0.00429	15	2	5.8565
CMAS	Set B	3	1.9422e-06	6.64e-06	0.008354	16	2	6.7367
COG6	Set B	3	2.7031e-06	8.1156e-06	0.009119	17	2	3.4795
KDELR1	Set B	3	2.807e-06	8.6074e-06	0.009119	18	2	4.4884
GOSR2	Set B	3	3.1305e-06	8.6074e-06	0.009119	19	2	2.4482
WRB	Set B	3	3.4716e-06	9.0993e-06	0.009158	20	2	7.0129
MGAT1	Set B	3	4.4675e-06	1.205e-05	0.011551	21	2	11.912
COG2	Set B	3	4.7361e-06	1.4018e-05	0.012826	22	2	3.1546
SLC39A9	Set B	3	6.8351e-06	1.8936e-05	0.016295	23	2	4.7666
STX5	Set B	3	6.9998e-06	1.9428e-05	0.016295	24	2	7.8431
VPS53	Set B	3	9.1277e-06	2.6314e-05	0.021188	25	2	6.0817
BAG6	Set B	3	5.3353e-05	0.0001114	0.086253	26	2	2.7946
CKMT1A	Set B	3	9.4255e-05	0.00019846	0.147277	27	2	2.145
KIAA1715	Set B	3	9.731e-05	0.00020486	0.147277	28	2	2.0839
SUCO	Set B	3	0.00010167	0.00022256	0.15449	29	2	2.0543
ATIC	Set B	3	0.00012005	0.00025945	0.174092	30	2	1.6517
RALGPS1	Set B	3	0.00013774	0.00029093	0.188917	31	2	1.68
SNX18	Set B	2	0.00030744	0.00035979	0.22633	32	1	-1.3215
RPRD1B	Set B	3	0.00040688	0.00065097	0.39709	33	1	-0.92931
ARL5B	Set B	3	0.00094922	0.0011959	0.708066	34	1	-5.7548
C1GALT1	Set B	3	0.0010034	0.0012451	0.716124	35	1	-5.5195
TBC1D20	Set B	3	0.0011661	0.0013932	0.757961	36	1	0.47732
PTAR1	Set B	3	0.0012203	0.0014438	0.764851	37	1	-6.87
NAPG	Set B	2	0.0012837	0.0013135	0.734461	38	1	-1.297
C1GALT1C1	Set B	3	0.001383	0.0016002	0.825971	39	1	-7.285
ZFAT	Set B	3	0.0017082	0.0019185	0.96547	40	1	-4.5541
NonTargetingControlGuideForHuman_0699	Set B	1	0.0019985	0.001978	0.966468	41	1	4.4601
APOPT1	Set B	3	0.0020875	0.0022957	0.966468	42	1	-6.7344
CAMLG	Set B	3	0.0021417	0.0023547	0.966468	43	1	-7.0055
DCD	Set B	3	0.0023042	0.0025116	0.966468	44	1	-8.0137
CLEC3B	Set B	3	0.0025209	0.0027261	0.966468	45	1	-4.7004
ARHGAP1	Set B	3	0.0026292	0.0028392	0.966468	46	1	-5.3214
TSPAN32	Set B	2	0.002693	0.0027507	0.966468	47	1	-1.3215
IL17RA	Set B	3	0.0030083	0.003216	0.966468	48	1	-7.0979
KLRF1	Set B	3	0.0031166	0.0033183	0.966468	49	1	-8.4936
SP2	Set B	2	0.003307	0.0033384	0.966468	50	1	-1.3215
COG1	Set B	3	0.0033873	0.0035785	0.966468	51	1	-0.22233
COX15	Set B	2	0.0034515	0.0034875	0.966468	52	1	-1.3215
TRAPPC2L	Set B	3	0.0035497	0.0037536	0.966468	53	1	-7.8949
KIAA1432	Set B	3	0.0038203	0.0040172	0.966468	54	1	-7.8917
NonTargetingControlGuideForHuman_0315	Set B	1	0.0038433	0.0037747	0.966468	55	1	3.0709
MAN2A1	Set B	3	0.0038745	0.0040639	0.966468	56	1	-6.7745
PPM1L	Set B	3	0.0040909	0.0042828	0.966468	57	1	-6.1394
COG3	Set B	3	0.004145	0.0043379	0.966468	58	1	-0.19663
FRA10AC1	Set B	2	0.0041735	0.0042238	0.966468	59	1	0.13704
CDC25B	Set B	3	0.0041991	0.0043886	0.966468	60	1	-3.3221
SLC22A20	Set B	3	0.0042532	0.004451	0.966468	61	1	-7.4672
LRP2	Set B	3	0.0043073	0.0045155	0.966468	62	1	-0.58719
ATG2B	Set B	3	0.0043614	0.0045607	0.966468	63	1	-7.0712
UBE2I	Set B	2	0.0044262	0.0044845	0.966468	64	1	-1.3215
YEATS4	Set B	3	0.0044696	0.0046714	0.966468	65	1	-6.5079
HIGD1A	Set B	3	0.0046319	0.0048297	0.966468	66	1	-5.129
ATP5E	Set B	2	0.0046427	0.0046945	0.966468	67	1	-1.251
HDAC11	Set B	3	0.004686	0.0048711	0.966468	68	1	-7.6862
MAL2	Set B	3	0.0047401	0.0049227	0.966468	69	1	-5.1897
BCORL1	Set B	3	0.0047942	0.0049842	0.966468	70	1	-4.7006
FRS2	Set B	3	0.0048483	0.0050353	0.966468	71	1	-6.9713
HOXA3	Set B	2	0.0048593	0.0049325	0.966468	72	1	-1.3215
LRRC70	Set B	3	0.0049024	0.0050944	0.966468	73	1	-3.5236
NonTargetingControlGuideForHuman_0224	Set B	1	0.0049827	0.0049124	0.966468	74	1	2.3736
CASQ1	Set B	3	0.0050105	0.005204	0.966468	75	1	-5.3572
UBN1	Set B	3	0.0050646	0.0052675	0.966468	76	1	-4.7004
NonTargetingControlGuideForHuman_0213	Set B	1	0.0050732	0.0050024	0.966468	77	1	2.3654
KBTBD7	Set B	3	0.0051187	0.0053211	0.966468	78	1	-5.9884
KPNA1	Set B	2	0.0051479	0.0052281	0.966468	79	1	-1.3215
NXPH1	Set B	3	0.0052809	0.0054849	0.966468	80	1	-8.1395
SCFD1	Set B	3	0.0053349	0.00554	0.966468	81	1	0.6132
TBC1D29	Set B	3	0.005389	0.005597	0.966468	82	1	-4.2096
CYP2F1	Set B	3	0.0054431	0.0056398	0.966468	83	1	-7.4509
OBSCN	Set B	3	0.0054971	0.0056846	0.966468	84	1	-5.8196
NTN5	Set B	3	0.0055512	0.0057343	0.966468	85	1	-4.5233
CETN3	Set B	3	0.0056052	0.0057923	0.966468	86	1	-5.2477
PBX1	Set B	3	0.0056593	0.0058503	0.966468	87	1	-4.7813
PRSS50	Set B	3	0.0057133	0.0059044	0.966468	88	1	-8.6218
DYNC1LI2	Set B	3	0.0057674	0.0059644	0.966468	89	1	-4.0876
FAM131B	Set B	3	0.0058214	0.006021	0.966468	90	1	-1.3215
GINS1	Set B	2	0.0058694	0.0059566	0.966468	91	1	-1.3215
SDR9C7	Set B	3	0.0058755	0.0060687	0.966468	92	1	-6.8765
GIGYF2	Set B	3	0.0059295	0.0061248	0.966468	93	1	-6.1996
NonTargetingControlGuideForHuman_0144	Set B	1	0.0060317	0.0059758	0.966468	94	1	1.9682
RNF19B	Set B	3	0.0060376	0.006236	0.966468	95	1	-7.6254
MYLK4	Set B	3	0.0060917	0.0062842	0.966468	96	1	-8.2407
CCDC175	Set B	3	0.0061457	0.0063451	0.966468	97	1	-6.7345
PCLO	Set B	3	0.0061997	0.0064096	0.966468	98	1	-3.7002
CDC42EP2	Set B	3	0.0063078	0.0065084	0.966468	99	1	-6.5621
HPS6	Set B	3	0.0063618	0.0065635	0.966468	100	1	-4.6435
COX11	Set B	3	0.0064158	0.0066191	0.966468	101	1	-5.229
YME1L1	Set B	3	0.0064699	0.0066712	0.966468	102	1	-6.5998
GNE	Set B	3	0.0065239	0.0067234	0.966468	103	1	-2.768
NSF	Set B	2	0.0066266	0.0067022	0.966468	104	1	-1.3215
PDXK	Set B	3	0.006686	0.0068931	0.966468	105	1	-5.9067
CACNB1	Set B	3	0.00674	0.0069511	0.966468	106	1	-2.669
LOC100130451	Set B	3	0.006794	0.0070047	0.966468	107	1	-5.9652
SULT1C4	Set B	3	0.006848	0.0070598	0.966468	108	1	-1.3215
MCCC2	Set B	3	0.006902	0.0071114	0.966468	109	1	-4.2477
USE1	Set B	2	0.006915	0.0069841	0.966468	110	1	-0.82375
HLA-DRA	Set B	3	0.00701	0.0072211	0.966468	111	1	-6.0655
AKAP2	Set B	3	0.007064	0.0072767	0.966468	112	1	-6.087
C17orf51	Set B	3	0.007118	0.0073195	0.966468	113	1	-5.7409
SCNN1D	Set B	3	0.007172	0.0073751	0.966468	114	1	-5.2476
SPIN4	Set B	3	0.007226	0.0074198	0.966468	115	1	-6.4176
SHOX2	Set B	3	0.007334	0.0075217	0.966468	116	1	-7.087
UQCRFS1	Set B	2	0.0073475	0.0073967	0.966468	117	1	-1.3215
SRC	Set B	3	0.007388	0.0075654	0.966468	118	1	-4.4588
NEIL2	Set B	3	0.007442	0.0076185	0.966468	119	1	-8.0107
ATP1A1	Set B	2	0.0074917	0.0075497	0.966468	120	1	-1.3215
CPZ	Set B	3	0.007496	0.0076751	0.966468	121	1	-8.1313
SENP1	Set B	3	0.00755	0.0077209	0.966468	122	1	-7.3216
SNRPA	Set B	3	0.0076039	0.0077651	0.966468	123	1	-6.248
H2AFJ	Set B	3	0.0076579	0.0078064	0.966468	124	1	-5.7678
NonTargetingControlGuideForHuman_1000	Set B	1	0.0077318	0.0076786	0.966468	125	1	1.3334
TLL2	Set B	3	0.0077659	0.0078994	0.966468	126	1	-7.8418
NEB	Set B	3	0.0078199	0.0079599	0.966468	127	1	-6.4917
ARL5C	Set B	3	0.0078738	0.0080101	0.966468	128	1	-1.0735
RAB1A	Set B	3	0.0079278	0.0080592	0.966468	129	1	-4.1413
PPP4R2	Set B	3	0.0079818	0.0081148	0.966468	130	1	-2.4589
NR4A2	Set B	3	0.0080357	0.0081724	0.966468	131	1	-6.794
SMR3A+SMR3B	Set B	1	0.0080755	0.008044	0.966468	132	1	1.2274
PIGN	Set B	3	0.0080897	0.008225	0.966468	133	1	-6.1494
COX16	Set B	3	0.0081437	0.0082707	0.966468	134	1	-2.4596
PTPRF	Set B	3	0.0083056	0.0084203	0.966468	135	1	-6.4005
UBE2D3	Set B	3	0.0083595	0.0084763	0.966468	136	1	-0.79814
C15orf60	Set B	3	0.0084135	0.0085226	0.966468	137	1	-6.5619
SFTPD	Set B	3	0.0084674	0.0085678	0.966468	138	1	-6.022
C11orf82	Set B	3	0.0085214	0.0086136	0.966468	139	1	-7.1996
PCGF5	Set B	3	0.0085753	0.0086657	0.966468	140	1	-4.0158
BCS1L	Set B	3	0.0086293	0.0087095	0.966468	141	1	-0.67806
IL9	Set B	3	0.0086832	0.008766	0.966468	142	1	-6.2092
GYG2	Set B	3	0.0087372	0.0088049	0.966468	143	1	-6.4428
AGR2	Set B	3	0.008845	0.0089087	0.966468	144	1	-3.0565
CPEB1	Set B	2	0.0088606	0.0089102	0.966468	145	1	-1.3215
OR13H1	Set B	3	0.0091147	0.0091758	0.966468	147	1	-7.4218
U2SURP	Set B	3	0.0091686	0.0092289	0.966468	148	1	-6.2572
DGAT2L6	Set B	2	0.0091847	0.0092289	0.966468	149	1	-1.3215
IRF8	Set B	2	0.0092207	0.0092594	0.966468	150	1	0.41704
DNLZ	Set B	3	0.0092226	0.0092859	0.966468	151	1	-5.8702
RAB40A	Set B	3	0.0092765	0.0093504	0.966468	152	1	-7.3308
MED13L	Set B	3	0.0093304	0.009405	0.966468	153	1	-7.3037
EPB41L4B	Set B	2	0.0093647	0.0094025	0.966468	154	1	-1.3215
GKN2	Set B	3	0.0093843	0.009462	0.966468	155	1	-6.925
HARS2	Set B	2	0.0094007	0.009434	0.966468	156	1	-1.3215
POLR2H	Set B	3	0.0094382	0.0095092	0.966468	157	1	-1.9995
TPD52L1	Set B	3	0.0094922	0.0095623	0.966468	158	1	-3.7041
DUXA	Set B	3	0.0095461	0.0096103	0.966468	159	1	-6.3663
NGFRAP1	Set B	3	0.0096	0.0096578	0.966468	160	1	-4.6149
SCRT2	Set B	3	0.0096539	0.0097109	0.966468	161	1	-4.6149
TMEM200B	Set B	3	0.0097078	0.0097689	0.966468	162	1	-6.864
NDUFC2-KCTD14	Set B	3	0.0097617	0.0098275	0.966468	163	1	-3.5229
PPM1A	Set B	3	0.0098156	0.0098796	0.966468	164	1	-5.5074
SLC35G3	Set B	3	0.0098695	0.0099307	0.966468	165	1	-7.9479
CSK	Set B	3	0.0099773	0.01004	0.966468	166	1	-3.7004
PCCB	Set B	3	0.010031	0.010098	0.966468	167	1	-6.087
HOXA1	Set B	3	0.010085	0.010152	0.966468	168	1	0.36562
FHIT	Set B	3	0.010139	0.01021	0.966468	169	1	-6.6507
RBBP6	Set B	3	0.010193	0.010259	0.966468	170	1	-6.0112
FAM177A1	Set B	3	0.010247	0.010312	0.966468	171	1	-6.9198
ZCCHC11	Set B	3	0.010301	0.010369	0.966468	172	1	-4.5036
NEK4	Set B	3	0.010408	0.010468	0.966468	174	1	-1.8017
CBL	Set B	3	0.010462	0.010521	0.966468	175	1	-4.6145
ZPLD1	Set B	3	0.010516	0.01058	0.966468	176	1	-5.7144
SLC6A16	Set B	3	0.01057	0.01063	0.966468	177	1	-4.0876
TEAD2	Set B	3	0.010624	0.01069	0.966468	178	1	-7.5506
TRAPPC4	Set B	2	0.01066	0.010687	0.966468	179	1	-1.3215
EDEM1	Set B	3	0.010678	0.010744	0.966468	180	1	-6.1493
CXCL5	Set B	3	0.010732	0.010805	0.966468	181	1	-6.8884
ALKBH5	Set B	3	0.010786	0.010849	0.966468	182	1	-3.1695
SLC2A14	Set B	3	0.010839	0.010908	0.966468	183	1	-2.8075
OCM+OCM2	Set B	2	0.010876	0.010912	0.966468	184	1	-1.1096
ASAP1	Set B	3	0.010893	0.010969	0.966468	185	1	-6.7877
ENTPD8	Set B	3	0.010947	0.011019	0.966468	186	1	-7.5465
TLR7	Set B	2	0.010948	0.010982	0.966468	187	1	-1.3215
OR6S1	Set B	3	0.011055	0.011118	0.966468	188	1	-7.0328
AMZ1	Set B	3	0.011109	0.011164	0.966468	189	1	-4.0818
CKLF	Set B	2	0.011128	0.011166	0.966468	190	1	-1.3215
PPP1R1C	Set B	3	0.011163	0.011214	0.966468	191	1	-7.3923
FTH1P18	Set B	3	0.01127	0.011312	0.966468	193	1	-7.5198
VWC2L	Set B	3	0.011324	0.011364	0.966468	194	1	-6.9365
TTC1	Set B	2	0.011452	0.011507	0.966468	195	1	-1.3215
MYO9B	Set B	3	0.011539	0.011571	0.966468	196	1	-7.4262
SH3BGRL2	Set B	3	0.011593	0.011618	0.966468	198	1	-7.5235
TRAPPC12	Set B	3	0.011647	0.011673	0.966468	199	1	-4.3573
COG8	Set B	3	0.011701	0.011729	0.966468	200	1	-0.28899
RAB7A	Set B	3	0.011755	0.011778	0.966468	201	1	-3.322
SDHD	Set B	3	0.011809	0.011831	0.966468	202	1	-4.3569
GPR3	Set B	3	0.011862	0.011887	0.966468	203	1	-6.4175
TMEM174	Set B	3	0.011916	0.011945	0.966468	205	1	-7.9037
CDC20B	Set B	3	0.01197	0.012006	0.966468	206	1	-6.9187
PRLR	Set B	3	0.012024	0.01205	0.966468	207	1	-4.8821
PPME1	Set B	3	0.012078	0.012104	0.966468	208	1	-5.6576
ANAPC4	Set B	3	0.012132	0.012159	0.966468	209	1	-1.322
NR2E3	Set B	3	0.012185	0.012216	0.966468	210	1	-5.8824
GAPT	Set B	3	0.012239	0.01227	0.966468	211	1	-4.5233
USP39	Set B	3	0.012293	0.012325	0.966468	212	1	-3.5232
CYP3A5	Set B	2	0.012315	0.012343	0.966468	213	1	-2.8596
DYX1C1	Set B	3	0.012347	0.012382	0.966468	214	1	-5.4751
CLEC17A	Set B	3	0.012401	0.012437	0.966468	215	1	-6.7278
PTAFR	Set B	3	0.012454	0.012478	0.966468	216	1	-5.9884
COPE	Set B	2	0.012494	0.012524	0.966468	217	1	-1.3215
CEP170B	Set B	3	0.012508	0.012528	0.966468	218	1	-6.1995
TRAPPC2	Set B	3	0.012562	0.01258	0.966468	220	1	0.45414
RNF10	Set B	3	0.01267	0.012687	0.966468	221	1	-7.2044
ZNF382	Set B	3	0.012724	0.012746	0.966468	222	1	-8.3057
MGA	Set B	3	0.012777	0.012797	0.966468	223	1	-6.8197
FAM222A	Set B	2	0.012782	0.012802	0.966468	224	1	-1.2791
STAT2	Set B	3	0.012831	0.012858	0.966468	225	1	-6.0768
UBE3D	Set B	3	0.012885	0.012904	0.966468	226	1	-6.0001
CALY	Set B	2	0.01289	0.012905	0.966468	227	1	-1.3215
CCR5	Set B	3	0.012939	0.012959	0.966468	228	1	-7.2711
OSGIN2	Set B	3	0.012992	0.01301	0.966468	229	1	-8.0606
GNA13	Set B	3	0.013046	0.013059	0.966468	231	1	-2.0001
TENM2	Set B	3	0.0131	0.013114	0.966468	232	1	-4.2254
PIGL	Set B	3	0.013154	0.013163	0.966468	233	1	1.0465
BRIX1	Set B	3	0.013208	0.013212	0.966468	234	1	-5.7677
SPTSSA	Set B	2	0.013285	0.0133	0.966468	235	1	-1.3215
ZBTB16	Set B	3	0.013315	0.013334	0.966468	236	1	-7.7646
C19orf33	Set B	3	0.013369	0.013382	0.966468	237	1	-4.5233
AKAP17A_X+AKAP17A_Y	Set B	3	0.013423	0.013434	0.966468	238	1	-6.539
ZNF502	Set B	3	0.013476	0.013479	0.966468	240	1	-6.6795
MRPL47	Set B	3	0.01353	0.013526	0.966468	243	1	-6.9885
CIRH1A	Set B	3	0.013584	0.013581	0.966468	244	1	-5.8195
FNDC1	Set B	3	0.013638	0.013635	0.966468	245	1	-3.3213
NSUN6	Set B	3	0.013692	0.013684	0.966468	246	1	-3.5601
PDILT	Set B	3	0.013853	0.013846	0.966468	247	1	-6.6509
NAT9	Set B	3	0.013907	0.013892	0.966468	248	1	-5.9187
BCAP29	Set B	3	0.01396	0.013942	0.966468	249	1	-6.6143
FAM160A1	Set B	3	0.014122	0.014108	0.966468	250	1	-7.2715
CETN2	Set B	3	0.014175	0.014155	0.966468	251	1	-7.4509
HDAC3	Set B	3	0.014229	0.014213	0.966468	252	1	-2.6749
TAPT1	Set B	3	0.014283	0.014277	0.966468	253	1	-4.2096
RNF24	Set B	2	0.014327	0.014317	0.966468	254	1	-1.3215
TCTN3	Set B	3	0.014337	0.014337	0.966468	255	1	-7.0055
RTFDC1	Set B	3	0.01439	0.014383	0.966468	256	1	-1.322
MCM5	Set B	2	0.014435	0.014421	0.966468	257	1	-1.3215
TGFB2	Set B	3	0.014444	0.01444	0.966468	258	1	-7.3663
WWC2	Set B	3	0.014498	0.014493	0.966468	259	1	-7.276
ATP12A	Set B	2	0.014542	0.014513	0.966468	260	1	-1.3215
GRIK1	Set B	3	0.014551	0.014561	0.966468	261	1	-3.309
DSG4	Set B	3	0.014605	0.014617	0.966468	262	1	-5.3573
A4GALT	Set B	3	0.014659	0.014673	0.966468	263	1	-5.8452
ARPC1B	Set B	3	0.014713	0.014729	0.966468	265	1	-7.6757
KLF7	Set B	3	0.014766	0.014782	0.966468	266	1	-3.7102
C9orf152	Set B	3	0.01482	0.014828	0.966468	267	1	-7.3172
MMP23B	Set B	3	0.014928	0.014934	0.966468	270	1	-2.6958
AVIL	Set B	3	0.014981	0.014987	0.966468	271	1	-6.9245
ANKIB1	Set B	3	0.015035	0.015039	0.966468	272	1	-3.523
C9orf114	Set B	3	0.015089	0.015091	0.966468	273	1	-4.807
CYBB	Set B	3	0.015196	0.015192	0.966468	274	1	-4.8408
PHF11	Set B	3	0.01525	0.015254	0.966468	275	1	-6.3746
WFIKKN2	Set B	3	0.015304	0.015309	0.966468	276	1	-6.2474
CELF5	Set B	3	0.015357	0.015367	0.966468	277	1	-6.7547
CD14	Set B	3	0.015411	0.01541	0.966468	278	1	-5.0217
CDS2	Set B	3	0.015465	0.015464	0.966468	279	1	-3.5229
FABP2	Set B	3	0.015518	0.015511	0.966468	280	1	-8.1003
TNFSF13B	Set B	3	0.015572	0.015568	0.966468	281	1	-2.6601
SPOPL	Set B	3	0.015626	0.015619	0.966468	282	1	-6.9007
VIT	Set B	3	0.015679	0.015676	0.966468	283	1	-6.9306
ASF1B	Set B	3	0.015733	0.015729	0.966468	285	1	-1.3215
PLA2G4C	Set B	3	0.015787	0.015778	0.966468	286	1	-6.4838
EPHA1	Set B	3	0.01584	0.015829	0.966468	287	1	-3.6998
MEX3D	Set B	2	0.01587	0.015847	0.966468	288	1	-1.3215
POM121C	Set B	3	0.015894	0.01588	0.966468	289	1	-6.0767
IRAK3	Set B	3	0.016001	0.015986	0.966468	290	1	-7.5115
C5AR2	Set B	3	0.016055	0.01604	0.966468	292	1	-3.5229
GPRC5A	Set B	3	0.016109	0.016099	0.966468	293	1	-6.8579
COL12A1	Set B	3	0.016163	0.016165	0.966468	294	1	-5.6577
SETD6	Set B	3	0.016216	0.016219	0.966468	295	1	-3.7
MCM4	Set B	3	0.016324	0.016328	0.966468	296	1	-3.3213
RAB33A	Set B	3	0.016431	0.016441	0.966468	298	1	-5.0661
COPZ2	Set B	3	0.016485	0.016504	0.966468	300	1	-7.6253
YIPF5	Set B	3	0.016538	0.016562	0.966468	301	1	-4.357
USPL1	Set B	2	0.016588	0.016536	0.966468	302	1	-1.3215
KRTAP12-2	Set B	3	0.016592	0.01662	0.966468	303	1	-5.523
TTC22	Set B	2	0.01666	0.016601	0.966468	304	1	-1.3215
VSIG2	Set B	3	0.016699	0.016713	0.966468	305	1	-7.3659
ERMN	Set B	3	0.016806	0.016815	0.966468	306	1	-5.443
ALOX15B	Set B	3	0.01686	0.016865	0.966468	307	1	-4.1292
TGIF1	Set B	3	0.016914	0.016914	0.966468	308	1	-0.57649
ARHGEF26	Set B	3	0.016967	0.016973	0.966468	309	1	-6.0336
NSUN5	Set B	2	0.017018	0.016946	0.966468	310	1	-1.3215
PRAMEF8	Set B	2	0.017126	0.017046	0.966468	311	1	-1.3215
PRKCZ	Set B	3	0.017182	0.017181	0.966468	312	1	-6.622
NETO1	Set B	3	0.017236	0.017231	0.966468	314	1	-1.1114
KAT2A	Set B	3	0.017289	0.017283	0.966468	315	1	-7.6253
PI4KB	Set B	3	0.017343	0.017335	0.966468	316	1	-4.9999
HIF1A	Set B	3	0.01745	0.017451	0.966468	317	1	-7.3705
TMOD4	Set B	3	0.017504	0.017504	0.966468	318	1	-5.5996
CRK	Set B	3	0.017557	0.01756	0.966468	319	1	-2.8075
CD9	Set B	3	0.017611	0.017615	0.966468	320	1	-4.4263
FCGBP	Set B	3	0.017665	0.01768	0.966468	321	1	-7.4178
PTPN13	Set B	3	0.017718	0.017738	0.966468	322	1	-3.9544
HDAC10	Set B	3	0.017772	0.017799	0.966468	323	1	-4.6145
RERG	Set B	3	0.017825	0.017851	0.966468	324	1	-5.3215
ELAVL1	Set B	3	0.017879	0.017905	0.966468	325	1	-5.8703
ORMDL1	Set B	3	0.01804	0.018054	0.966468	326	1	-7.2431
MBOAT4	Set B	3	0.018093	0.018102	0.966468	327	1	-6.2286
TRAPPC8	Set B	3	0.018147	0.018156	0.966468	328	1	-4.8328
GLS2	Set B	3	0.018201	0.018205	0.966468	329	1	-7.5076
DPEP3	Set B	3	0.018254	0.018256	0.966468	330	1	-5.9069
OR6C3	Set B	3	0.018308	0.01832	0.966468	331	1	-7.353
ZNF470	Set B	3	0.018361	0.018368	0.966468	332	1	-4.357
TSC22D2	Set B	3	0.018469	0.018481	0.966468	333	1	-6.9307
C19orf12	Set B	3	0.018522	0.018535	0.966468	334	1	-5.9187
SERTM1	Set B	3	0.018576	0.018585	0.966468	335	1	-6.9186
ACTL6B	Set B	3	0.018629	0.018636	0.966468	336	1	-6.1085
PIM2	Set B	3	0.018737	0.018752	0.966468	337	1	-6.6722
FBXL18	Set B	3	0.01879	0.018809	0.966468	338	1	-6.714
STX11	Set B	3	0.018844	0.018868	0.966468	339	1	-6.4426
C16orf86	Set B	3	0.018951	0.018978	0.966468	340	1	-6.4916
SUCLG1	Set B	3	0.019004	0.019031	0.966468	341	1	-7.0333
FXYD5	Set B	3	0.019058	0.019086	0.966468	342	1	-6.1893
SAMD14	Set B	3	0.019165	0.01919	0.966468	343	1	-5.6862
EMC6	Set B	3	0.019219	0.019247	0.966468	344	1	-3.3214
FLNC	Set B	3	0.019326	0.019353	0.966468	345	1	-6.392
PITPNA	Set B	3	0.019379	0.019403	0.966468	346	1	-7.3964
NEURL2	Set B	3	0.019433	0.019455	0.966468	347	1	-6.0872
WAC	Set B	3	0.019486	0.019511	0.966468	348	1	-1.3842
SLFNL1	Set B	3	0.01954	0.019568	0.966468	349	1	-4.1289
ANXA11	Set B	3	0.019594	0.019626	0.966468	350	1	-6.994
EIF4G3	Set B	3	0.019647	0.019671	0.966468	351	1	-6.7744
ITM2B	Set B	3	0.019701	0.019726	0.966468	352	1	-8.0737
C6orf203	Set B	3	0.019754	0.019778	0.966468	353	1	-5.4751
ZNF891	Set B	3	0.019808	0.01984	0.966468	354	1	-3.8205
CSMD2	Set B	3	0.019915	0.019944	0.966468	361	1	-5.8071
NPC1L1	Set B	3	0.019968	0.019998	0.966468	362	1	-3.2446
INIP	Set B	3	0.020022	0.020058	0.966468	363	1	-7.7375
PDE3B	Set B	3	0.020075	0.020114	0.966468	364	1	-6.3831
DOPEY1	Set B	3	0.020129	0.020177	0.966468	365	1	-6.6578
ADRM1	Set B	3	0.020182	0.020231	0.966468	366	1	-6.3309
PANK1	Set B	3	0.020289	0.020353	0.966468	367	1	-6.3922
RNF4	Set B	3	0.020343	0.020414	0.966468	368	1	-7.3877
HECTD3	Set B	3	0.020397	0.020474	0.966468	370	1	-0.74751
MORN3	Set B	3	0.02045	0.020533	0.966468	371	1	-5.8197
YIPF2	Set B	3	0.020504	0.02059	0.966468	372	1	-5.2661
ARCN1	Set B	3	0.020557	0.02064	0.966468	373	1	-2.8962
TGFBR3	Set B	3	0.020611	0.020692	0.966468	374	1	-4.9999
PNMA6A+PNMA6C	Set B	3	0.020664	0.020744	0.966468	375	1	-4.8068
METTL4	Set B	3	0.020718	0.020797	0.966468	376	1	-5.7408
GLYATL2	Set B	3	0.020771	0.02085	0.966468	377	1	-6.9303
ST3GAL4	Set B	3	0.020825	0.020908	0.966468	378	1	-4.301
SEC23IP	Set B	3	0.020878	0.020965	0.966468	379	1	-0.064988
TYW5	Set B	3	0.020932	0.021021	0.966468	381	1	-5.9302
TBX10	Set B	3	0.020985	0.021081	0.966468	382	1	-5.0217
PNPO	Set B	3	0.021039	0.021126	0.966468	383	1	-3.6056
LELP1	Set B	3	0.021092	0.021193	0.966468	384	1	-3.0876
PDE3A	Set B	3	0.021146	0.021256	0.966468	385	1	-5.8824
DFNA5	Set B	3	0.021199	0.021303	0.966468	386	1	-4.1766
UBAP2L	Set B	3	0.021253	0.021352	0.966468	387	1	-3.5286
TMEM248	Set B	3	0.021306	0.021406	0.966468	388	1	-6.592
AMPD1	Set B	3	0.02136	0.021464	0.966468	389	1	-6.761
ENTPD3	Set B	3	0.021467	0.021577	0.966468	390	1	-5.5851
FAR1	Set B	3	0.02152	0.021628	0.966468	392	1	-6.9187
LMNB1	Set B	3	0.021627	0.02173	0.966468	393	1	-7.3919
POC5	Set B	3	0.02168	0.021787	0.966468	394	1	-7.1945
COMP	Set B	3	0.021787	0.021889	0.966468	395	1	-4.5233
ERGIC1	Set B	3	0.021841	0.021938	0.966468	397	1	-4.6879
DCAF11	Set B	3	0.021894	0.021994	0.966468	399	1	-5.3162
FOXR2	Set B	3	0.021948	0.022059	0.966468	400	1	-7.3919
MYBBP1A	Set B	3	0.022001	0.022111	0.966468	401	1	-6.6931
RENBP	Set B	3	0.022055	0.022166	0.966468	402	1	-6.7279
KCNB2	Set B	3	0.022108	0.022206	0.966468	403	1	-7.1945
EDC4	Set B	3	0.022162	0.02226	0.966468	404	1	-5.4256
PPIP5K2	Set B	3	0.022215	0.022306	0.966468	405	1	-7.5194
ARL15	Set B	3	0.022268	0.022356	0.966468	406	1	-7.5194
KCNA4	Set B	3	0.022322	0.022406	0.966468	407	1	-6.5621
CHCHD2	Set B	3	0.022375	0.022457	0.966468	408	1	-5.3573
BBX	Set B	3	0.022429	0.022511	0.966468	409	1	-5.9539
MRPS15	Set B	3	0.022482	0.022567	0.966468	410	1	-7.714
WDR83	Set B	3	0.022536	0.022614	0.966468	411	1	-4.3218
FBXO22	Set B	3	0.022589	0.02267	0.966468	412	1	-4.4588
SCRIB	Set B	3	0.022643	0.022729	0.966468	413	1	-6.6509
HYAL2	Set B	3	0.022696	0.022788	0.966468	414	1	-4.3218
RGP1	Set B	3	0.022749	0.022844	0.966468	415	1	0.4855
HRNR	Set B	3	0.022803	0.022897	0.966468	421	1	-6.4005
WASF3	Set B	3	0.022856	0.022957	0.966468	422	1	-7.7104
ZNF597	Set B	3	0.02291	0.023006	0.966468	423	1	-7.1031
ASL	Set B	3	0.022963	0.023055	0.966468	424	1	-7.7279
FAH	Set B	3	0.02307	0.023152	0.966468	425	1	-4.5236
SIDT1	Set B	3	0.023123	0.023219	0.966468	426	1	-3.0828
FA2H	Set B	3	0.023177	0.023269	0.966468	427	1	-7.9008
TMEM67	Set B	3	0.02323	0.023336	0.966468	428	1	-7.4675
ITFG3	Set B	3	0.023284	0.023392	0.966468	429	1	-6.6865
ZNF804A	Set B	3	0.023337	0.023434	0.966468	431	1	-7.0821
GGNBP2	Set B	3	0.02339	0.023478	0.966468	432	1	-3.5699
MYBPHL	Set B	3	0.023444	0.023537	0.966468	433	1	-7.4051
ELFN1	Set B	3	0.023497	0.023586	0.966468	434	1	-8.3965
ADPGK	Set B	3	0.023551	0.023625	0.966468	435	1	-6.4674
C16orf93	Set B	3	0.023604	0.023681	0.966468	436	1	-5.8331
KLHL8	Set B	3	0.023658	0.02374	0.966468	437	1	-6.0221
HTR3D	Set B	3	0.023764	0.023852	0.966468	438	1	-7.4341
FLJ44313	Set B	3	0.023818	0.023905	0.966468	439	1	-3.9997
OR14I1	Set B	3	0.023871	0.023958	0.966468	440	1	-7.1187
PCF11	Set B	3	0.023924	0.024008	0.966468	441	1	-6.4509
SAMD1	Set B	3	0.023978	0.024062	0.966468	442	1	-7.2092
LAMC2	Set B	3	0.024085	0.024163	0.966468	443	1	-5.8824
ZW10	Set B	3	0.024138	0.024209	0.966468	444	1	-5.9128
CARD11	Set B	3	0.024191	0.024258	0.966468	445	1	-3.8579
SNAP47	Set B	3	0.024245	0.024313	0.966468	446	1	-6.0444
PRPF4B	Set B	3	0.024298	0.024376	0.966468	448	1	-3.0872
EWSR1	Set B	3	0.024352	0.024422	0.966468	449	1	-2.6877
C4orf21	Set B	3	0.024405	0.024468	0.966468	450	1	-7.1392
GIPC2	Set B	3	0.024458	0.024533	0.966468	451	1	-7.1845
PRR12	Set B	3	0.024512	0.024587	0.966468	452	1	-6.6367
PPEF1	Set B	3	0.024565	0.024635	0.966468	453	1	-2.8075
PCSK4	Set B	3	0.024618	0.024689	0.966468	454	1	-6.6653
FOXN4	Set B	3	0.024672	0.024745	0.966468	455	1	-4.3394
MS4A12	Set B	3	0.024725	0.024793	0.966468	456	1	-5.7944
VWCE	Set B	3	0.024832	0.024899	0.966468	457	1	-4.8579
SLCO4C1	Set B	3	0.024939	0.025016	0.966468	458	1	-6.4995
HOXC10	Set B	3	0.024992	0.025073	0.966468	459	1	-2.0001
DEFB116	Set B	3	0.025045	0.025133	0.966468	460	1	-6.4258
OR52B4	Set B	3	0.025099	0.025192	0.966468	461	1	-5.4593
AKNA	Set B	3	0.025152	0.025242	0.966468	462	1	-8.1773
ZIC2	Set B	3	0.025205	0.025299	0.966468	463	1	-5.9186
C12orf42	Set B	3	0.025259	0.02535	0.966468	464	1	-2.6745
ABHD16B	Set B	3	0.025312	0.025402	0.966468	465	1	-7.3217
APOBR	Set B	3	0.025365	0.02545	0.966468	466	1	-7.7243
BHLHA15	Set B	3	0.025472	0.025563	0.966468	467	1	-2.4589
BTN1A1	Set B	3	0.025525	0.025622	0.966468	468	1	-4.1286
HCAR3	Set B	3	0.025632	0.025738	0.966468	469	1	-7.6722
BRD3	Set B	3	0.025739	0.025839	0.966468	470	1	-6.6437
ZBTB25	Set B	3	0.025792	0.025882	0.966468	471	1	-5.4091
COL6A5	Set B	3	0.025845	0.02593	0.966468	473	1	-6.8699
SULT1A4	Set B	3	0.025899	0.025983	0.966468	474	1	-6.9885
RAD51B	Set B	3	0.025952	0.026035	0.966468	476	1	-5.5392
COL22A1	Set B	3	0.026005	0.026091	0.966468	477	1	-7.6508
LPCAT4	Set B	3	0.026059	0.026134	0.966468	478	1	-6.4752

## Sheet: Number of significant sgRNA
Summary of susceptible gene against SubAB treatment
Gene ID	Number of sgRNA in each gene			Number of statistical significance sgRNA (p < 0.05 and good sgRNAs ≥ 1)
	SetA	SetB	Total	SetA	SetB	Total
GET4	3	3	6	3	3	6
GOSR1	3	3	6	3	3	6
KDELR2	3	3	6	3	3	6
SLC35A1	3	3	6	3	3	6
UNC50	3	3	6	3	3	6
VPS54	3	3	6	3	3	6
ASNA1	3	3	6	2	3	5
COG4	3	3	6	2	3	5
COG5	3	3	6	2	3	5
COG6	3	3	6	3	2	5
COG7	3	3	6	2	3	5
KDELR1	3	3	6	3	2	5
MGAT1	3	3	6	3	2	5
SLC35A2	3	3	6	2	3	5
TMEM165	3	3	6	2	3	5
VPS51	3	3	6	2	3	5
ARL1	3	3	6	2	2	4
CMAS	3	3	6	2	2	4
COG2	3	3	6	2	2	4
COG3	3	3	6	3	1	4
JTB	3	3	6	1	3	4
PTAR1	3	3	6	3	1	4
SLC39A9	3	3	6	2	2	4
VPS53	2	3	5	2	2	4
C1GALT1	3	3	6	2	1	3
C1GALT1C1	3	3	6	2	1	3
CAMLG	3	3	6	2	1	3
COG1	3	3	6	2	1	3
COG8	3	3	6	2	1	3
STX5	3	3	6	1	2	3
VPS52	3	3	6	3	0	3
ARL5B	3	3	6	1	1	2
ATIC	2	3	5	0	2	2
BAG6	2	3	5	0	2	2
BET1	3	3	6	2	0	2
CKMT1A	3	3	6	0	2	2
CLUAP1	3	3	6	2	0	2
COPE	3	2	5	1	1	2
FA2H	3	3	6	1	1	2
GOSR2	2	3	5	0	2	2
HOXA3	3	2	5	1	1	2
KIAA1432	3	3	6	1	1	2
KIAA1715	3	3	6	0	2	2
LRP2	3	3	6	1	1	2
MGAT2	3	3	6	2	0	2
MIOX	3	3	6	2	0	2
NAPG	2	2	4	1	1	2
NBAS	3	3	6	2	0	2
PRAMEF8	3	2	5	1	1	2
RALGPS1	3	3	6	0	2	2
RGP1	3	3	6	1	1	2
SCFD1	3	3	6	1	1	2
SUCO	3	3	6	0	2	2
TAPT1	2	3	5	1	1	2
TM2D3	3	3	6	2	0	2
TRAPPC8	3	3	6	1	1	2
WRB	2	3	5	0	2	2
WWC2	3	3	6	1	1	2
ZFAT	3	3	6	1	1	2
ZNF136	3	3	6	2	0	2
NOV	3	2	5	1	0	1
A3GALT2	3	3	6	1	0	1
A4GALT	3	3	6	0	1	1
ABCG4	3	3	6	1	0	1
ABHD16B	3	3	6	0	1	1
ABP1/AOC1	3	3	6	1	0	1
ACTA1	3	3	6	1	0	1
ACTL6B	3	3	6	0	1	1
ADAM30	3	3	6	1	0	1
ADPGK	3	3	6	0	1	1
ADRM1	3	3	6	0	1	1
AGGF1	3	3	6	1	0	1
AGR2	3	3	6	0	1	1
AHR	3	3	6	1	0	1
AK4	3	3	6	1	0	1
AKAP17A_X+AKAP17A_Y	3	3	6	0	1	1
AKAP2	3	3	6	0	1	1
AKNA	3	3	6	0	1	1
ALKBH5	3	3	6	0	1	1
ALOX15B	3	3	6	0	1	1
AMBP	3	3	6	1	0	1
AMPD1	3	3	6	0	1	1
AMZ1	3	3	6	0	1	1
ANAPC4	3	3	6	0	1	1
ANKIB1	3	3	6	0	1	1
ANKRD13A	3	3	6	1	0	1
ANKRD29	3	3	6	1	0	1
ANKRD66	3	3	6	1	0	1
ANXA11	3	3	6	0	1	1
ANXA6	3	3	6	1	0	1
AOAH	3	3	6	1	0	1
APOBR	3	3	6	0	1	1
APOC4	3	3	6	1	0	1
APOPT1	3	3	6	0	1	1
ARCN1	3	3	6	0	1	1
ARFRP1	3	2	5	1	0	1
ARHGAP1	3	3	6	0	1	1
ARHGEF26	3	3	6	0	1	1
ARL15	3	3	6	0	1	1
ARL5C	3	3	6	0	1	1
ARMS2	3	3	6	1	0	1
ARPC1B	3	3	6	0	1	1
ARPC5L	3	3	6	1	0	1
ASAP1	3	3	6	0	1	1
ASB15	3	3	6	1	0	1
ASF1B	3	3	6	0	1	1
ASL	3	3	6	0	1	1
ASZ1	3	3	6	1	0	1
ATG2B	3	3	6	0	1	1
ATP12A	3	2	5	0	1	1
ATP1A1	3	2	5	0	1	1
ATP5E	2	2	4	0	1	1
AVIL	3	3	6	0	1	1
B3GALNT2	3	3	6	1	0	1
BAIAP2L1	3	3	6	1	0	1
BBX	3	3	6	0	1	1
BCAP29	3	3	6	0	1	1
BCORL1	3	3	6	0	1	1
BCS1L	2	3	5	0	1	1
BHLHA15	3	3	6	0	1	1
BOLA1	1	3	4	1	0	1
BRD3	2	3	5	0	1	1
BRIX1	3	3	6	0	1	1
BTN1A1	3	3	6	0	1	1
C11orf82	3	3	6	0	1	1
C12orf29	3	3	6	1	0	1
C12orf42	3	3	6	0	1	1
C12orf57	3	3	6	1	0	1
C15orf56	3	3	6	1	0	1
C15orf60	3	3	6	0	1	1
C16orf86	3	3	6	0	1	1
C16orf90	3	3	6	1	0	1
C16orf93	3	3	6	0	1	1
C17orf51	2	3	5	0	1	1
C19orf12	3	3	6	0	1	1
C19orf25	3	3	6	1	0	1
C19orf33	3	3	6	0	1	1
C19orf54	3	3	6	1	0	1
C19orf77	3	3	6	1	0	1
C1orf189	3	3	6	1	0	1
C20orf141	3	3	6	1	0	1
C21orf33	3	3	6	1	0	1
C4orf21	2	3	5	0	1	1
C5AR2	3	3	6	0	1	1
C6orf203	3	3	6	0	1	1
C9orf114	1	3	4	0	1	1
C9orf152	3	3	6	0	1	1
C9orf78	3	3	6	1	0	1
C9orf84	3	3	6	1	0	1
CACNB1	3	3	6	0	1	1
CALY	3	2	5	0	1	1
CARD11	2	3	5	0	1	1
CASP10	3	3	6	1	0	1
CASQ1	3	3	6	0	1	1
CATSPER4	3	3	6	1	0	1
CATSPERD	2	3	5	1	0	1
CBL	3	3	6	0	1	1
CBX7	3	3	6	1	0	1
CC2D2B	3	3	6	1	0	1
CCDC175	3	3	6	0	1	1
CCR5	3	3	6	0	1	1
CD14	3	3	6	0	1	1
CD9	3	3	6	0	1	1
CDC20B	3	3	6	0	1	1
CDC25B	3	3	6	0	1	1
CDC42EP2	3	3	6	0	1	1
CDCA3	3	3	6	1	0	1
CDHR4	3	3	6	1	0	1
CDK4	3	3	6	1	0	1
CDKL3	3	3	6	1	0	1
CDR1	3	3	6	1	0	1
CDS2	2	3	5	0	1	1
CEACAM1	3	3	6	1	0	1
CEBPB	3	3	6	1	0	1
CELA3A	3	3	6	1	0	1
CELF5	2	3	5	0	1	1
CEP135	3	3	6	1	0	1
CEP170B	3	3	6	0	1	1
CEP41	3	3	6	1	0	1
CETN2	2	3	5	0	1	1
CETN3	3	3	6	0	1	1
CHCHD2	3	3	6	0	1	1
CHCHD6	3	3	6	1	0	1
CIRH1A	2	3	5	0	1	1
CKLF	2	2	4	0	1	1
CLEC17A	3	3	6	0	1	1
CLEC2B	3	3	6	1	0	1
CLEC2D	3	3	6	1	0	1
CLEC3A	3	3	6	1	0	1
CLEC3B	3	3	6	0	1	1
CLINT1	3	3	6	1	0	1
CLPS	3	3	6	1	0	1
CLRN1	3	3	6	1	0	1
CNIH4	3	3	6	1	0	1
CNOT4	3	3	6	1	0	1
COL12A1	3	3	6	0	1	1
COL22A1	3	3	6	0	1	1
COL6A5	3	3	6	0	1	1
COMP	3	3	6	0	1	1
COPA	1	2	3	1	0	1
COPZ2	3	3	6	0	1	1
COQ9	3	3	6	1	0	1
COX11	3	3	6	0	1	1
COX15	3	2	5	0	1	1
COX16	3	3	6	0	1	1
CPEB1	2	2	4	0	1	1
CPZ	2	3	5	0	1	1
CRK	3	3	6	0	1	1
CSK	3	3	6	0	1	1
CSMD2	3	3	6	0	1	1
CSNK1D	3	3	6	1	0	1
CT45A1+CT45A2+CT45A3	1	1	2	1	0	1
CXCL5	2	3	5	0	1	1
CXCL9	3	3	6	1	0	1
CXorf21	3	3	6	1	0	1
CYBB	3	3	6	0	1	1
CYP11B2	3	3	6	1	0	1
CYP2C9	3	1	4	1	0	1
CYP2F1	3	3	6	0	1	1
CYP3A5	2	2	4	0	1	1
DAZAP1	3	3	6	1	0	1
DCAF11	3	3	6	0	1	1
DCD	3	3	6	0	1	1
DCP2	3	3	6	1	0	1
DDA1	2	2	4	1	0	1
DEF8	3	3	6	1	0	1
DEFB116	3	3	6	0	1	1
DFNA5	3	3	6	0	1	1
DGAT2L6	3	2	5	0	1	1
DIO1	3	3	6	1	0	1
DLG5	3	3	6	1	0	1
DLGAP3	3	3	6	1	0	1
DMRT2	2	3	5	1	0	1
DNLZ	2	3	5	0	1	1
DNMT3L	3	3	6	1	0	1
DOPEY1	3	3	6	0	1	1
DPEP3	3	3	6	0	1	1
DSG4	3	3	6	0	1	1
DUSP10	3	3	6	1	0	1
DUXA	3	3	6	0	1	1
DYNC1LI2	2	3	5	0	1	1
DYNC2H1	3	3	6	1	0	1
DYX1C1	3	3	6	0	1	1
EDC4	3	3	6	0	1	1
EDEM1	3	3	6	0	1	1
EFNB3	3	3	6	1	0	1
EIF4G3	3	3	6	0	1	1
ELAVL1	3	3	6	0	1	1
ELFN1	3	3	6	0	1	1
EMC6	3	3	6	0	1	1
ENO2	3	3	6	1	0	1
ENSA	3	3	6	1	0	1
ENTPD3	3	3	6	0	1	1
ENTPD8	3	3	6	0	1	1
EP400	3	3	6	1	0	1
EPB41L4B	3	2	5	0	1	1
EPHA1	3	3	6	0	1	1
ERGIC1	3	3	6	0	1	1
ERMN	3	3	6	0	1	1
EWSR1	2	3	5	0	1	1
EXO1	3	3	6	1	0	1
FABP2	3	3	6	0	1	1
FABP6	3	2	5	1	0	1
FAH	3	3	6	0	1	1
FAM131B	3	3	6	0	1	1
FAM13B	3	3	6	1	0	1
FAM160A1	3	3	6	0	1	1
FAM177A1	3	3	6	0	1	1
FAM221B	3	3	6	1	0	1
FAM222A	3	2	5	0	1	1
FAM26E	3	3	6	1	0	1
FAM9B	3	3	6	1	0	1
FAR1	3	3	6	0	1	1
FBXL18	2	3	5	0	1	1
FBXL6	3	3	6	1	0	1
FBXO22	3	3	6	0	1	1
FBXW7	3	3	6	1	0	1
FCGBP	3	3	6	0	1	1
FHIT	3	3	6	0	1	1
FKRP	3	3	6	1	0	1
FLJ44313	3	3	6	0	1	1
FLNC	3	3	6	0	1	1
FMNL1	3	3	6	1	0	1
FNDC1	3	3	6	0	1	1
FOXD2	3	3	6	1	0	1
FOXN4	3	3	6	0	1	1
FOXR2	2	3	5	0	1	1
FRA10AC1	2	2	4	0	1	1
FRMPD1	3	3	6	1	0	1
FRS2	3	3	6	0	1	1
FTH1P18	3	3	6	0	1	1
FXYD5	3	3	6	0	1	1
GABPA	3	2	5	1	0	1
GAPT	3	3	6	0	1	1
GATAD2B	3	3	6	1	0	1
GCNT7	3	3	6	1	0	1
GCSAM	3	3	6	1	0	1
GDF9	3	3	6	1	0	1
GGCT	3	3	6	1	0	1
GGNBP2	3	3	6	0	1	1
GGPS1	3	3	6	1	0	1
GIGYF2	2	3	5	0	1	1
GINS1	2	2	4	0	1	1
GIPC2	3	3	6	0	1	1
GKN2	3	3	6	0	1	1
GLS2	3	3	6	0	1	1
GLYATL2	3	3	6	0	1	1
GNA13	3	3	6	0	1	1
GNB2	3	3	6	1	0	1
GNE	3	3	6	0	1	1
GNG3	3	3	6	1	0	1
GPR119	3	3	6	1	0	1
GPR3	3	3	6	0	1	1
GPR4	3	3	6	1	0	1
GPR89A	1	2	3	1	0	1
GPR89A+GPR89B	2	0	2	1	0	1
GPRC5A	3	3	6	0	1	1
GRB10	3	3	6	1	0	1
GRB14	3	3	6	1	0	1
GRB2	3	3	6	1	0	1
GRID2	3	3	6	1	0	1
GRIK1	3	3	6	0	1	1
GSAP/PION	2	2	4	1	0	1
GYG2	3	3	6	0	1	1
GZMA	3	3	6	1	0	1
H2AFJ	3	3	6	0	1	1
HARS2	2	2	4	0	1	1
HCAR3	3	3	6	0	1	1
HDAC10	3	3	6	0	1	1
HDAC11	3	3	6	0	1	1
HDAC3	3	3	6	0	1	1
HDAC9	3	3	6	1	0	1
HECTD3	3	3	6	0	1	1
HGFAC	2	3	5	1	0	1
HIF1A	3	3	6	0	1	1
HIGD1A	3	3	6	0	1	1
HLA-DRA	3	3	6	0	1	1
HOXA1	3	3	6	0	1	1
HOXA4	3	3	6	1	0	1
HOXB8	3	3	6	1	0	1
HOXC10	3	3	6	0	1	1
HPS6	3	3	6	0	1	1
HRNR	3	3	6	0	1	1
hsa-mir-103a-2+103b-2	4	0	4	1	0	1
hsa-mir-1247	4	0	4	1	0	1
hsa-mir-1538	4	0	4	1	0	1
hsa-mir-3137	4	0	4	1	0	1
hsa-mir-3618	4	0	4	1	0	1
hsa-mir-4288	4	0	4	1	0	1
hsa-mir-4295	4	0	4	1	0	1
hsa-mir-4490	4	0	4	1	0	1
hsa-mir-4509-2	2	0	2	1	0	1
hsa-mir-4531	4	0	4	1	0	1
hsa-mir-484	3	0	3	1	0	1
hsa-mir-502	4	0	4	1	0	1
hsa-mir-525	4	0	4	1	0	1
hsa-mir-548j	4	0	4	1	0	1
hsa-mir-548m	4	0	4	1	0	1
hsa-mir-548n	2	0	2	1	0	1
hsa-mir-5585	3	0	3	1	0	1
hsa-mir-604	4	0	4	1	0	1
hsa-mir-648	4	0	4	1	0	1
hsa-mir-652	4	0	4	1	0	1
hsa-mir-7110	3	0	3	1	0	1
hsa-mir-8066	4	0	4	1	0	1
hsa-mir-96	4	0	4	1	0	1
HSD17B1	3	3	6	1	0	1
HTR1D	3	3	6	1	0	1
HTR3D	3	3	6	0	1	1
HYAL2	3	3	6	0	1	1
IL17RA	3	3	6	0	1	1
IL3	3	3	6	1	0	1
IL9	3	3	6	0	1	1
ILVBL	3	3	6	1	0	1
INIP	3	3	6	0	1	1
IQGAP2	3	3	6	1	0	1
IRAK3	3	3	6	0	1	1
IRF8	3	2	5	0	1	1
ITFG3	3	3	6	0	1	1
ITM2B	3	3	6	0	1	1
KAT2A	3	3	6	0	1	1
KBTBD7	3	3	6	0	1	1
KCNA4	3	3	6	0	1	1
KCNB2	3	3	6	0	1	1
KDM4B	3	3	6	1	0	1
KIAA0226L	3	3	6	1	0	1
KIAA0754	3	3	6	1	0	1
KIAA0895	3	3	6	1	0	1
KIAA1704	2	1	3	1	0	1
KIF13A	3	3	6	1	0	1
KIF20A	3	2	5	1	0	1
KLF7	3	3	6	0	1	1
KLHL42	3	3	6	1	0	1
KLHL8	3	3	6	0	1	1
KLRF1	3	3	6	0	1	1
KPNA1	3	2	5	0	1	1
KRTAP10-7	3	3	6	1	0	1
KRTAP12-2	3	3	6	0	1	1
KRTAP9-8	3	3	6	1	0	1
LAMC2	3	3	6	0	1	1
LCTL	3	3	6	1	0	1
LELP1	3	3	6	0	1	1
LHFPL4	3	3	6	1	0	1
LIPF	3	3	6	1	0	1
LMNB1	3	3	6	0	1	1
LOC100130451	3	3	6	0	1	1
LOC100287399+LOC100996331+POTEB+POTEB2	2	1	3	1	0	1
LOC440563	3	3	6	1	0	1
LPCAT4	3	3	6	0	1	1
LRCH4	3	3	6	1	0	1
LRRC4C	3	3	6	1	0	1
LRRC66	3	3	6	1	0	1
LRRC70	3	3	6	0	1	1
LRTM2	3	3	6	1	0	1
LYZL6	3	3	6	1	0	1
MAEA	3	3	6	1	0	1
MAGI2	3	3	6	1	0	1
MAL2	3	3	6	0	1	1
MAN2A1	3	3	6	0	1	1
MAP2K5	3	3	6	1	0	1
MBOAT4	2	3	5	0	1	1
MCCC2	3	3	6	0	1	1
MCM4	3	3	6	0	1	1
MCM5	1	2	3	0	1	1
MCMDC2	3	3	6	1	0	1
MCUR1	2	3	5	1	0	1
MED12	3	3	6	1	0	1
MED13	3	3	6	1	0	1
MED13L	3	3	6	0	1	1
MED7	3	3	6	1	0	1
METTL4	3	3	6	0	1	1
MEX3D	3	2	5	0	1	1
MGA	3	3	6	0	1	1
MGAT5	3	3	6	1	0	1
MMP10	3	2	5	1	0	1
MMP23B	3	3	6	0	1	1
MORN3	3	3	6	0	1	1
MOSPD2	3	3	6	1	0	1
MPLKIP	3	3	6	1	0	1
MPP4	3	3	6	1	0	1
MRPL47	2	3	5	0	1	1
MRPS15	3	3	6	0	1	1
MS4A12	3	3	6	0	1	1
MTMR12	3	3	6	1	0	1
MUC12	3	3	6	1	0	1
MYBBP1A	2	3	5	0	1	1
MYBPHL	3	3	6	0	1	1
MYLK4	3	3	6	0	1	1
MYO1B	3	3	6	1	0	1
MYO9B	3	3	6	0	1	1
NACAD	3	3	6	1	0	1
NAMPT	3	3	6	1	0	1
NANOGNB	3	2	5	1	0	1
NAT9	3	3	6	0	1	1
NCAM2	3	3	6	1	0	1
NCAPG2	2	3	5	1	0	1
NCOA6	3	2	5	1	0	1
NDUFAF6	3	3	6	1	0	1
NDUFC2-KCTD14	2	3	5	0	1	1
NEB	3	3	6	0	1	1
NEIL2	3	3	6	0	1	1
NEK4	3	3	6	0	1	1
NETO1	3	3	6	0	1	1
NEURL2	2	3	5	0	1	1
NF1	3	3	6	1	0	1
NGFRAP1	3	3	6	0	1	1
NLK	3	3	6	1	0	1
NonTargetingControlGuideForHuman_0144	1	1	2	0	1	1
NonTargetingControlGuideForHuman_0213	1	1	2	0	1	1
NonTargetingControlGuideForHuman_0224	1	1	2	0	1	1
NonTargetingControlGuideForHuman_0235	1	1	2	1	0	1
NonTargetingControlGuideForHuman_0315	1	1	2	0	1	1
NonTargetingControlGuideForHuman_0407	1	1	2	1	0	1
NonTargetingControlGuideForHuman_0699	1	1	2	0	1	1
NonTargetingControlGuideForHuman_1000	1	1	2	0	1	1
NPC1L1	3	3	6	0	1	1
NPTX2	3	3	6	1	0	1
NR2E3	3	3	6	0	1	1
NR4A2	3	3	6	0	1	1
NRTN	3	3	6	1	0	1
NSF	3	2	5	0	1	1
NSUN5	2	2	4	0	1	1
NSUN6	3	3	6	0	1	1
NTN5	3	3	6	0	1	1
NTS	3	3	6	1	0	1
NXPH1	3	3	6	0	1	1
OAF	3	3	6	1	0	1
OBSCN	3	3	6	0	1	1
OCM+OCM2	0	2	2	0	1	1
OGFRL1	3	3	6	1	0	1
OGN	3	3	6	1	0	1
OR10S1	3	3	6	1	0	1
OR13H1	3	3	6	0	1	1
OR14I1	3	3	6	0	1	1
OR2F1	3	3	6	1	0	1
OR2V2	3	3	6	1	0	1
OR4N2	3	3	6	1	0	1
OR52B4	3	3	6	0	1	1
OR56A5	3	3	6	1	0	1
OR5L1	3	3	6	1	0	1
OR6C3	3	3	6	0	1	1
OR6S1	3	3	6	0	1	1
OR7A17	3	3	6	1	0	1
ORMDL1	3	3	6	0	1	1
OSGEPL1	3	3	6	1	0	1
OSGIN2	2	3	5	0	1	1
OXLD1	3	3	6	1	0	1
PANK1	3	3	6	0	1	1
PARP4	3	3	6	1	0	1
PBX1	3	3	6	0	1	1
PBXIP1	3	3	6	1	0	1
PCCB	3	3	6	0	1	1
PCDH20	3	3	6	1	0	1
PCF11	3	3	6	0	1	1
PCGF5	3	3	6	0	1	1
PCLO	3	3	6	0	1	1
PCP2	3	3	6	1	0	1
PCSK4	3	3	6	0	1	1
PDE3A	3	3	6	0	1	1
PDE3B	3	3	6	0	1	1
PDILT	3	3	6	0	1	1
PDXK	2	3	5	0	1	1
PHACTR2	3	3	6	1	0	1
PHEX	3	3	6	1	0	1
PHF11	3	3	6	0	1	1
PHLDB1	3	3	6	1	0	1
PHTF1	3	3	6	1	0	1
PI4KB	3	3	6	0	1	1
PIGL	2	3	5	0	1	1
PIGN	3	3	6	0	1	1
PIM2	3	3	6	0	1	1
PITPNA	3	3	6	0	1	1
PLA2G2A	3	3	6	1	0	1
PLA2G4C	3	3	6	0	1	1
PLEKHA7	3	3	6	1	0	1
PLEKHG4B	2	3	5	1	0	1
PNMA6A+PNMA6C	3	3	6	0	1	1
PNPO	3	3	6	0	1	1
POC1A	3	3	6	1	0	1
POC5	3	3	6	0	1	1
POLR2H	2	3	5	0	1	1
POM121C	3	3	6	0	1	1
POM121L2	2	3	5	1	0	1
POSTN	3	3	6	1	0	1
PPAT	3	2	5	1	0	1
PPEF1	3	3	6	0	1	1
PPIAL4G	3	0	3	1	0	1
PPIP5K2	3	3	6	0	1	1
PPM1A	3	3	6	0	1	1
PPM1L	3	3	6	0	1	1
PPME1	3	3	6	0	1	1
PPP1R1C	3	3	6	0	1	1
PPP1R32	3	3	6	1	0	1
PPP4R2	3	3	6	0	1	1
PQBP1	3	3	6	1	0	1
PRKCI	3	3	6	1	0	1
PRKCZ	3	3	6	0	1	1
PRLR	3	3	6	0	1	1
PRNP	3	3	6	1	0	1
PROC	3	3	6	1	0	1
PRPF4B	3	3	6	0	1	1
PRR12	3	3	6	0	1	1
PRSS50	3	3	6	0	1	1
PSAPL1	3	3	6	1	0	1
PSKH1	3	3	6	1	0	1
PSME4	3	3	6	1	0	1
PTAFR	3	3	6	0	1	1
PTP4A2	3	3	6	1	0	1
PTPN13	2	3	5	0	1	1
PTPRF	3	3	6	0	1	1
PTPRT	3	2	5	1	0	1
RAB11FIP4	3	3	6	1	0	1
RAB18	3	2	5	1	0	1
RAB1A	3	3	6	0	1	1
RAB33A	3	3	6	0	1	1
RAB37	3	3	6	1	0	1
RAB3B	3	3	6	1	0	1
RAB40A	3	3	6	0	1	1
RAB7A	3	3	6	0	1	1
RAD51B	3	3	6	0	1	1
RBBP6	3	3	6	0	1	1
RCAN2	3	3	6	1	0	1
RCCD1	3	3	6	1	0	1
RENBP	3	3	6	0	1	1
REPS2	3	3	6	1	0	1
RERG	3	3	6	0	1	1
RGR	3	3	6	1	0	1
RIMBP3	3	3	6	1	0	1
RNF10	3	3	6	0	1	1
RNF19B	3	3	6	0	1	1
RNF24	3	2	5	0	1	1
RNF4	3	3	6	0	1	1
RNF6	3	3	6	1	0	1
RNPS1	3	2	5	1	0	1
ROBO1	3	3	6	1	0	1
ROPN1B	3	2	5	1	0	1
RPL3L	3	3	6	1	0	1
RPRD1B	3	3	6	0	1	1
RREB1	3	3	6	1	0	1
RTFDC1	3	3	6	0	1	1
RYR3	3	3	6	1	0	1
SAMD1	3	3	6	0	1	1
SAMD14	3	3	6	0	1	1
SAYSD1	3	3	6	1	0	1
SCNN1D	3	3	6	0	1	1
SCRIB	3	3	6	0	1	1
SCRT2	2	3	5	0	1	1
SDHD	3	3	6	0	1	1
SDR9C7	3	3	6	0	1	1
SEC23IP	3	3	6	0	1	1
SEC31A	3	3	6	1	0	1
SEL1L2	3	3	6	1	0	1
SENP1	3	3	6	0	1	1
SERTM1	3	3	6	0	1	1
SETD6	3	3	6	0	1	1
SFTPD	3	3	6	0	1	1
SGMS1	3	3	6	1	0	1
SGTA	3	3	6	1	0	1
SH3BGRL2	3	3	6	0	1	1
SHBG	2	3	5	1	0	1
SHOX2	3	3	6	0	1	1
SHPK	3	3	6	1	0	1
SIDT1	3	3	6	0	1	1
SLC22A20	3	3	6	0	1	1
SLC25A53	3	3	6	1	0	1
SLC2A14	3	3	6	0	1	1
SLC35A3	3	2	5	1	0	1
SLC35G3	3	3	6	0	1	1
SLC6A16	3	3	6	0	1	1
SLC6A2	3	3	6	1	0	1
SLCO4C1	3	3	6	0	1	1
SLFNL1	3	3	6	0	1	1
SLK	3	3	6	1	0	1
SLU7	3	3	6	1	0	1
SMIM21	3	3	6	1	0	1
SMR3A+SMR3B	1	1	2	0	1	1
SMYD3	3	3	6	1	0	1
SNAP47	3	3	6	0	1	1
SNRPA	3	3	6	0	1	1
SNX18	3	2	5	0	1	1
SNX2	3	3	6	1	0	1
SNX22	3	3	6	1	0	1
SNX24	3	3	6	1	0	1
SP2	3	2	5	0	1	1
SP9	2	3	5	1	0	1
SPARCL1	3	3	6	1	0	1
SPATA18	3	3	6	1	0	1
SPIB	3	3	6	1	0	1
SPIC	3	1	4	1	0	1
SPIN4	3	3	6	0	1	1
SPOCK3	3	3	6	1	0	1
SPOPL	3	3	6	0	1	1
SPTSSA	3	2	5	0	1	1
SRC	3	3	6	0	1	1
SSPO	3	3	6	1	0	1
ST3GAL4	3	3	6	0	1	1
STAC	3	3	6	1	0	1
STAT2	3	3	6	0	1	1
STK11	2	3	5	1	0	1
STX11	3	3	6	0	1	1
SUCLG1	3	3	6	0	1	1
SULT1A4	1	3	4	0	1	1
SULT1C4	3	3	6	0	1	1
SUSD1	3	3	6	1	0	1
SYK	3	3	6	1	0	1
SYNE2	3	3	6	1	0	1
SYT6	3	2	5	1	0	1
TAB3	3	3	6	1	0	1
TAF15	3	3	6	1	0	1
TAF1C	3	3	6	1	0	1
TAS2R3	3	3	6	1	0	1
TBC1D20	3	3	6	0	1	1
TBC1D29	3	3	6	0	1	1
TBX10	3	3	6	0	1	1
TCN2	3	3	6	1	0	1
TCP10L2	3	2	5	1	0	1
TCTN3	3	3	6	0	1	1
TDRD12	3	3	6	1	0	1
TEAD2	3	3	6	0	1	1
TENM2	3	3	6	0	1	1
TGFB2	3	3	6	0	1	1
TGFBR3	3	3	6	0	1	1
TGIF1	3	3	6	0	1	1
THAP1	3	3	6	1	0	1
TIMM10B	3	2	5	1	0	1
TLL2	3	3	6	0	1	1
TLR10	3	2	5	1	0	1
TLR7	2	2	4	0	1	1
TMCO6	3	3	6	1	0	1
TMEM106C	3	3	6	1	0	1
TMEM174	2	3	5	0	1	1
TMEM196	3	3	6	1	0	1
TMEM2	3	3	6	1	0	1
TMEM200B	3	3	6	0	1	1
TMEM214	3	2	5	1	0	1
TMEM248	3	3	6	0	1	1
TMEM256	3	3	6	1	0	1
TMEM35	3	3	6	1	0	1
TMEM67	3	3	6	0	1	1
TMOD4	3	3	6	0	1	1
TMPRSS11F	3	3	6	1	0	1
TNFSF13B	3	3	6	0	1	1
TNFSF18	3	3	6	1	0	1
TOPAZ1	3	3	6	1	0	1
TPD52L1	3	3	6	0	1	1
TPH2	3	3	6	1	0	1
TRAPPC12	3	3	6	0	1	1
TRAPPC2	3	3	6	0	1	1
TRAPPC2L	3	3	6	0	1	1
TRAPPC4	2	2	4	0	1	1
TRIOBP	3	3	6	1	0	1
TRMT61B	3	3	6	1	0	1
TSC22D2	3	3	6	0	1	1
TSPAN32	3	2	5	0	1	1
TTC1	2	2	4	0	1	1
TTC22	3	2	5	0	1	1
TTC31	3	3	6	1	0	1
TYW1B	3	3	6	1	0	1
TYW5	3	3	6	0	1	1
U2SURP	3	3	6	0	1	1
UBA6	3	3	6	1	0	1
UBAP2L	3	3	6	0	1	1
UBE2B	3	3	6	1	0	1
UBE2D3	3	3	6	0	1	1
UBE2I	1	2	3	0	1	1
UBE3D	3	3	6	0	1	1
UBN1	3	3	6	0	1	1
UBQLN4	3	3	6	1	0	1
UHRF1	2	3	5	1	0	1
UQCRFS1	3	2	5	0	1	1
USE1	3	2	5	0	1	1
USP22	3	3	6	1	0	1
USP39	3	3	6	0	1	1
USPL1	3	2	5	0	1	1
VAX1	3	3	6	1	0	1
VIT	3	3	6	0	1	1
VNN2	3	3	6	1	0	1
VPS26B	3	3	6	1	0	1
VSIG2	3	3	6	0	1	1
VWC2L	3	3	6	0	1	1
VWCE	3	3	6	0	1	1
WAC	3	3	6	0	1	1
WASF2	3	3	6	1	0	1
WASF3	3	3	6	0	1	1
WDR45	3	3	6	1	0	1
WDR60	3	3	6	1	0	1
WDR61	3	3	6	1	0	1
WDR83	3	3	6	0	1	1
WFDC9	3	3	6	1	0	1
WFIKKN2	3	3	6	0	1	1
YEATS4	2	3	5	0	1	1
YIPF2	3	3	6	0	1	1
YIPF5	3	3	6	0	1	1
YKT6	1	2	3	1	0	1
YME1L1	2	3	5	0	1	1
YPEL3	3	3	6	1	0	1
YWHAG	3	3	6	1	0	1
YWHAH	3	2	5	1	0	1
ZBTB16	3	3	6	0	1	1
ZBTB25	3	3	6	0	1	1
ZBTB4	3	3	6	1	0	1
ZCCHC11	3	3	6	0	1	1
ZFP3	3	3	6	1	0	1
ZFYVE1	3	3	6	1	0	1
ZIC2	3	3	6	0	1	1
ZMYM1	3	3	6	1	0	1
ZNF382	3	3	6	0	1	1
ZNF395	3	3	6	1	0	1
ZNF408	3	3	6	1	0	1
ZNF432	3	3	6	1	0	1
ZNF470	3	3	6	0	1	1
ZNF496	3	3	6	1	0	1
ZNF502	3	3	6	0	1	1
ZNF510	3	2	5	1	0	1
ZNF581	3	3	6	1	0	1
ZNF597	3	3	6	0	1	1
ZNF804A	3	3	6	0	1	1
ZNF891	3	3	6	0	1	1
ZPLD1	3	3	6	0	1	1
ZW10	3	3	6	0	1	1
