# Supplementary material for: A CRISPR Screen Using Subtilase Cytotoxin Identifies SLC39A9 as a Glycan-Regulating Factor
Source: iScience. 2019 May 8;15:407–20. doi: 10.1016/j.isci.2019.05.005 (PMC6526310; doi:10.1016/j.isci.2019.05.005)
Supplement: Data S4. Glycan Analysis of ΔMGAT1, ΔC1GalT1, and Double KO Cells, Related to Figure 2 [file mmc5.xlsx]

## Sheet: N-Glycan
Data S4. Glycan Analysis of ΔMGAT1, ΔC1GalT1, and Double KO Cells, Related to Figure 2
N-Glycan Analysis
					Sample (pmol/100 μg protein)														Average (pmol/100 μg protein)				SD					Bonferroni correction, p<0.017
No.	m/z	class	structure		Parent #1	Parent #2	Parent #3	ΔMGAT #1	ΔMGAT #2	ΔMGAT #3	ΔC1GalT1 #1	ΔC1GalT1 #2	ΔC1GalT1 #3	ΔC1GalT1ΔMGAT1 #1	ΔC1GalT1ΔMGAT1 #2	ΔC1GalT1ΔMGAT1 #3		No.	Parent	ΔMGAT	ΔC1GalT1	ΔC1GalT1ΔMGAT1	Parent	ΔMGAT	ΔC1GalT1	ΔC1GalT1ΔMGAT1		T.TEST P vs MG	T.TEST P vs C1	T.TEST P vs WKO
P1	1178.5	PM	(Hex)2 (HexNAc)2		0.995959	1.19992	1.64609	1.11413	0.878726	0.973505	0.888807	0.833193	0.877978	0.865349	0.835688	0.963348		P1	1.28066	0.988786	0.866659	0.888128	0.332502	0.118442	0.0294842	0.0668092		0.225341	0.0981845	0.115498
P2	1324.55	PM	(Hex)2 (HexNAc)2 (Fuc)1		2.90995	2.36407	4.43628	0	0	0	3.8322	3.17793	3.22791	0	0	0		P2	3.23677	0	3.41268	0	1.07407	0	0.364174	0		0.00642902	0.801478	0.00642902
P3	1340.55	PM	(Hex)3 (HexNAc)2		1.37409	1.16094	1.96783	1.44232	2.16576	2.31286	1.34511	1.10446	1.08215	1.18713	1.79247	2.22085		P3	1.50095	1.97364	1.17724	1.73348	0.418137	0.465983	0.145805	0.519375		0.261068	0.274179	0.5784
P4	1486.61	PM	(Hex)3 (HexNAc)2 (Fuc)1		3.09554	2.87729	4.4372	0	0	0.0587191	3.55128	2.98357	2.75995	0	0	0		P4	3.47001	0.019573	3.09827	0	0.844691	0.0339015	0.407943	0		0.00211242	0.530175	0.0020618
P5	1502.6	PM	(Hex)4 (HexNAc)2		1.19792	1.05461	1.49157	19.8568	21.0742	20.4118	1.35974	0.991062	1.09971	14.5712	18.5442	22.6383		P5	1.24803	20.4476	1.15017	18.5846	0.222747	0.609488	0.18945	4.03371		8.67749e-07	0.59324	0.00174925
P6	1648.66	PM	(Hex)4 (HexNAc)2 (Fuc)1		0.279541	0	0	0	0	0.893189	0	0	0.185754	0	0.559162	0.807611		P6	0.0931803	0.29773	0.0619179	0.455591	0.161393	0.515683	0.107245	0.413647		0.547834	0.793764	0.230336
P7	1810.71	PM	(Hex)2 (Fuc)1 + Core		0	0	0	0.938376	1.16671	0.898887	0.221798	0	0	0.67142	0.888313	1.00272		P7	0	1.00133	0.0739325	0.854152	0	0.144584	0.128055	0.168273		0.000276841	0.373901	0.000923131
HM5	1664.65	HM	(Hex)2 + Core		6.4216	5.58106	8.49146	416.092	424.326	313.43	8.7087	6.61133	5.96023	350.953	358.89	430.732		M5	6.83138	384.616	7.09342	380.192	1.49784	61.7859	1.43626	43.9488		0.000450402	0.837578	0.000124428
HM6	1826.71	HM	(Hex)3 + Core		18.8129	18.5007	24.9022	23.9929	22.9977	21.7499	21.0338	16.2062	14.3986	24.8349	25.6565	28.2199		M6	20.7386	22.9135	17.2129	26.2371	3.60919	1.12385	3.43024	1.7656		0.375389	0.287293	0.0767947
HM7	1988.76	HM	(Hex)4 + Core		10.0445	9.99212	14.5626	15.5355	15.2095	15.1697	10.5661	7.85677	8.07216	14.8787	17.8539	18.6708		M7	11.5331	15.3049	8.83166	17.1345	2.62379	0.200695	1.50588	1.99578		0.0680161	0.196851	0.0422609
HM8	2150.81	HM	(Hex)5 + Core		33.997	33.2058	44.1454	41.4634	42.1466	40.946	34.2777	26.1879	26.3407	34.4339	43.8439	44.4548		M8	37.1161	41.5187	28.9354	40.9109	6.10041	0.602222	4.62716	5.61753		0.281433	0.1379	0.472378
HM9	2312.86	HM	(Hex)6 + Core		14.8014	13.283	22.3695	15.9672	16.7676	17.8519	15.8179	11.926	15.1524	12.3657	16.3408	16.4787		M9	16.818	16.8622	14.2988	15.0617	4.86732	0.945933	2.08159	2.33586		0.988397	0.456107	0.603227
N2	1689.69	CN	(HexNAc)1 (Fuc)1 + Core		0.487704	0.454184	0.544591	0	0	0	0.40217	0.33332	0.33353	0	0	0		N2	0.495493	0	0.35634	0	0.0457042	0	0.0396898	0		4.73604e-05	0.0163782	4.73604e-05
N3	1705.68	CN	(Hex)1 (HexNAc)1 + Core		0.295929	0	0	0	0	0	0	0	0.152915	0	0	0		N3	0.0986431	0	0.0509717	0	0.170855	0	0.0882856	0		0.373901	0.689791	0.373901
N3.5	1746.71	CN	(HexNAc)2 + Core		0.243544	0	0	0	0	0	0	0	0	0	0	0		N3.5	0.0811812	0	0	0	0.14061	0	0	0		0.373901	0.373901	0.373901
N4	1851.74	CN	(Hex)1 (HexNAc)1 (Fuc)1 + Core		0.324688	0.46131	0.420609	0	0	0	0.435984	0.270761	0.329073	0	0	0		N4	0.402202	0	0.345273	0	0.0701465	0	0.0837945	0		0.000577239	0.41791	0.000577239
N5	1867.73	CN	(Hex)2 (HexNAc)1 + Core		0.257806	0	0	0	0	0	0	0.216634	0	0	0.136268	0		N5	0.0859355	0	0.0722113	0.0454225	0.148845	0	0.125074	0.0786741		0.373901	0.908584	0.698225
N6	1892.76	CN	(HexNAc)2 (Fuc)1 + Core		0.571334	0.486075	0.602408	0	0	0	0.519355	0.373883	0.34089	0	0	0		N6	0.553272	0	0.411376	0	0.0602329	0	0.0949563	0		9.12298e-05	0.0941497	9.12298e-05
N7	2013.79	CN	(Hex)2 (HexNAc)1 (Fuc)1 + Core		0	0	0	0	0	0	0	0.109238	0	0	0	0		N7	0	0	0.0364127	0	0	0	0.0630687	0		#DIV/0!	0.373901	#DIV/0!
N8	2029.79	CN	(Hex)3 (HexNAc)1 + Core		0	0.416018	0.500026	0	0	0	0	0	0.266791	0	0	0		N8	0.305348	0	0.0889303	0	0.267754	0	0.154032	0		0.119451	0.291694	0.119451
N9	2054.82	CN	(Hex)1 (HexNAc)2 (Fuc)1 + Core		0.195738	0	0.206051	0	0	0	0	0	0.210219	0	0	0		N9	0.13393	0	0.070073	0	0.116101	0	0.12137	0		0.116378	0.546183	0.116378
N10	2070.81	CN	(Hex)2 (HexNAc)2 + Core		0.184725	0	0	0	0	0	0	0	0	0	0	0		N10	0.0615751	0	0	0	0.106651	0	0	0		0.373901	0.373901	0.373901
N11	2095.84	CN	(HexNAc)3 (Fuc)1 + Core		0.187085	0	0	0	0	0	0	0	0.155383	0	0	0		N11	0.0623615	0	0.0517943	0	0.108013	0	0.0897103	0		0.373901	0.902579	0.373901
N14	2216.87	CN	(Hex)2 (HexNAc)2 (Fuc)1 + Core		0.376399	0.45023	0.556909	0	0	0	0.360478	0.30111	0.394015	0	0	0		N14	0.461179	0	0.351868	0	0.090752	0	0.047047	0		0.000919133	0.137642	0.000919133
N15	2362.93	CN	(Hex)2 (HexNAc)2 (Fuc)2 + Core		0.270088	0	0.196507	0	0	0	0	0	0.15343	0	0	0		N15	0.155532	0	0.0511433	0	0.139629	0	0.0885828	0		0.125913	0.335639	0.125913
N16	2435.94	CN	(Hex)3 (HexNAc)3 + Core		0.238558	0	0.195884	0.157488	0	0	0	0.139328	0.147809	0	0	0		N16	0.144814	0.0524959	0.0957122	0	0.127215	0.0909257	0.0829976	0		0.364315	0.605415	0.11994
N17	2460.98	CN	(Hex)1(HexNAc)4 (Fuc)1 + Core		0	0	0	0	0	0	0	0.124302	0	0	0.113285	0		N17	0	0	0.0414339	0.0377618	0	0	0.0717657	0.0654054		#DIV/0!	0.373901	0.373901
A1	2010.8	CA	(Hex)1 (HexNAc)1 (NeuAc)1 + Core		0.457402	0.394611	0.395413	0.240738	0	0.147631	0.450975	0.311969	0.279795	0.178928	0.156665	0.239947		A1	0.415808	0.129456	0.34758	0.191847	0.0360231	0.121394	0.0909762	0.0431176		0.0172932	0.293671	0.00230824
A2	2156.85	CA	(Hex)1 (HexNAc)1 (Fuc)1 (NeuAc)1 + Core		0.62382	0.563553	0.789045	0	0	0	0	0.482692	0.632968	0	0	0		A2	0.658806	0	0.371887	0	0.116746	0	0.330712	0		0.000613956	0.229445	0.000613956
A3	2172.85	CA	(Hex)2 (HexNAc)1 (NeuAc)1 + Core		0.93609	0.823344	1.24941	0.417688	0.389809	0.276783	1.09784	0.858538	1.01166	0.412764	0.306309	0.41486		A3	1.00295	0.361427	0.989347	0.377978	0.220762	0.0746172	0.121202	0.0620757		0.00885146	0.929969	0.00916933
A4	2318.91	CA	(Hex)2 (HexNAc)1 (Fuc)1 (NeuAc)1 + Core		0	0	0.324483	0	0	0	0	0.314546	0.364389	0	0	0		A4	0.108161	0	0.226311	0	0.18734	0	0.19757	0		0.373901	0.494085	0.373901
A5	2334.9	CA	(Hex)3 (HexNAc)1 (NeuAc)1 + Core		0.467043	0.560122	0.693356	0	0	0	0.681688	0.549017	0.677862	0	0	0		A5	0.573507	0	0.636189	0	0.113749	0	0.0755174	0		0.000947326	0.471031	0.000947326
A6	2359.93	CA	(Hex)1 (HexNAc)2 (Fuc)1 (NeuAc)1 + Core		0	0	0.150261	0	0	0	0	0	0.100758	0	0	0		A6	0.0500869	0	0.0335861	0	0.0867531	0	0.0581729	0		0.373901	0.797923	0.373901
A7	2375.93	CA	(Hex)2 (HexNAc)2 (NeuAc)1 + Core		0.873889	0.866327	1.25503	0	0	0.0834779	0.736778	0.581443	0.743207	0	0	0		A7	0.998415	0.027826	0.687143	0	0.222268	0.048196	0.0915945	0		0.00178634	0.0883597	0.00147161
A10	2521.99	CA	(Hex)2 (HexNAc)2 (Fuc)1 (NeuAc)1 + Core		2.97028	2.61794	4.68759	0	0	0	2.28558	2.25963	3.84917	0	0	0		A10	3.42527	0	2.79813	0	1.10731	0	0.910324	0		0.00585486	0.490776	0.00585486
A12	2668.04	CA	(Hex)2 (HexNAc)2 (Fuc)2 (NeuAc)1 + Core		0	0	0.364379	0	0	0	0.378433	0.281288	0.366196	0	0	0		A12	0.12146	0	0.341972	0	0.210374	0	0.052909	0		0.373901	0.153093	0.373901
A13	2681.04	CA	(Hex)2 (HexNAc)2 (NeuAc)2 + Core		0.453269	0.5563	0.829202	0	0	0	0.495202	0.40833	0.517064	0	0	0		A13	0.612923	0	0.473532	0	0.194258	0	0.0575148	0		0.00545231	0.299247	0.00545231
A15	2795.07	CA	(Hex)2 (HexNAc)2 (Fuc)1 (NeuAc)2 + Core lacton		0	0	0.227836	0	0	0	0	0	0.17843	0	0	0		A15	0.0759452	0	0.0594767	0	0.131541	0	0.103017	0		0.373901	0.872729	0.373901
A16	2827.1	CA	(Hex)2 (HexNAc)2 (Fuc)1 (NeuAc)2 + Core		1.47399	1.45679	2.66008	0	0	0	1.34276	1.37179	3.21652	0	0	0		A16	1.86362	0	1.97702	0	0.689809	0	1.07353	0		0.00945201	0.88512	0.00945201
A2																		A2										#DIV/0!	#DIV/0!	#DIV/0!
A3																		A3										#DIV/0!	#DIV/0!	#DIV/0!
A4																		A4										#DIV/0!	#DIV/0!	#DIV/0!
A5																		A5										#DIV/0!	#DIV/0!	#DIV/0!
A6																		A6										#DIV/0!	#DIV/0!	#DIV/0!
A7																		A7										#DIV/0!	#DIV/0!	#DIV/0!
A8																		A8										#DIV/0!	#DIV/0!	#DIV/0!
A9																		A9										#DIV/0!	#DIV/0!	#DIV/0!
A10																		A10										#DIV/0!	#DIV/0!	#DIV/0!
A11																		A11										#DIV/0!	#DIV/0!	#DIV/0!
A12																		A12										#DIV/0!	#DIV/0!	#DIV/0!
A13																		A13										#DIV/0!	#DIV/0!	#DIV/0!
A14																		A14										#DIV/0!	#DIV/0!	#DIV/0!
A15																		A15										#DIV/0!	#DIV/0!	#DIV/0!
A16																		A16										#DIV/0!	#DIV/0!	#DIV/0!
A17																		A17										#DIV/0!	#DIV/0!	#DIV/0!
A18																		A18										#DIV/0!	#DIV/0!	#DIV/0!
A19																		A19										#DIV/0!	#DIV/0!	#DIV/0!
A20																		A20										#DIV/0!	#DIV/0!	#DIV/0!
A21																		A21										#DIV/0!	#DIV/0!	#DIV/0!
A22																		A22										#DIV/0!	#DIV/0!	#DIV/0!
A23																		A23										#DIV/0!	#DIV/0!	#DIV/0!
A24																		A24										#DIV/0!	#DIV/0!	#DIV/0!
A14+18-24																		A14+18-24										#DIV/0!	#DIV/0!	#DIV/0!
																												#DIV/0!	#DIV/0!	#DIV/0!
																												#DIV/0!	#DIV/0!	#DIV/0!
																												#DIV/0!	#DIV/0!	#DIV/0!
																												#DIV/0!	#DIV/0!	#DIV/0!
																												#DIV/0!	#DIV/0!	#DIV/0!
																												#DIV/0!	#DIV/0!	#DIV/0!
																												#DIV/0!	#DIV/0!	#DIV/0!
																												#DIV/0!	#DIV/0!	#DIV/0!
																												#DIV/0!	#DIV/0!	#DIV/0!
																												#DIV/0!	#DIV/0!	#DIV/0!
																												#DIV/0!	#DIV/0!	#DIV/0!
																												#DIV/0!	#DIV/0!	#DIV/0!
																												#DIV/0!	#DIV/0!	#DIV/0!
																												#DIV/0!	#DIV/0!	#DIV/0!
																												#DIV/0!	#DIV/0!	#DIV/0!
																												#DIV/0!	#DIV/0!	#DIV/0!
																												#DIV/0!	#DIV/0!	#DIV/0!
																												#DIV/0!	#DIV/0!	#DIV/0!
																												#DIV/0!	#DIV/0!	#DIV/0!
																												#DIV/0!	#DIV/0!	#DIV/0!
																												#DIV/0!	#DIV/0!	#DIV/0!
																												#DIV/0!	#DIV/0!	#DIV/0!
																												#DIV/0!	#DIV/0!	#DIV/0!
																												#DIV/0!	#DIV/0!	#DIV/0!
																												#DIV/0!	#DIV/0!	#DIV/0!
																												#DIV/0!	#DIV/0!	#DIV/0!
																												#DIV/0!	#DIV/0!	#DIV/0!
																												#DIV/0!	#DIV/0!	#DIV/0!
																												#DIV/0!	#DIV/0!	#DIV/0!
																												#DIV/0!	#DIV/0!	#DIV/0!
																												#DIV/0!	#DIV/0!	#DIV/0!
																												#DIV/0!	#DIV/0!	#DIV/0!
																												#DIV/0!	#DIV/0!	#DIV/0!
																												#DIV/0!	#DIV/0!	#DIV/0!
																												#DIV/0!	#DIV/0!	#DIV/0!
																												#DIV/0!	#DIV/0!	#DIV/0!
																												#DIV/0!	#DIV/0!	#DIV/0!
																												#DIV/0!	#DIV/0!	#DIV/0!
																												#DIV/0!	#DIV/0!	#DIV/0!
																												#DIV/0!	#DIV/0!	#DIV/0!
																												#DIV/0!	#DIV/0!	#DIV/0!
																												#DIV/0!	#DIV/0!	#DIV/0!
																												#DIV/0!	#DIV/0!	#DIV/0!
																												#DIV/0!	#DIV/0!	#DIV/0!
																												#DIV/0!	#DIV/0!	#DIV/0!
																												#DIV/0!	#DIV/0!	#DIV/0!
																												#DIV/0!	#DIV/0!	#DIV/0!
																												#DIV/0!	#DIV/0!	#DIV/0!
																												#DIV/0!	#DIV/0!	#DIV/0!
																												#DIV/0!	#DIV/0!	#DIV/0!
																												#DIV/0!	#DIV/0!	#DIV/0!
																												#DIV/0!	#DIV/0!	#DIV/0!
																												#DIV/0!	#DIV/0!	#DIV/0!
																												#DIV/0!	#DIV/0!	#DIV/0!
																												#DIV/0!	#DIV/0!	#DIV/0!
																												#DIV/0!	#DIV/0!	#DIV/0!
																												#DIV/0!	#DIV/0!	#DIV/0!
																												#DIV/0!	#DIV/0!	#DIV/0!
																												#DIV/0!	#DIV/0!	#DIV/0!
																												#DIV/0!	#DIV/0!	#DIV/0!
																												#DIV/0!	#DIV/0!	#DIV/0!
																												#DIV/0!	#DIV/0!	#DIV/0!
																												#DIV/0!	#DIV/0!	#DIV/0!
																												#DIV/0!	#DIV/0!	#DIV/0!
																												#DIV/0!	#DIV/0!	#DIV/0!
																												#DIV/0!	#DIV/0!	#DIV/0!
																												#DIV/0!	#DIV/0!	#DIV/0!
																												#DIV/0!	#DIV/0!	#DIV/0!
																												#DIV/0!	#DIV/0!	#DIV/0!
																												#DIV/0!	#DIV/0!	#DIV/0!
																												#DIV/0!	#DIV/0!	#DIV/0!
																												#DIV/0!	#DIV/0!	#DIV/0!
																												#DIV/0!	#DIV/0!	#DIV/0!
																												#DIV/0!	#DIV/0!	#DIV/0!
																												#DIV/0!	#DIV/0!	#DIV/0!
																												#DIV/0!	#DIV/0!	#DIV/0!
																												#DIV/0!	#DIV/0!	#DIV/0!
																												#DIV/0!	#DIV/0!	#DIV/0!
																												#DIV/0!	#DIV/0!	#DIV/0!
																												#DIV/0!	#DIV/0!	#DIV/0!
																												#DIV/0!	#DIV/0!	#DIV/0!
																												#DIV/0!	#DIV/0!	#DIV/0!
																												#DIV/0!	#DIV/0!	#DIV/0!
																												#DIV/0!	#DIV/0!	#DIV/0!
																												#DIV/0!	#DIV/0!	#DIV/0!
																												#DIV/0!	#DIV/0!	#DIV/0!
																												#DIV/0!	#DIV/0!	#DIV/0!
																												#DIV/0!	#DIV/0!	#DIV/0!
																												#DIV/0!	#DIV/0!	#DIV/0!
																												#DIV/0!	#DIV/0!	#DIV/0!
																												#DIV/0!	#DIV/0!	#DIV/0!
																												#DIV/0!	#DIV/0!	#DIV/0!
																												#DIV/0!	#DIV/0!	#DIV/0!
																												#DIV/0!	#DIV/0!	#DIV/0!
																												#DIV/0!	#DIV/0!	#DIV/0!
																												#DIV/0!	#DIV/0!	#DIV/0!
																												#DIV/0!	#DIV/0!	#DIV/0!
																												#DIV/0!	#DIV/0!	#DIV/0!
																												#DIV/0!	#DIV/0!	#DIV/0!
																												#DIV/0!	#DIV/0!	#DIV/0!
																												#DIV/0!	#DIV/0!	#DIV/0!
																												#DIV/0!	#DIV/0!	#DIV/0!
																												#DIV/0!	#DIV/0!	#DIV/0!
																												#DIV/0!	#DIV/0!	#DIV/0!
																												#DIV/0!	#DIV/0!	#DIV/0!
																												#DIV/0!	#DIV/0!	#DIV/0!
																												#DIV/0!	#DIV/0!	#DIV/0!
																												#DIV/0!	#DIV/0!	#DIV/0!
																												#DIV/0!	#DIV/0!	#DIV/0!
																												#DIV/0!	#DIV/0!	#DIV/0!
																												#DIV/0!	#DIV/0!	#DIV/0!
																												#DIV/0!	#DIV/0!	#DIV/0!
																												#DIV/0!	#DIV/0!	#DIV/0!
																												#DIV/0!	#DIV/0!	#DIV/0!
																												#DIV/0!	#DIV/0!	#DIV/0!
																												#DIV/0!	#DIV/0!	#DIV/0!
																												#DIV/0!	#DIV/0!	#DIV/0!
																												#DIV/0!	#DIV/0!	#DIV/0!
																												#DIV/0!	#DIV/0!	#DIV/0!
																												#DIV/0!	#DIV/0!	#DIV/0!
																												#DIV/0!	#DIV/0!	#DIV/0!
																												#DIV/0!	#DIV/0!	#DIV/0!
																												#DIV/0!	#DIV/0!	#DIV/0!
																												#DIV/0!	#DIV/0!	#DIV/0!
																												#DIV/0!	#DIV/0!	#DIV/0!
																												#DIV/0!	#DIV/0!	#DIV/0!
																												#DIV/0!	#DIV/0!	#DIV/0!
																												#DIV/0!	#DIV/0!	#DIV/0!
																												#DIV/0!	#DIV/0!	#DIV/0!
																												#DIV/0!	#DIV/0!	#DIV/0!
																												#DIV/0!	#DIV/0!	#DIV/0!
																												#DIV/0!	#DIV/0!	#DIV/0!
																												#DIV/0!	#DIV/0!	#DIV/0!
																												#DIV/0!	#DIV/0!	#DIV/0!
																												#DIV/0!	#DIV/0!	#DIV/0!
																												#DIV/0!	#DIV/0!	#DIV/0!
																												#DIV/0!	#DIV/0!	#DIV/0!
																												#DIV/0!	#DIV/0!	#DIV/0!
																												#DIV/0!	#DIV/0!	#DIV/0!
																												#DIV/0!	#DIV/0!	#DIV/0!
																												#DIV/0!	#DIV/0!	#DIV/0!
				Total	105.82	99.3263	145.299	537.218	547.122	435.205	110.79	87.1663	93.5795	455.353	485.918	566.844		Total	116.815	506.515	97.1787	502.705	24.8807	61.9548	12.2163	57.61		0.000538705	0.287088	0.000440046
		PM: Pauci-mannose type		PM	9.853	8.65683	13.979	23.3516	25.2854	25.5489	11.1989	9.09022	9.23345	17.2951	22.6198	27.6329		PM	10.8296	24.7287	9.84087	22.5159	2.79224	1.1998	1.1783	5.16965		0.00137454	0.602216	0.0261734
		HM: High-mannose type		HM	84.0774	80.5626	114.471	513.051	521.447	409.148	90.4041	68.7883	69.924	437.466	462.586	538.556		HM	93.037	481.215	76.3721	479.536	18.6455	62.5532	12.1653	52.6336		0.000501083	0.264537	0.000277442
		CN: Neutral complex/hybrid type		C/H-N	3.6336	2.26782	3.22299	0.157488	0	0	1.71799	1.86858	2.48405	0	0.249553	0		C/H-N	3.04147	0.0524959	2.02354	0.0831843	0.700751	0.0909257	0.405864	0.14408		0.00184704	0.0950408	0.00201156
		CA: Acidic complex/hybrid type		C/H-A	8.25578	7.83899	13.6261	0.658426	0.389809	0.507892	7.46926	7.41924	11.938	0.591692	0.462974	0.654807		C/H-A	9.90695	0.518709	8.94217	0.569824	3.2276	0.134635	2.5946	0.097768		0.00731439	0.707207	0.00744632
		Core: (Man)3(GlcNAc)2

## Sheet: O-Gycan
Data S4. Glycan Analysis of ΔMGAT1, ΔC1GalT1, and Double KO Cells, Related to Figure 2
O-Glycan Analysis
		Sample (pmol/100 μg protein)														Average (pmol/100 μg protein)				SD					Bonferroni correction, p<0.017
Structure	m/z	Parent #1	Parent #2	Parent #3	ΔMGAT #1	ΔMGAT #2	ΔMGAT #3	ΔC1GalT1 #1	ΔC1GalT1 #2	ΔC1GalT1 #3	ΔC1GalT1ΔMGAT1 #1	ΔC1GalT1ΔMGAT1 #2	ΔC1GalT1ΔMGAT1 #3			Parent	ΔMGAT	ΔC1GalT1	ΔC1GalT1ΔMGAT1	Parent	ΔMGAT	ΔC1GalT1	ΔC1GalT1ΔMGAT1		T.TEST P vs MG	T.TEST P vs C1	T.TEST P vs WKO
(HexNAc)1	552.246	17.1402	19.7388	18.3673	23.785	27.052	26.6562	29.8666	31.5989	32.4211	33.2856	43.0497	33.9337		(HexNAc)1	18.4154	25.8311	31.2955	36.7563	1.29996	1.78294	1.304	5.45985		0.00433703	0.000266222	0.00480257
(Hex)1 (HexNAc)1	714.299	4.64635	6.51589	5.44351	4.56078	4.81663	5.73445	0.182469	0.202258	0.218311	0.218976	0.235841	0.241912		(Hex)1 (HexNAc)1	5.53525	5.03729	0.201013	0.232243	0.938143	0.617164	0.0179533	0.011884		0.485279	0.000596659	0.00061012
(HexNAc)2	755.325	0.306345	0	0	0.306838	0	0.306575	0	0	0	0.3765	0.471255	0		(HexNAc)2	0.102115	0.204471	0	0.282585	0.176868	0.177077	0	0.24927		0.51782	0.373901	0.364263
(HexNAc)1 (NeuAc)1	843.345	0.169793	0.264072	0.201711	0.362381	0.361082	0.45589	0	0	0	0	0	0		(HexNAc)1 (NeuAc)1	0.211859	0.393118	0	0	0.0479521	0.0543661	0	0		0.0123416	0.00156697	0.00156697
(Hex)1 (HexNAc)1 (NeuAc)1	1005.4	13.6169	19.3215	15.2581	23.1554	16.817	30.4765	0.151211	0.396104	0.603656	0.261936	0.249986	0.38065		(Hex)1 (HexNAc)1 (NeuAc)1	16.0655	23.483	0.383657	0.297524	2.93676	6.83566	0.22648	0.0722367		0.15927	0.000768491	0.000744774
(Hex)1 (HexNAc)1 (NeuGc)1	1021.39	0	0.167294	0.102627	0.109377	0.12046	0.232924	0	0	0	0	0	0		(Hex)1 (HexNAc)1 (NeuGc)1	0.0899737	0.154254	0	0	0.0843617	0.0683555	0	0		0.363135	0.138426	0.138426
(Hex)1 (HexNAc)1 (NeuAc)2	1296.5	2.50896	4.12253	3.34565	5.73582	3.54901	5.47155	0	0.0866249	0.202301	0.0835678	0	0		(Hex)1 (HexNAc)1 (NeuAc)2	3.32571	4.91879	0.0963085	0.0278559	0.806967	1.1936	0.101497	0.0482479		0.127988	0.00234213	0.00211654
Total O-glycan		38.3885	50.1301	42.7189	58.0156	52.7161	69.3341	30.2003	32.2839	33.4454	34.2266	44.0068	34.5562		Total O-glycan	43.7459	60.022	31.9765	37.5965	5.93775	8.48873	1.64425	5.55389		0.0529147	0.0296926	0.260354
