# Supplementary material for: A CRISPR Screen Using Subtilase Cytotoxin Identifies SLC39A9 as a Glycan-Regulating Factor
Source: iScience. 2019 May 8;15:407–20. doi: 10.1016/j.isci.2019.05.005 (PMC6526310; doi:10.1016/j.isci.2019.05.005)
Supplement: Data S5. Glycan Analysis of ΔKDELR2, ΔJTB, ΔSLC39A9, and Their Revertant Cells, Related to Figures 4 and 5 [file mmc6.xlsx]

## Sheet: N Glycan
Data S5. Glycan Analysis of ΔKDELR2, ΔJTB, ΔSLC39A9 and their Revertant Cells, Related to Figures 4 and 5
N-Glycan Analysis
					Sample (pmol/100 μg protein)
No.	m/z	class	structure		Parent #1	Parent #2	Parent #3	Parent #4	Parent #5	Parent #6	Parent #7	Parent #8	ΔKDELR2 #1	ΔKDELR2 #2	ΔKDELR2 #3	ΔKDELR2 #4	ΔKDELR2 #5	ΔKDELR2 #6	ΔKDELR2 #7	ΔKDELR2 #8	ΔKDELR2-KDELR2 #1	ΔKDELR2-KDELR2 #2	ΔKDELR2-KDELR2 #3	ΔKDELR2-KDELR2 #4	ΔKDELR2-KDELR2 #5	ΔKDELR2-KDELR2 #6	ΔKDELR2-KDELR2 #7	ΔKDELR2-KDELR2 #8	ΔJTB #1	ΔJTB #2	ΔJTB #3	ΔJTB #4	ΔJTB #5	ΔJTB #6	ΔJTB #7	ΔJTB #8	ΔJTB-JTB #1	ΔJTB-JTB #2	ΔJTB-JTB #3	ΔJTB-JTB #4	ΔJTB-JTB #5	ΔJTB-JTB #6	ΔJTB-JTB #7	ΔJTB-JTB #8	ΔSLC39A9 #1	ΔSLC39A9 #2	ΔSLC39A9 #3	ΔSLC39A9 #4	ΔSLC39A9 #5
P1	1178.5	PM	(Hex)2 (HexNAc)2		0.0993926	0.110766	0.0857606	0.150316	0.134582	0.273674	0.30971	0.340021	0.0883898	0.0866179	0.0981103	0.255501	0.182397	0.34249	0.313199	0.340499	0.0915728	0.148311	0.0991741	0.136465	0.509169	0.286689	0.267541	0.2336	0.101839	0.115022	0.11138	0.13936	0.200915	0.343067	0.2319	0.326312	0.0946299	0.145792	0.13278	0.167418	0.165715	0.430567	0.377225	0.434474	0.116288	0.130718	0.0932162	0.195524	0.156053
P2	1324.55	PM	(Hex)2 (HexNAc)2 (Fuc)1		0.354927	0.473405	0.302048	0.512568	0.437232	0.910949	1.1143	1.13557	0.417018	0.339973	0.31882	0.733959	0.574211	1.20087	1.04718	1.33046	0.317186	0.492204	0.315089	0.40877	1.58893	1.03061	1.03716	0.667555	0.349726	0.410902	0.390349	0.414303	0.553284	1.22131	0.800468	1.20132	0.445166	0.504537	0.516078	0.586994	0.51186	1.54993	1.41955	1.49649	0.333561	0.405645	0.179751	0.311811	0.291086
P3	1340.55	PM	(Hex)3 (HexNAc)2		0.329055	0.400021	0.225254	0.388068	0.346162	0.629142	0.732159	0.739845	0.350108	0.303318	0.227581	0.646305	0.439384	0.736678	0.667673	0.8354	0.275234	0.427185	0.262625	0.368172	1.11366	0.67917	0.687248	0.554	0.348711	0.392063	0.296507	0.405942	0.499115	0.888057	0.597633	0.842611	0.382446	0.396053	0.378681	0.473761	0.481991	1.05683	0.932063	1.03448	0.354918	0.41097	0.215554	0.383112	0.401067
P4	1486.61	PM	(Hex)3 (HexNAc)2 (Fuc)1		0.936463	1.1301	0.447884	0.730625	0.616409	1.55173	1.70116	1.66977	0.809425	0.700491	0.436098	1.01674	0.836372	1.77734	1.50472	1.93901	0.705854	0.980633	0.453894	0.645347	2.44996	1.4809	1.5831	0.877206	0.941676	1.00511	0.628359	0.696714	0.900905	2.18263	1.43765	1.99446	1.15047	1.1675	0.820496	0.941743	0.872116	2.52204	2.30492	2.48692	0.532858	0.635574	0.270772	0.481724	0.413295
P5	1502.6	PM	(Hex)4 (HexNAc)2		0.276957	0.320983	0.177961	0.308283	0.290041	0.475745	0.523121	0.58165	0.326888	0.307321	0.195118	0.601032	0.422206	0.527609	0.565259	0.649294	0.24798	0.369037	0.240453	0.343674	0.857108	0.510798	0.53143	0.484113	0.315273	0.323803	0.253998	0.326779	0.407629	0.697017	0.444546	0.641072	0.329417	0.340448	0.285431	0.406875	0.419292	0.789452	0.711487	0.778586	0.467466	0.538291	0.323326	0.580824	0.550818
P6	1648.66	PM	(Hex)4 (HexNAc)2 (Fuc)1		0.0631005	0.0618897	0	0.0514598	0.0613172	0.0938523	0	0.121402	0	0.0863561	0.0495217	0	0.0968999	0.133483	0.12236	0.140196	0	0	0.0295616	0	0	0.101308	0.110017	0.121151	0	0	0	0	0.101106	0.137336	0	0	0.0590028	0.079769	0.0605387	0.107732	0.0800073	0	0	0	0.184799	0.179237	0.106516	0.220352	0.192719
P7	1810.71	PM	(Hex)2 (Fuc)1 + Core		0	0.0663784	0	0	0	0.059471	0	0	0	0	0.0443111	0	0	0	0	0	0	0	0	0	0	0	0	0	0	0	0	0	0	0	0	0	0	0	0.0302506	0	0	0	0	0	0.0851485	0	0.0547469	0.0886985	0.0960186
HM5	1664.65	HM	(Hex)2 + Core		2.60783	2.77748	2.2676	3.18008	2.90524	4.14965	3.99577	4.19117	2.77278	2.93151	2.37288	5.86376	4.22114	4.76979	4.05896	5.25514	2.51971	3.27311	2.57041	3.92539	7.27694	4.18792	4.38467	4.18427	2.83561	3.08366	3.07363	3.61378	4.77561	5.80493	3.76381	4.78066	3.15782	2.77722	3.35281	3.85495	3.90085	6.30301	6.11345	6.23881	3.40987	3.70216	3.42413	5.32048	4.96409
HM6	1826.71	HM	(Hex)3 + Core		7.66809	7.19839	6.52201	8.69732	8.55172	11.0298	11.1254	11.5089	7.57332	8.20567	6.29937	15.3771	10.7628	11.1144	10.1713	13.2915	7.26676	9.00216	7.04857	11.3825	18.837	10.0579	10.3784	11.0355	7.548	7.87079	7.00938	8.84842	11.2054	13.4104	9.18826	10.863	8.373	6.84425	7.93705	9.47366	9.6706	14.4345	14.036	14.3646	7.62233	7.56203	7.06025	10.6473	10.0352
HM7	1988.76	HM	(Hex)4 + Core		5.77793	5.25763	5.10331	6.65818	6.0736	7.60365	7.15676	7.91953	5.68467	6.35414	5.06835	12.1232	8.31235	8.29896	7.23818	9.7811	5.16763	6.35863	5.62242	8.64062	13.0322	7.05266	7.31336	7.86466	5.82505	6.09803	5.40707	6.57261	8.37209	9.72668	6.54944	7.92026	6.27609	5.08151	6.28871	7.07065	7.02415	10.1663	10.155	10.1783	5.38545	5.29446	5.55054	7.81994	7.06263
HM8	2150.81	HM	(Hex)5 + Core		17.9473	15.4393	15.5459	18.989	18.4351	23.2311	22.8571	25.0045	17.2159	19.5175	15.7152	35.7761	23.5927	23.9283	22.0174	29.399	16.4465	20.0751	16.7842	25.7037	41.5579	22.1851	21.3546	22.9132	18.3523	18.5714	16.7076	19.7541	25.5711	28.9466	21.083	23.291	17.6203	14.6597	18.3779	20.2882	20.914	31.3318	30.3993	30.6481	19.3557	18.7593	18.1101	25.9892	23.1056
HM9	2312.86	HM	(Hex)6 + Core		8.45872	7.24399	8.98694	9.82709	8.56103	10.6617	10.0774	10.9258	7.78685	8.92797	8.23437	16.8387	11.2728	10.2638	9.33081	12.7651	7.49692	9.15897	9.38807	13.4784	19.5857	10.1873	9.95502	10.432	8.40011	8.50013	8.66252	9.42061	12.6789	13.5547	9.83968	11.0018	7.87017	5.98558	9.94342	9.6066	9.58583	13.542	13.3011	12.6971	6.82008	6.0617	6.9495	8.64872	7.43424
N1	1543.63	CN	(HexNAc)1 + Core		0	0	0.0299324	0.0447916	0.0445201	0.0607937	0	0	0	0.0521074	0	0	0.0612766	0	0	0.0802953	0	0	0.0347412	0	0.092514	0.0791372	0	0	0.0566571	0	0.0432705	0	0	0.10078	0	0	0.0551777	0.0724578	0.0364672	0	0	0	0	0	0	0	0	0	0
N2	1689.69	CN	(HexNAc)1 (Fuc)1 + Core		0.144449	0.177001	0.085508	0.145226	0.125267	0.190454	0.201199	0.235422	0.159098	0.134921	0.0783687	0.234708	0.164482	0.193895	0.200185	0.233312	0.148701	0.187916	0.0957065	0.155686	0.314522	0.207843	0.212121	0.220968	0.170905	0.160995	0.116716	0.148989	0.193814	0.259074	0.190149	0.245937	0.186555	0.208754	0.135577	0.166762	0.162479	0.315885	0.225258	0.317436	0.0878563	0.127311	0.0577052	0.114316	0.0931461
N3	1705.68	CN	(Hex)1 (HexNAc)1 + Core		0.0786803	0.0874465	0.0524314	0.0739518	0.0677565	0.0672972	0.143214	0.143908	0.0909869	0.0850252	0.0479885	0.163401	0.0935409	0.11664	0.122229	0.157785	0.0784004	0.0562108	0.0363831	0.0566238	0.165879	0.120188	0.107912	0.127071	0.0571303	0.103023	0.0675563	0.105834	0.10074	0.142235	0.154286	0	0.0882464	0.107387	0.0718192	0.104272	0.0887107	0.201583	0.151115	0.180962	0.104565	0.119213	0.0529135	0.105278	0.0936029
N4	1851.74	CN	(Hex)1 (HexNAc)1 (Fuc)1 + Core		0.133857	0.146989	0.0929489	0.141671	0.132187	0.176005	0.226323	0.215291	0.182558	0.143784	0.0937714	0.256524	0.180094	0.199981	0.192444	0.255516	0.148003	0.168164	0.0968484	0.155426	0.293549	0.196425	0.210308	0.218487	0.15496	0.172196	0.118623	0.14612	0.195085	0.24163	0.170206	0.225883	0.171748	0.172813	0.143185	0.161229	0.155186	0.299814	0.245128	0.288185	0.136621	0.1519	0.0790386	0.152947	0.130127
N5	1867.73	CN	(Hex)2 (HexNAc)1 + Core		0.0464014	0	0.0386449	0.0729211	0	0.0536176	0	0.0781169	0.11304	0	0	0	0.0825411	0	0.131247	0	0	0.129245	0.0346153	0.0486963	0.0909755	0.0632045	0.074984	0.0886665	0	0	0	0.106029	0.124103	0.0502567	0	0	0.1032	0	0.0499409	0	0.0570074	0	0	0	0.154307	0.168481	0.115834	0.0982191	0.114813
N6	1892.76	CN	(HexNAc)2 (Fuc)1 + Core		0.170178	0.193054	0.133584	0.198956	0.169446	0.212476	0.256003	0.267157	0.150637	0.128789	0.103197	0.231459	0.171276	0.187842	0.175326	0.210734	0.180907	0.209467	0.138934	0.216859	0.358383	0.235594	0.252509	0.25335	0.162727	0.163846	0.136005	0.166376	0.204948	0.288603	0.173874	0.253232	0.209894	0.220817	0.174593	0.191951	0.190448	0.333816	0.267202	0.350756	0.0799845	0.102754	0.0607178	0.104968	0.0781195
N7	2013.79	CN	(Hex)2 (HexNAc)1 (Fuc)1 + Core		0.0607101	0.0822583	0.0651612	0.0982336	0.047627	0.100039	0	0.101018	0.110537	0.0909458	0.078765	0.192848	0.12543	0.132168	0.107025	0.0999776	0.0757473	0.0919977	0.0663479	0.115886	0.150621	0.107142	0	0.0358351	0.0748158	0.0769284	0.0731582	0.0853751	0.120006	0.121182	0.0871854	0.113901	0.0938048	0.081317	0.0880787	0	0.0957867	0.115651	0.13875	0.14778	0.158415	0.17398	0.167128	0.248482	0.231826
N8	2029.79	CN	(Hex)3 (HexNAc)1 + Core		0.0976932	0.156285	0.0862814	0.136328	0.115515	0.142888	0.216733	0.228563	0.167747	0.157162	0.103547	0.325114	0.222998	0.220757	0.199489	0.24864	0.16273	0.216	0.0994936	0.263372	0.241453	0.207273	0.24658	0.20658	0.150489	0.1845	0.120007	0.185314	0.162573	0.260458	0	0.239408	0.173305	0.147828	0.119524	0.199147	0.0710537	0.307073	0.16044	0.306807	0.261056	0.296044	0.213222	0.368478	0.282644
N9	2054.82	CN	(Hex)1 (HexNAc)2 (Fuc)1 + Core		0.0586882	0.0715616	0.0460968	0.0638301	0.054152	0.0669646	0	0.0949557	0.0874453	0.0745254	0.055892	0.101696	0.0753698	0.0956139	0.0977933	0.123023	0	0.0906672	0.0488567	0.0831108	0.122799	0.0802105	0.111013	0.104507	0.0869132	0.0750085	0.0562475	0.0753424	0.0865936	0.0999419	0.06957	0.109569	0.069861	0.0836176	0.0539803	0.0613714	0.0683445	0.118476	0.0920423	0.133428	0.0559674	0	0.0380023	0	0.0595501
N10	2070.81	CN	(Hex)2 (HexNAc)2 + Core		0.0896862	0.0688099	0.0535235	0.0828937	0.0720232	0.0899814	0	0.0973291	0.0913413	0.0748139	0.0555282	0.115137	0.0821626	0.0955071	0.086414	0.115288	0	0.0763417	0.0543848	0.0999593	0.167255	0.149581	0.117637	0.127707	0.07081	0	0.0628494	0.0715127	0.11047	0.111851	0.0835148	0.100781	0.0796289	0.0988699	0.0651518	0.103773	0.0864728	0	0.111785	0	0.0704001	0	0.0471229	0	0.0636404
N11	2095.84	CN	(HexNAc)3 (Fuc)1 + Core		0	0.0890795	0	0.0638761	0	0	0	0	0	0	0	0	0	0	0	0	0	0	0	0.084774	0	0	0	0.0851733	0	0	0.0378964	0	0.0782389	0	0	0	0	0	0	0	0	0	0.101713	0	0	0	0	0	0
N12	2175.84	CN	(Hex)3 (HexNAc)1 (Fuc)1 + Core		0	0	0	0	0	0	0	0	0	0	0	0	0	0	0	0	0	0	0	0	0	0	0	0	0	0	0	0	0	0	0	0	0	0	0	0	0	0	0	0	0	0	0.167913	0	0.133412
N13	2200.88	CN	(Hex)1 (HexNAc)2 (Fuc)2 + Core		0	0	0	0	0	0	0	0	0	0	0	0	0	0	0	0	0	0	0	0	0	0	0	0	0	0	0	0	0	0	0	0	0	0	0	0	0	0	0	0	0	0	0	0	0
N14	2216.87	CN	(Hex)2 (HexNAc)2 (Fuc)1 + Core		0.278289	0.2858	0	0.30387	0.210436	0.270091	0.313287	0.390325	0.297061	0.344313	0.286721	0.531377	0.420725	0.409885	0.385266	0.504839	0.282707	0.348151	0.284887	0.431631	0.537811	0.275009	0.373399	0.41132	0.279357	0.362002	0.302121	0.342448	0.376225	0.45219	0.350876	0.474282	0.384365	0.32573	0.365469	0.353038	0.294296	0.431904	0.481915	0.505351	0.195111	0.29788	0.170869	0.219631	0
N15	2362.93	CN	(Hex)2 (HexNAc)2 (Fuc)2 + Core		0.0791252	0.0580016	0.083035	0.0997653	0.0577142	0.0630023	0.0923	0	0.0909062	0.078197	0.0909989	0.15644	0.110345	0.0828193	0.0907971	0.112331	0.0806426	0.0888269	0.0873858	0.118782	0.130645	0.0854873	0.0933061	0	0.0710583	0.0588109	0.0848641	0.0817282	0.0958203	0.0853852	0	0	0.0666924	0	0.0803555	0.0801707	0.0746129	0	0.0963693	0.0865291	0	0	0	0.0649326	0
N16	2435.94	CN	(Hex)3 (HexNAc)3 + Core		0.0765207	0.092131	0.0928744	0.107246	0.0791368	0.0922699	0.129292	0.110417	0.0883934	0.0803412	0.0832062	0.108681	0.075519	0.0923338	0.0942717	0.111195	0.152084	0.0949425	0.0804296	0.0908697	0.102873	0.092696	0.113682	0.11002	0.0855774	0.0858075	0.0944003	0.0979239	0.0985697	0.10407	0.0959073	0.134401	0.0915613	0.0924826	0.0988762	0.100015	0.0952346	0.12396	0.124316	0.107605	0.0817052	0.0916786	0.0795211	0.0950965	0.0899731
N17	2460.98	CN	(Hex)1(HexNAc)4 (Fuc)1 + Core		0	0	0	0	0	0	0	0	0	0	0	0	0	0	0	0	0	0	0	0	0	0	0	0	0.0620175	0	0.0293007	0	0	0	0	0	0	0	0	0	0	0.109527	0	0	0	0	0	0.04135	0
N18	2582	CN	(Hex)3 (HexNAc)3 (Fuc)1 + Core		0	0	0.0329294	0.0336584	0	0	0	0	0	0	0	0	0	0	0	0	0	0	0.0228925	0.043773	0	0	0	0	0	0	0	0	0	0	0	0	0.0434792	0	0	0	0	0	0	0	0	0	0	0	0
A1	2010.8	CA	(Hex)1 (HexNAc)1 (NeuAc)1 + Core		0.157528	0.174314	0.136764	0.189185	0.171878	0.229235	0.244983	0.235825	0.196594	0.186554	0.136057	0.296656	0.212325	0.217472	0.217457	0.287352	0.161346	0.189001	0.120106	0.212678	0.288399	0.202212	0.296945	0.252203	0.176144	0.179625	0.157786	0.182688	0.218693	0.253632	0.1675	0.234276	0.195787	0.198822	0.173317	0.204096	0.185513	0.284458	0.257681	0.282039	0.314054	0.338131	0.33295	0.401514	0.378255
A2	2156.85	CA	(Hex)1 (HexNAc)1 (Fuc)1 (NeuAc)1 + Core		0.427283	0.361846	0.372311	0.603973	0.40316	0.567357	0.57246	0.591083	0.434704	0	0.406346	0.72155	0.548181	0.56551	0.514777	0.710473	0.359673	0.455761	0.340185	0.458462	0.819552	0.480367	0.559356	0.492832	0.486224	0.416189	0.399689	0.442689	0.496004	0.570715	0.390065	0.623576	0.440037	0.439957	0.48721	0.464733	0.448094	0.733404	0.677316	0.620541	0.795765	0.738381	0.705875	0.916174	0.729563
A3	2172.85	CA	(Hex)2 (HexNAc)1 (NeuAc)1 + Core		0.621215	0.712455	0.724481	0.995437	0.637401	0.821868	0.757132	0.860019	0.771668	0.848462	0.677613	1.13398	0.938931	0.928991	0.856199	1.07053	0.59931	0.759996	0.649581	0.879196	0.948035	0.736282	1.03721	0.996324	0.71288	0.786308	0.686879	0.779802	0.833123	0.985787	0.851369	1.19097	0.870423	0.771899	0.825273	0.844397	0.762497	1.04561	1.11923	1.19826	2.14358	2.05551	2.67615	3.19621	2.80186
A4	2318.91	CA	(Hex)2 (HexNAc)1 (Fuc)1 (NeuAc)1 + Core		0.170856	0	0.184048	0	0.304822	0	0	0	0.197744	0.212197	0.267684	0.518717	0.383859	0.30855	0	0.343965	0	0	0.183193	0.256271	0	0	0	0	0.174163	0	0.190025	0.175015	0.223517	0.17998	0.156805	0.18992	0.167681	0	0.224351	0.196136	0	0	0.209449	0.229912	1.62459	1.36869	2.10194	2.39069	1.91587
A5	2334.9	CA	(Hex)3 (HexNAc)1 (NeuAc)1 + Core		0.228546	0.222261	0.32533	0.364445	0.241367	0.321499	0.307225	0.320959	0.318436	0.330277	0.344479	0.620614	0.41562	0.366983	0.305132	0.42919	0.220919	0.262789	0.252133	0.410843	0.444746	0.303274	0.363838	0.349783	0.304025	0.307541	0.334429	0.311533	0.405882	0.393282	0.25076	0.338743	0.261569	0.239335	0.342313	0.331562	0.275721	0.412777	0.373612	0.385233	2.59426	2.32151	3.97693	4.54045	3.60983
A6	2359.93	CA	(Hex)1 (HexNAc)2 (Fuc)1 (NeuAc)1 + Core		0.0617769	0.0434389	0.0498118	0.060167	0.0417016	0.0527509	0	0	0.05126	0.049285	0.0452463	0.0936633	0.0555622	0.0663384	0.0594166	0.0783588	0	0	0.0420054	0.0578449	0.0674739	0.060519	0.0638989	0	0.0709374	0	0.0579972	0.0529056	0.0626244	0.0767405	0	0	0.0554698	0.0749366	0.0588151	0.0602746	0	0	0.0910981	0.0742539	0	0.0689625	0	0.0708836	0
A7	2375.93	CA	(Hex)2 (HexNAc)2 (NeuAc)1 + Core		0.51214	0.488613	0.511651	0.679905	0.448231	0.564703	0.551598	0.545338	0.531765	0.553444	0.518486	0.805807	0.618733	0.603212	0.52075	0.672879	0.526163	0.575518	0.468518	0.728639	0.855376	0.562311	0.635241	0.61378	0.558053	0.533693	0.590232	0.49994	0.653092	0.720859	0.448515	0.601448	0.578803	0.475963	0.506768	0.510149	0.466295	0.640661	0.69727	0.66325	0.643547	0.580829	0.746135	0.723278	0.538635
A8	2464.96	CA	(Hex)2 (HexNAc)1 (Fuc)2 (NeuAc)1 + Core		0	0	0	0	0	0	0	0	0	0	0	0	0	0	0	0	0	0	0	0	0	0	0	0	0	0	0	0	0	0	0	0	0	0	0	0	0	0	0	0	0	0	0	0.0656699	0
A9	2496.95	CA	(Hex)4 (HexNAc)1 (NeuAc)1 + Core		0	0	0	0	0	0	0	0	0	0	0	0.0838404	0	0.0669308	0.0717463	0	0	0	0	0	0	0	0	0	0	0	0	0	0	0	0	0	0.0606542	0	0	0	0	0	0.366248	0	0	0	0.0938281	0	0
A10	2521.99	CA	(Hex)2 (HexNAc)2 (Fuc)1 (NeuAc)1 + Core		2.80346	2.39776	3.15215	3.16631	2.04009	2.43432	1.97025	2.0112	2.5626	2.59285	2.66638	3.44173	2.80143	2.64731	2.24404	2.77207	2.32587	2.37086	2.4851	2.95914	3.42875	2.24161	2.46652	2.33571	3.02673	2.52722	2.75876	2.21546	2.74777	2.7545	1.76647	2.54205	3.03874	2.5119	2.82895	2.28263	1.95966	2.66552	2.9118	2.60244	1.54349	1.35763	1.51028	1.37986	1.07089
A11	2537.98	CA	(Hex)3 (HexNAc)2 (NeuAc)1 + Core		0	0	0.0355758	0.0470422	0	0	0	0	0	0	0	0	0	0.0412668	0.0483141	0	0	0	0.0293191	0	0	0	0	0	0	0	0	0	0.0458957	0	0	0	0.0503351	0	0	0	0	0	0	0	0	0	0	0	0
A12	2668.04	CA	(Hex)2 (HexNAc)2 (Fuc)2 (NeuAc)1 + Core		0.17257	0.139773	0.242087	0.206325	0.132512	0.124233	0.140654	0.14245	0.195118	0.178775	0.24185	0.323806	0.214977	0.180378	0.158837	0.192652	0.158054	0.181783	0.21008	0.266834	0.256455	0.168851	0.173282	0.188521	0.181806	0.173481	0.233851	0.172117	0.222186	0.170087	0.113455	0.166237	0.134298	0.125207	0.179707	0.144601	0.112608	0.186562	0.149342	0.153989	0.185725	0.178623	0.252896	0.214777	0.156938
A13	2681.04	CA	(Hex)2 (HexNAc)2 (NeuAc)2 + Core		0.390712	0.322573	0.568912	0.430507	0.269982	0.29416	0.286764	0.281663	0.408521	0.368745	0.438999	0.529071	0.365687	0.338642	0.290726	0.344305	0.331632	0.309092	0.348188	0.435051	0.419143	0.283108	0.293605	0.275319	0.391467	0.334994	0.402757	0.275699	0.39288	0.31877	0.205167	0.254905	0.351391	0.317267	0.355918	0.281952	0.222102	0.327365	0.30638	0.269186	0.668711	0.53989	0.900456	0.663611	0.481638
A14	2741.06	CA	(Hex)3 (HexNAc)3 (NeuAc)1 + Core		0	0.033013	0.0340066	0.0296674	0	0	0	0	0	0	0.0301431	0	0	0	0	0	0	0	0.0258137	0.0364819	0	0	0	0	0	0	0	0	0	0	0	0	0.0389736	0	0.0307688	0	0	0	0	0	0	0	0.0283741	0	0
A15	2795.07	CA	(Hex)2 (HexNAc)2 (Fuc)1 (NeuAc)2 + Core lacton		0.0977115	0.0898151	0.0964295	0.0793747	0.0570123	0.0660047	0.0812744	0.0652991	0.118986	0.102549	0.0924425	0.11528	0.0743434	0.0793038	0.067065	0.0883036	0.0687806	0	0.060216	0.0765041	0.0927746	0.0778255	0.0706982	0.0637707	0.0852581	0.0835045	0.0750062	0.0566797	0.0712257	0.074443	0.0581611	0.0891863	0.0868184	0.0872344	0.0789255	0.0643798	0.0562177	0.0993553	0.0883916	0	0.0955804	0.0846976	0.088062	0.0722813	0.0596079
A16	2827.1	CA	(Hex)2 (HexNAc)2 (Fuc)1 (NeuAc)2 + Core		1.51135	1.20336	2.65731	1.53306	0.927945	1.18385	0.959002	0.951131	1.77303	1.58199	2.32554	1.73314	1.34943	1.15711	1.12175	1.43093	1.16049	1.02656	1.32403	1.58022	1.28071	0.8636	0.963786	0.735887	1.74663	1.23701	1.96206	0.929647	1.45942	1.03379	0.648678	0.87219	1.42202	1.06923	1.47908	1.00699	0.768363	0.958547	0.93657	0.78776	1.82023	1.43858	2.50048	1.77217	1.15369
A17	2843.1	CA	(Hex)3 (HexNAc)2 (NeuAc)2 + Core		0	0	0.0313741	0	0	0	0	0	0.0475451	0	0.0378012	0	0	0	0	0	0	0	0.0271502	0.0492596	0	0	0	0	0	0	0	0	0	0	0	0	0.0489512	0	0.0286106	0	0	0	0	0	0	0	0.0225587	0	0
A18	2887.12	CA	(Hex)3 (HexNAc)3 (Fuc)1 (NeuAc)1 + Core		0.0664441	0.060511	0.0830329	0.0676304	0.0437921	0.0448638	0	0	0.0686712	0.0610871	0.0626155	0.0860208	0.0442755	0.0426671	0.0352083	0	0.0754599	0	0.054552	0.0657228	0.0692787	0	0	0	0.0735526	0.0577599	0.0612308	0.0437353	0.0589787	0.0535424	0	0.0470819	0.0765907	0.0626932	0.0714809	0.0564843	0.0475364	0.0744489	0.0515209	0	0.0422314	0	0.033137	0	0
A19	3033.18	CA	(Hex)3 (HexNAc)3 (Fuc)2 (NeuAc)1 + Core		0	0	0.0255499	0	0	0	0	0	0	0	0.0243629	0	0	0	0	0	0	0	0.0241032	0	0	0	0	0	0	0	0.0267166	0	0	0	0	0	0	0	0.0236131	0	0	0	0	0	0	0	0	0	0
A20	3046.18	CA	(Hex)3 (HexNAc)3 (NeuAc)2 + Core		0	0.0314997	0.0407792	0.0274261	0	0	0	0	0.0373481	0	0.0293524	0	0	0	0	0	0.112168	0	0.028573	0	0	0	0	0	0	0	0.0334066	0	0	0	0	0	0.0344754	0	0	0	0	0	0	0	0	0	0	0	0
A21	3192.23	CA	(Hex)3 (HexNAc)3 (Fuc)1 (NeuAc)2 + Core		0	0.0462773	0.0825413	0.0437492	0.0310719	0.0292328	0	0	0.0641961	0.0495351	0.0573645	0	0.0333592	0	0	0	0.0539357	0.043364	0.0501708	0.0445322	0.0482691	0	0	0	0.0616597	0.0490531	0.0601205	0.0282609	0.0464933	0	0	0	0.0450794	0.0424455	0.0540524	0	0	0	0	0	0	0	0.0169664	0	0
A22	3252.25	CA	(Hex)4 (HexNAc)4 (Fuc)1 (NeuAc)1 + Core		0.0273638	0	0.0235621	0	0	0	0	0	0	0	0.0204333	0	0	0	0	0	0	0	0.0183375	0	0	0	0	0	0	0	0.0200596	0	0	0	0	0	0	0	0.0226074	0	0	0	0	0	0	0	0	0	0
A23	3351.29	CA	(Hex)3 (HexNAc)3 (NeuAc)3 + Core		0.0467192	0.0382927	0.0508187	0	0	0	0	0	0.0525301	0.0486142	0.0421816	0	0	0	0	0	0.0475688	0.0364009	0.0328533	0	0	0	0	0	0.045288	0	0.0382589	0	0	0	0	0	0.053301	0.0377096	0.031289	0	0	0	0	0	0	0	0.0240047	0	0
A24	3497.35	CA	(Hex)3 (HexNAc)3 (Fuc)1 (NeuAc)3 + Core		0.0484434	0	0.0719812	0.0245876	0	0	0	0	0.0470749	0.036892	0.0395166	0	0	0	0	0	0.0364747	0	0.0353821	0.0238652	0	0	0	0	0.0481113	0.0314841	0.0430702	0	0.029755	0	0	0	0.0330531	0.0318498	0.037445	0	0	0	0	0	0	0	0	0	0
				Total	53.1782	48.3545	50.0581	59.709	53.3391	68.9904	67.0425	72.1055	52.5329	56.407	48.6427	102.154	70.6356	72.5319	65.4309	86.4006	48.0831	58.2544	50.8059	75.5401	118.597	65.6401	66.4403	67.6611	54.6446	54.5318	52.0161	57.9717	75.1807	86.8165	60.3689	71.9105	55.6205	46.0808	57.4477	60.9487	60.3707	91.9129	90.182	90.0496	58.5262	56.2807	59.5994	78.7089	68.9704
		PM: Pauci-mannose type		PM	2.0599	2.56355	1.23891	2.14132	1.88574	3.99456	4.38045	4.58826	1.99183	1.82408	1.36956	3.25354	2.55147	4.71847	4.2204	5.23486	1.63783	2.41737	1.4008	1.90243	6.51882	4.08948	4.2165	2.93762	2.05723	2.2469	1.68059	1.9831	2.66295	5.46942	3.5122	5.00577	2.46114	2.63409	2.22425	2.68452	2.53098	6.34882	5.74525	6.23095	2.07504	2.30043	1.24388	2.26204	2.10106
		HM: High-mannose type		HM	42.4599	37.9168	38.4258	47.3516	44.5267	56.6759	55.2124	59.5498	41.0335	45.9368	37.6902	85.9789	58.1617	58.3753	52.8166	70.4918	38.8975	47.8679	41.4136	63.1306	100.29	53.6708	53.386	56.4296	42.9611	44.124	40.8602	48.2095	62.603	71.4433	50.4242	57.8568	43.2974	35.3482	45.8999	50.2941	51.0955	75.7776	74.0048	74.127	42.5934	41.3796	41.0945	58.4256	52.6017
		CN: Neutral complex/hybrid type		C/H-N	1.31428	1.50842	0.892951	1.66722	1.17578	1.58588	1.57835	1.9625	1.62975	1.44493	1.07798	2.41739	1.86576	1.82744	1.88249	2.25294	1.30992	1.75793	1.18191	1.96545	2.76928	1.89979	1.91345	1.98969	1.48342	1.44312	1.34301	1.61299	1.94719	2.31766	1.37557	1.89739	1.81752	1.61207	1.48302	1.52173	1.43963	2.35769	2.19603	2.42484	1.38599	1.52924	1.24999	1.6137	1.37085
		CA: Acidic complex/hybrid type		C/H-A	7.34411	6.36581	9.5005	8.54879	5.75096	6.73407	5.87134	6.00497	7.87779	7.20126	8.50489	10.5039	8.05671	7.61066	6.51142	8.421	6.23784	6.21112	6.80959	8.54154	9.01896	5.97996	6.92437	6.30413	8.14293	6.71786	8.13234	6.16617	7.96754	7.58613	5.05695	7.15059	8.04445	6.48645	7.8405	6.44839	5.3046	7.42871	8.23591	7.26686	12.4718	11.0714	16.011	16.4076	12.8968
		Core: (Man)3(GlcNAc)2
[truncated: 31 more columns]

## Sheet: O Glycan
Data S5. Glycan Analysis of ΔKDELR2, ΔJTB, ΔSLC39A9 and their Revertant Cells, Related to Figures 4 and 5
O-Glycan Analysis
		Sample (pmol/100 μg protein)
Structure	m/z	Parent #1	Parent #2	Parent #3	Parent #4	Parent #5	Parent #6	Parent #7	Parent #8	ΔKDELR2 #1	ΔKDELR2 #2	ΔKDELR2 #3	ΔKDELR2 #4	ΔKDELR2 #5	ΔKDELR2 #6	ΔKDELR2 #7	ΔKDELR2 #8	ΔKDELR2-KDELR2 #1	ΔKDELR2-KDELR2 #2	ΔKDELR2-KDELR2 #3	ΔKDELR2-KDELR2 #4	ΔKDELR2-KDELR2 #5	ΔKDELR2-KDELR2 #6	ΔKDELR2-KDELR2 #7	ΔKDELR2-KDELR2 #8	ΔJTB #1	ΔJTB #2	ΔJTB #3	ΔJTB #4	ΔJTB #5	ΔJTB #6	ΔJTB #7	ΔJTB #8	ΔJTB-JTB #1	ΔJTB-JTB #2	ΔJTB-JTB #3	ΔJTB-JTB #4	ΔJTB-JTB #5	ΔJTB-JTB #6	ΔJTB-JTB #7	ΔJTB-JTB #8	ΔSLC39A9 #1	ΔSLC39A9 #2	ΔSLC39A9 #3	ΔSLC39A9 #4	ΔSLC39A9 #5	ΔSLC39A9 #6	ΔSLC39A9 #7	ΔSLC39A9 #8
(HexNAc)1	552.246	18.4903	31.9757	16.0373	28.9257	29.7562	25.535	30.9242	36.2961	18.2565	27.0455	18.054	31.0343	30.5968	27.8082	29.6333	37.2528	21.0551	29.2316	21.9644	28.2432	39.1632	25.053	37.8212	35.819	23.4625	22.7573	15.8059	27.5726	23.2685	23.2538	35.7269	36.1909	23.1655	33.5555	21.4651	27.5823	37.7947	28.4222	30.1035	36.0592	26.6395	32.0857	43.9883	33.122	43.6372	39.0882	40.5913	56.5234
(Hex)1 (HexNAc)1	714.299	5.15856	6.45927	6.01835	11.1663	6.33945	6.07605	8.46889	7.79008	5.78953	7.19638	5.45934	10.6689	7.75703	8.50254	8.1081	7.917	7.1116	10.102	7.62525	9.39558	6.98226	6.02982	8.53678	7.31747	4.69311	4.09326	5.21106	8.55212	7.28704	6.47108	5.83534	6.91099	5.43948	6.9687	6.99186	10.3638	7.21295	7.48621	8.54426	8.28525	1.86698	1.59915	2.29005	1.41375	1.86488	1.96739	2.89908	2.77273
(HexNAc)2	755.325	0.272742	0.409608	0.25583	0.37933	0.441148	0.424696	0.329055	0.462713	0.217145	0.342094	0.349596	0.471085	0.295787	0.295018	0.33051	0.496885	0.194073	0.341009	0.232964	0.466746	0.474147	0.296253	0.346667	0.414583	0.366187	0.33274	0.248264	0.355069	0	0.265648	0.419701	0.483046	0.252712	0.542801	0.317972	0.355494	0.453801	0.325747	0.319912	0.406662	0.294904	0.32106	0.440724	0.36716	0.530816	0.40974	0.712659	0.313771
(HexNAc)1 (NeuAc)1	843.345	0.323618	0.4926	0	0.452891	0.512927	0.374755	0.485898	0.665166	0	0.406577	0.442968	0.67116	0.423156	0.375466	0.437436	0.401629	0	0.511048	0	0.717083	0.385194	0.368441	0.469665	0.317161	0.408364	0	0	0.651692	0.530085	0.35283	0.412882	0.436528	0.421554	0	0.528903	0.600424	0.547526	0.395294	0.583159	0.514971	0	0	0	0	0	0.167835	0	0.31583
(Hex)1 (HexNAc)1 (Fuc)1	860.357	0.06623	0.221361	0	0	0	0	0	0	0	0.15458	0	0	0	0	0	0	0	0.191477	0.137673	0.765473	0	0	0	0	0.127668	0	0	0.255424	0	0	0	0	0	0.245357	0	0.184983	0	0	0	0	0	0	0	0	0	0	0	0
(Hex)1 (HexNAc)2	917.378	0	0	0	0	0	0.193436	0	0	0	0	0	0	0	0	0	0	0	0	0	0	0	0	0	0	0	0	0	0	0	0	0	0	0	0	0	0	0	0	0	0	0	0	0	0	0	0	0	0
(HexNAc)3	958.405	0.316992	0.362867	0.471628	0.445182	0.484997	0.511392	0.343759	0.388788	0.229347	0	0.363929	2.68213	0.349502	0.311114	0.30353	0.707822	0.244669	0.318198	0.269776	0.37199	0.455177	0.330499	0.32895	0.588049	0.366854	0.260292	0.231533	0.285629	0.69084	0.303197	0.437052	0.4211	0.243807	0.443916	0.395225	0.280032	0.432159	0.319604	0.477239	0.506156	0.250419	0.279628	0.304099	0.331507	0.343856	0.372165	0.927575	0.447408
(Hex)1 (HexNAc)1 (NeuAc)1	1005.4	16.8007	16.2149	18.7723	30.0991	11.7265	15.213	22.0061	19.8596	13.9886	16.5369	15.5768	25.9027	17.9886	18.4301	20.3835	17.7978	19.1167	26.5311	19.7164	33.3707	13.7305	13.3996	21.1995	14.7204	15.1747	12.7634	19.0522	25.5679	26.3618	18.5987	16.8648	20.6907	17.4865	15.8298	20.7948	27.9521	16.4539	19.2504	22.2874	21.5839	2.25038	1.75766	2.67559	1.54266	1.81188	1.64881	3.77649	2.95356
(Hex)2 (HexNAc)2	1079.43	0	0	0	0	0	0	0.19036	0	0	0	0	0	0	0.198222	0.24145	0	0	0	0	0	0.273335	0	0.215928	0	0	0	0	0	0	0	0	0	0	0	0	0	0.143496	0.21159	0.258374	0.314342	0	0	0	0	0	0.140803	0	0.298959
(Hex)1 (HexNAc)2 (NeuAc)1	1208.48	0	0	0	0	0	0.435781	0	0	0	0	0	0	0	0	0	0	0	0	0	0	0	0	0	0	0	0	0	0	0	0	0	0	0	0	0	0	0	0	0	0	0	0	0	0	0	0	0	0
(Hex)1 (HexNAc)1 (NeuAc)2	1296.5	4.45607	3.83626	4.23181	6.52963	2.70498	3.32029	4.61989	5.12114	3.81824	4.66008	4.02049	7.24939	4.33339	3.91718	5.1553	3.95728	4.57095	5.83743	4.54438	7.96393	2.57157	2.7063	4.41007	2.75619	3.83886	3.02487	4.54862	6.72329	4.6159	4.36591	3.32631	4.47706	5.20459	4.21014	6.58787	6.9879	3.07463	4.30441	4.86481	4.51456	1.63424	0.678265	1.38375	0.842442	1.08573	0.900126	1.96561	1.58724
Total O-glycan		45.8853	59.9725	45.7872	77.9982	51.9662	52.0844	67.3681	70.5836	42.2993	56.3421	44.2672	78.6797	61.7443	59.8378	64.5931	68.5313	52.2931	73.0639	54.4908	81.2947	64.0353	48.1839	73.3288	61.9328	48.4383	43.2319	45.0976	69.9637	62.7542	53.6111	63.023	69.6103	52.2142	61.7962	57.0817	74.307	66.1132	60.7154	67.4387	72.185	32.9364	36.7215	51.0825	37.6195	49.2744	44.695	50.8727	65.2128
[truncated: 27 more columns]
